# Supplementary material for: Crystal structures of N-[4-(tri­fluoro­meth­yl)phen­yl]benzamide and N-(4-meth­oxy­phen­yl)benz­amide at 173 K: a study of the energetics of conformational changes due to crystal packing
Source: Acta Crystallogr E Crystallogr Commun. 2022 Feb 8;78(Pt 3):297–305. doi: 10.1107/S2056989022000950 (PMC8900516; doi:10.1107/S2056989022000950)
Supplement: Supplementary file 1 [file e-78-00297-sup1.cif]

##############################################################################
#                                                                            #
# This CIF contains the data in a paper accepted for publication in          #
# Acta Crystallographica Section E. It conforms to the requirements of       #
# Notes for Authors for Acta Crystallographica Section E, and has been       #
# peer reviewed under the auspices of the IUCr Commission on Journals.       #
#                                                                            #
# Full details of the Crystallographic Information File format               #
# are given in the paper "The Crystallographic Information File (CIF):       #
# a New Standard Archive File for Crystallography" by S. R. Hall, F. H.      #
# Allen and I. D. Brown [Acta Cryst. (1991), A47, 655-685].                  #
#                                                                            #
# The current version of the core CIF dictionary is obtainable from          #
# ftp://ftp.iucr.org/pub/cif_core.dic.                                       #
#                                                                            #
# Software is freely available for graphical display of the structure(s)     #
# in this CIF. For information consult the CIF software page                 #
# http://www.iucr.org/resources/cif/software.                                #
#                                                                            #
# This file may be used for bona fide research purposes within the           #
# scientific community so long as proper attribution is given to the journal # 
# article from which it was obtained.                                        #
#                                                                            #
##############################################################################
data_global
_audit_creation_method     'WinGX routine CIF_UPDATE'
_audit_conform_dict_name     cif_core.dic
_audit_conform_dict_version     2.4.3
_journal_data_validation_number     ?
_journal_date_recd_electronic     2021-10-05
_journal_date_accepted     2022-01-27
_journal_name_full     'Acta Crystallographica, Section E'
_journal_year     2022
_journal_volume     78
_journal_issue      3
_journal_page_first     0
_journal_page_last     0
_journal_paper_category     GO
_journal_paper_doi     10.1107/S2056989022000950
_journal_coeditor_code     WM5620
_publ_contact_author_name     ' Wayne H. Pearson  '
_publ_contact_author_address     ' 25745 Edgeview Rd Royal Oak, MD 21662, USA '
_publ_contact_author_email     'waynehp21662@gmail.com '
_publ_contact_author_fax     'none '
_publ_contact_author_phone     '1-410-924-7043 '
_publ_section_title
;
Crystal structures of <i>N</i>-[4-(trifluoromethyl)phenyl]benzamide and
<i>N</i>-(4-methoxyphenyl)benzamide at 173 K: a study of the energetics of
conformational changes due to crystal packing
;
_publ_section_title_footnote     .
loop_
    _publ_author_name
    _publ_author_footnote
    _publ_author_address
    'Pearson, Wayne H.' 'Retired.'
;
Chemistry Department
United States Naval Academy
572 Holloway Rd
Annapolis, MD 21402
USA
;
    'Urban, Joseph J.' ?
;
Chemistry Department
United States Naval Academy
572 Holloway Rd
Annapolis, MD 21402
USA
;
    'MacArthur, Amy H. Roy' ?
;
Chemistry Department
United States Naval Academy
572 Holloway Rd
Annapolis, MD 21402
USA
;
    ' Lin, Shirley' ?
;
Chemistry Department
United States Naval Academy
572 Holloway Rd
Annapolis, MD 21402
USA
;
    'Cabrera, Dylan W. L.' ?
;
Chemistry Department
United States Naval Academy
572 Holloway Rd
Annapolis, MD 21402
USA
;
_publ_section_synopsis
;
The conformations of two aryl amides have been determined experimentally in
crystal structures using X-ray data and calculated with DFT methods for the
isolated molecules. Geometrical comparisons are made along with energy
analyses of the intermolecular interactions in the two crystal structures.
;
data_1
_audit_creation_method     'SHELXL-2018/3'
_chemical_name_systematic
;
<i>N</i>-[4-(Trifluoromethyl)phenyl]benzamide
;
_chemical_name_common     ?
_chemical_formula_moiety     'C14 H10 F3 N O'
_chemical_formula_sum     'C14 H10 F3 N O'
_chemical_formula_iupac     'C14 H10 F3 N O'
_chemical_formula_weight     265.23
_chemical_melting_point_gt     477
_chemical_melting_point_lt     478
_space_group_crystal_system     triclinic
_space_group_name_H-M_alt     'P -1'
_space_group_name_Hall     '-P 1'
loop_
    _space_group_symop_operation_xyz
    'x, y, z'
    '-x, -y, -z'
_cell_length_a     5.3606(11)
_cell_length_b     7.7831(16)
_cell_length_c     14.415(3)
_cell_angle_alpha     77.170(7)
_cell_angle_beta     79.421(7)
_cell_angle_gamma     89.719(7)
_cell_volume     576.0(2)
_cell_formula_units_Z     2
_cell_measurement_reflns_used     2253
_cell_measurement_theta_min     2.686
_cell_measurement_theta_max     23.195
_cell_measurement_temperature     173(2)
_exptl_crystal_description     'regular parallelpiped'
_exptl_crystal_colour     colourless
_exptl_crystal_size_max     0.237
_exptl_crystal_size_mid     0.080
_exptl_crystal_size_min     0.061
_exptl_crystal_density_diffrn     1.529
_exptl_crystal_density_meas     1.46(2)
_exptl_crystal_density_method     'flotation in K2CO3(aq) solution'
_exptl_crystal_F_000     272
_exptl_absorpt_coefficient_mu     0.130
_exptl_absorpt_correction_type     multi-scan
_exptl_absorpt_process_details
;
(<i>SADABS</i>; Bruker, 2018)
;
_exptl_absorpt_correction_T_min     0.6996
_exptl_absorpt_correction_T_max     1.0000
_diffrn_ambient_temperature     173(2)
_diffrn_source     'sealed X-ray tube'
_diffrn_radiation_type     MoK\a
_diffrn_radiation_wavelength     0.71073
_diffrn_measurement_device_type     'Bruker APEXII CCD'
_diffrn_measurement_method     'rotating crystal'
_diffrn_detector_area_resol_mean     8.53
_diffrn_reflns_number     11667
_diffrn_reflns_av_R_equivalents     0.0856
_diffrn_reflns_av_unetI/netI     0.0760
_diffrn_reflns_theta_min     1.475
_diffrn_reflns_theta_max     25.800
_diffrn_reflns_theta_full     25.242
_diffrn_measured_fraction_theta_max     0.989
_diffrn_measured_fraction_theta_full     1.000
_diffrn_reflns_limit_h_min     -6
_diffrn_reflns_limit_h_max     6
_diffrn_reflns_limit_k_min     -9
_diffrn_reflns_limit_k_max     9
_diffrn_reflns_limit_l_min     -17
_diffrn_reflns_limit_l_max     17
_refine_special_details     ?
_reflns_number_total     2201
_reflns_number_gt     1415
_reflns_threshold_expression     'I > 2\s(I)'
_refine_ls_structure_factor_coef     Fsqd
_refine_ls_matrix_type     full
_refine_ls_R_factor_all     0.1116
_refine_ls_R_factor_gt     0.0684
_refine_ls_wR_factor_gt     0.1662
_refine_ls_wR_factor_ref     0.1892
_refine_ls_goodness_of_fit_ref     1.113
_refine_ls_restrained_S_all     1.113
_refine_ls_number_reflns     2201
_refine_ls_number_parameters     176
_refine_ls_number_restraints     1
_refine_ls_hydrogen_treatment     mixed
_refine_ls_weighting_scheme     calc
_refine_ls_weighting_details
              'w=1/[\s^2^(Fo^2^)+(0.0726P)^2^+0.6085P] where P=(Fo^2^+2Fc^2^)/3'
_atom_sites_solution_hydrogens     direct
_atom_sites_solution_primary     direct
_refine_ls_shift/su_max     0.000
_refine_ls_shift/su_mean     0.000
_refine_diff_density_max     0.259
_refine_diff_density_min     -0.316
_refine_ls_extinction_method     none
_refine_ls_extinction_coef     .
loop_
    _atom_type_symbol
    _atom_type_description
    _atom_type_scat_dispersion_real
    _atom_type_scat_dispersion_imag
    _atom_type_scat_source
    'C' 'C' 0.0033 0.0016
                         'International Tables Vol C Tables 4.2.6.8 and 6.1.1.4'
    'H' 'H' 0.0000 0.0000
                         'International Tables Vol C Tables 4.2.6.8 and 6.1.1.4'
    'F' 'F' 0.0171 0.0103
                         'International Tables Vol C Tables 4.2.6.8 and 6.1.1.4'
    'N' 'N' 0.0061 0.0033
                         'International Tables Vol C Tables 4.2.6.8 and 6.1.1.4'
    'O' 'O' 0.0106 0.0060
                         'International Tables Vol C Tables 4.2.6.8 and 6.1.1.4'
_computing_data_collection
;
APEX3 (Bruker, 2018)
;
_computing_cell_refinement
;
SAINT (Bruker, 2018)
;
_computing_data_reduction
;
SAINT (Bruker, 2018)
;
_computing_structure_solution
;
SHELXT (Sheldrick, 2015a)
;
_computing_structure_refinement
;
WinGX (Farrugia, 2012), SHELXL (Sheldrick, 2015b)
;
_computing_molecular_graphics
;
Mercury (Macrae <i>et al.</i>, 2020) and <i>CrystalExplorer17</i>
Spackman <i>et al</i>, 2021)
;
_computing_publication_material
;
publCIF (Westrip, 2010)
;
loop_
    _atom_site_type_symbol
    _atom_site_label
    _atom_site_fract_x
    _atom_site_fract_y
    _atom_site_fract_z
    _atom_site_U_iso_or_equiv
    _atom_site_adp_type
    _atom_site_calc_flag
    _atom_site_occupancy
    _atom_site_disorder_assembly
    _atom_site_disorder_group
    C C1 0.4290(8) 0.2664(5) 0.9270(3) 0.0361(10) Uani d 1 . .
    C C2 0.5101(6) 0.2716(5) 0.8223(3) 0.0259(8) Uani d 1 . .
    C C3 0.3572(6) 0.3479(5) 0.7572(3) 0.0274(9) Uani d 1 . .
    H H3 0.207249 0.403788 0.779424 0.033 Uiso calc 1 . .
    C C4 0.4208(6) 0.3432(5) 0.6611(3) 0.0269(8) Uani d 1 . .
    H H4 0.314467 0.395672 0.617458 0.032 Uiso calc 1 . .
    C C5 0.6407(6) 0.2620(4) 0.6270(2) 0.0228(8) Uani d 1 . .
    C C6 0.7958(6) 0.1861(5) 0.6926(3) 0.0260(8) Uani d 1 . .
    H H6 0.947277 0.131744 0.670270 0.031 Uiso calc 1 . .
    C C7 0.7301(6) 0.1899(5) 0.7885(2) 0.0253(8) Uani d 1 . .
    H H7 0.834978 0.136384 0.832438 0.030 Uiso calc 1 . .
    C C8 0.9209(6) 0.2491(5) 0.4709(3) 0.0257(8) Uani d 1 . .
    C C9 0.9138(6) 0.2390(5) 0.3692(3) 0.0238(8) Uani d 1 . .
    C C10 0.7131(6) 0.1552(5) 0.3439(3) 0.0265(8) Uani d 1 . .
    H H10 0.572074 0.103421 0.392070 0.032 Uiso calc 1 . .
    C C11 0.7225(6) 0.1487(5) 0.2481(3) 0.0302(9) Uani d 1 . .
    H H11 0.587155 0.091657 0.230932 0.036 Uiso calc 1 . .
    C C12 0.9254(7) 0.2236(5) 0.1773(3) 0.0304(9) Uani d 1 . .
    H H12 0.928932 0.218903 0.111750 0.036 Uiso calc 1 . .
    C C13 1.1249(7) 0.3062(5) 0.2021(3) 0.0303(9) Uani d 1 . .
    H H13 1.265418 0.357914 0.153574 0.036 Uiso calc 1 . .
    C C14 1.1180(6) 0.3127(5) 0.2979(3) 0.0280(9) Uani d 1 . .
    H H14 1.255099 0.368467 0.314711 0.034 Uiso calc 1 . .
    F F1 0.3071(5) 0.4105(3) 0.94336(17) 0.0520(7) Uani d 1 . .
    F F2 0.6234(5) 0.2548(4) 0.97444(18) 0.0599(8) Uani d 1 . .
    F F3 0.2713(5) 0.1294(4) 0.97311(18) 0.0606(8) Uani d 1 . .
    N N1 0.6886(5) 0.2533(4) 0.5288(2) 0.0253(7) Uani d 1 . .
    O O1 1.1224(4) 0.2563(4) 0.49980(18) 0.0359(7) Uani d 1 . .
    H H1 0.541(5) 0.261(6) 0.495(3) 0.052(13) Uiso d 1 . .
loop_
    _atom_site_aniso_label
    _atom_site_aniso_U_11
    _atom_site_aniso_U_22
    _atom_site_aniso_U_33
    _atom_site_aniso_U_12
    _atom_site_aniso_U_13
    _atom_site_aniso_U_23
    C1 0.039(2) 0.033(2) 0.037(2) 0.0094(19) -0.0088(18) -0.0111(18)
    C2 0.0212(17) 0.027(2) 0.030(2) 0.0040(15) -0.0059(15) -0.0067(16)
    C3 0.0187(17) 0.031(2) 0.033(2) 0.0076(15) -0.0031(15) -0.0104(17)
    C4 0.0178(17) 0.030(2) 0.036(2) 0.0046(15) -0.0092(15) -0.0095(16)
    C5 0.0179(16) 0.022(2) 0.029(2) 0.0015(14) -0.0057(14) -0.0065(15)
    C6 0.0159(17) 0.032(2) 0.031(2) 0.0082(15) -0.0052(14) -0.0077(16)
    C7 0.0204(17) 0.027(2) 0.029(2) 0.0061(15) -0.0095(15) -0.0031(15)
    C8 0.0196(18) 0.026(2) 0.032(2) 0.0036(14) -0.0044(15) -0.0080(16)
    C9 0.0191(17) 0.024(2) 0.0293(19) 0.0114(14) -0.0054(14) -0.0070(15)
    C10 0.0158(16) 0.029(2) 0.035(2) 0.0062(14) -0.0043(14) -0.0084(16)
    C11 0.0206(18) 0.034(2) 0.040(2) 0.0090(16) -0.0123(16) -0.0127(17)
    C12 0.029(2) 0.037(2) 0.030(2) 0.0127(17) -0.0098(16) -0.0119(17)
    C13 0.0233(19) 0.033(2) 0.032(2) 0.0101(16) -0.0007(15) -0.0054(17)
    C14 0.0180(17) 0.032(2) 0.036(2) 0.0071(15) -0.0073(15) -0.0097(17)
    F1 0.0738(18) 0.0462(16) 0.0401(14) 0.0300(13) -0.0083(12) -0.0207(12)
    F2 0.0573(16) 0.093(2) 0.0404(15) 0.0265(15) -0.0240(13) -0.0268(14)
    F3 0.0735(19) 0.0528(17) 0.0442(16) -0.0077(14) 0.0159(13) -0.0089(12)
    N1 0.0147(14) 0.0351(19) 0.0279(17) 0.0076(13) -0.0064(12) -0.0093(13)
    O1 0.0162(12) 0.062(2) 0.0331(15) 0.0062(12) -0.0074(11) -0.0161(13)
_geom_special_details
;
 All esds (except the esd in the dihedral angle between two l.s. planes)
 are estimated using the full covariance matrix.  The cell esds are taken
 into account individually in the estimation of esds in distances, angles
 and torsion angles; correlations between esds in cell parameters are only
 used when they are defined by crystal symmetry.  An approximate (isotropic)
 treatment of cell esds is used for estimating esds involving l.s. planes.
;
loop_
    _geom_bond_atom_site_label_1
    _geom_bond_atom_site_label_2
    _geom_bond_site_symmetry_2
    _geom_bond_distance
    _geom_bond_publ_flag
    C1 F3 . 1.335(5) ?
    C1 F2 . 1.340(4) ?
    C1 F1 . 1.340(4) ?
    C1 C2 . 1.484(5) ?
    C2 C3 . 1.391(5) ?
    C2 C7 . 1.397(5) ?
    C3 C4 . 1.373(5) ?
    C3 H3 . 0.9500 ?
    C4 C5 . 1.396(5) ?
    C4 H4 . 0.9500 ?
    C5 C6 . 1.403(5) ?
    C5 N1 . 1.409(4) ?
    C6 C7 . 1.370(5) ?
    C6 H6 . 0.9500 ?
    C7 H7 . 0.9500 ?
    C8 O1 . 1.233(4) ?
    C8 N1 . 1.370(4) ?
    C8 C9 . 1.493(5) ?
    C9 C14 . 1.384(5) ?
    C9 C10 . 1.405(5) ?
    C10 C11 . 1.385(5) ?
    C10 H10 . 0.9500 ?
    C11 C12 . 1.378(5) ?
    C11 H11 . 0.9500 ?
    C12 C13 . 1.391(5) ?
    C12 H12 . 0.9500 ?
    C13 C14 . 1.387(5) ?
    C13 H13 . 0.9500 ?
    C14 H14 . 0.9500 ?
    N1 H1 . 0.993(10) ?
loop_
    _geom_angle_atom_site_label_1
    _geom_angle_atom_site_label_2
    _geom_angle_atom_site_label_3
    _geom_angle_site_symmetry_1
    _geom_angle_site_symmetry_3
    _geom_angle
    _geom_angle_publ_flag
    F3 C1 F2 . . 105.9(3) ?
    F3 C1 F1 . . 106.1(3) ?
    F2 C1 F1 . . 105.7(3) ?
    F3 C1 C2 . . 112.7(3) ?
    F2 C1 C2 . . 113.1(3) ?
    F1 C1 C2 . . 112.7(3) ?
    C3 C2 C7 . . 119.0(3) ?
    C3 C2 C1 . . 120.0(3) ?
    C7 C2 C1 . . 120.9(3) ?
    C4 C3 C2 . . 120.7(3) ?
    C4 C3 H3 . . 119.7 ?
    C2 C3 H3 . . 119.7 ?
    C3 C4 C5 . . 120.5(3) ?
    C3 C4 H4 . . 119.8 ?
    C5 C4 H4 . . 119.8 ?
    C4 C5 C6 . . 118.9(3) ?
    C4 C5 N1 . . 117.8(3) ?
    C6 C5 N1 . . 123.3(3) ?
    C7 C6 C5 . . 120.4(3) ?
    C7 C6 H6 . . 119.8 ?
    C5 C6 H6 . . 119.8 ?
    C6 C7 C2 . . 120.6(3) ?
    C6 C7 H7 . . 119.7 ?
    C2 C7 H7 . . 119.7 ?
    O1 C8 N1 . . 122.7(3) ?
    O1 C8 C9 . . 122.0(3) ?
    N1 C8 C9 . . 115.3(3) ?
    C14 C9 C10 . . 119.3(3) ?
    C14 C9 C8 . . 117.8(3) ?
    C10 C9 C8 . . 122.9(3) ?
    C11 C10 C9 . . 119.4(3) ?
    C11 C10 H10 . . 120.3 ?
    C9 C10 H10 . . 120.3 ?
    C12 C11 C10 . . 121.0(3) ?
    C12 C11 H11 . . 119.5 ?
    C10 C11 H11 . . 119.5 ?
    C11 C12 C13 . . 119.8(3) ?
    C11 C12 H12 . . 120.1 ?
    C13 C12 H12 . . 120.1 ?
    C14 C13 C12 . . 119.7(3) ?
    C14 C13 H13 . . 120.1 ?
    C12 C13 H13 . . 120.1 ?
    C9 C14 C13 . . 120.8(3) ?
    C9 C14 H14 . . 119.6 ?
    C13 C14 H14 . . 119.6 ?
    C8 N1 C5 . . 127.0(3) ?
    C8 N1 H1 . . 115(3) ?
    C5 N1 H1 . . 117(3) ?
loop_
    _geom_hbond_atom_site_label_D
    _geom_hbond_atom_site_label_H
    _geom_hbond_atom_site_label_A
    _geom_hbond_site_symmetry_A
    _geom_hbond_distance_DH
    _geom_hbond_distance_HA
    _geom_hbond_distance_DA
    _geom_hbond_angle_DHA
    _geom_hbond_publ_flag
    C6 H6 O1 . 0.95 2.44 2.938(4) 112.4 yes
    C4 H4 O1 1_455 0.95 2.57 3.240(4) 128.2 yes
    N1 H1 O1 1_455 0.990(10)
                           2.23(2) 3.138(3) 151(3) yes
_shelx_space_group_comment
;
The symmetry employed for this shelxl refinement is uniquely defined
by the following loop, which should always be used as a source of
symmetry information in preference to the above space-group names.
They are only intended as comments.
;
_shelx_estimated_absorpt_T_min     0.970
_shelx_estimated_absorpt_T_max     0.992
_shelx_hkl_file
;
  -1   0   0  174.48   17.40
  -1   0   0  160.38   17.80
  -1   0   0  179.28   17.30
  -1   0   0  193.48   17.30
  -1   0   0  180.88   17.20
  -1   0   0  161.98   17.30
   1   0   0  170.78   17.20
   1   0   0  169.98   17.40
   1   0   0  159.38   17.20
   1   0   0  184.88   17.30
   1   0   0  173.38   17.30
   1   0   0  184.68   17.30
  -2   0   0  617.04   60.59
  -2   0   0  574.54   61.19
  -2   0   0  596.64   60.39
  -2   0   0  618.54   60.59
  -2   0   0  695.73   60.49
   2   0   0  596.44   60.29
   2   0   0  632.44   60.59
   2   0   0  670.33   60.49
   2   0   0  567.64   60.39
   2   0   0  612.74   60.39
   2   0   0  606.64   60.59
  -3   0   0  137.69   18.80
  -3   0   0  160.88   17.30
  -3   0   0  139.39   17.20
  -3   0   0  138.59   16.20
  -3   0   0  166.88   16.30
  -3   0   0  155.58   16.60
   3   0   0  148.89   16.30
   3   0   0  161.38   16.30
   3   0   0  165.88   16.00
   3   0   0  175.88   16.60
   3   0   0  156.88   16.80
  -4   0   0  105.99   15.50
  -4   0   0  123.19   13.20
  -4   0   0  117.79   14.00
  -4   0   0  117.29   14.40
   4   0   0  137.89   14.10
   4   0   0  125.99   12.70
   4   0   0  106.69   13.50
   4   0   0  110.09   13.60
   4   0   0  118.39   13.20
  -5   0   0  226.58   25.10
  -5   0   0  203.18   27.60
  -5   0   0  234.18   23.60
   5   0   0  216.98   23.30
  -6   0   0   34.90    8.60
  -6   0   0   30.20    6.40
  -6   0   0    7.10   10.60
   6   0   0   12.00   10.50
   6   0   0   21.40    6.40
   6  -1   0   46.70    8.00
   6  -1   0   32.80   12.20
  -6   1   0   47.40   13.00
  -6   1   0   28.70    9.30
   5  -1   0   60.59    9.10
   5  -1   0   54.09   11.60
  -5   1   0   63.99   12.80
  -5   1   0   76.29    8.70
  -5   1   0   56.49   10.20
   4  -1   0   20.70    3.90
   4  -1   0   30.50    5.90
   4  -1   0   24.30    4.80
   4  -1   0   15.40    5.00
  -4   1   0   20.80    8.70
  -4   1   0   18.50    6.10
  -4   1   0   20.50    3.40
  -4   1   0   24.00    4.40
   3  -1   0   27.00    3.70
   3  -1   0   33.60    4.70
   3  -1   0   20.90    4.40
   3  -1   0   22.60    5.00
   3  -1   0   25.60    3.40
   3  -1   0   32.30    5.20
  -3   1   0   15.90    6.50
  -3   1   0   27.80    3.50
  -3   1   0   29.30    6.50
  -3   1   0   23.00    3.80
  -3   1   0   23.40    5.20
   2  -1   0    3.30    3.40
   2  -1   0   10.20    3.30
   2  -1   0    6.00    3.00
   2  -1   0   13.50    2.70
   2  -1   0   10.70    3.40
   2  -1   0    7.00    5.60
  -2   1   0    9.80    2.80
  -2   1   0    8.10    3.80
  -2   1   0    8.20    1.50
  -2   1   0    3.20    4.70
  -2   1   0    8.10    1.90
  -2   1   0   11.90    3.00
   1  -1   0  142.19   16.20
   1  -1   0  139.09   15.60
   1  -1   0  148.69   15.80
   1  -1   0  177.88   15.50
   1  -1   0  134.29   15.80
  -1   1   0  155.88   15.40
  -1   1   0  158.58   16.10
  -1   1   0  166.48   15.90
  -1   1   0  146.49   16.00
  -1  -1   0  522.35   49.99
  -1  -1   0  446.76   49.80
  -1  -1   0  576.44   49.60
  -1  -1   0  426.66   49.80
  -1  -1   0  449.76   49.60
   1   1   0  529.35   49.50
   1   1   0  525.45   49.90
   1   1   0  544.05   49.80
   1   1   0  534.85   50.09
  -2  -1   0  341.47   32.40
  -2  -1   0  315.27   33.40
  -2  -1   0  312.17   32.50
  -2  -1   0  330.17   32.70
   2   1   0  318.57   32.60
   2   1   0  316.37   32.10
   2   1   0  332.97   32.50
   2   1   0  334.17   32.10
  -3  -1   0   41.70    6.10
  -3  -1   0   34.60    5.40
  -3  -1   0   40.60    8.50
  -3  -1   0   42.40    6.50
   3   1   0   34.10    5.10
   3   1   0   42.70    6.30
   3   1   0   30.70    4.80
   3   1   0   35.50    5.20
  -4  -1   0  452.45   41.20
  -4  -1   0  400.66   42.00
  -4  -1   0  384.96   41.50
  -4  -1   0  414.46   43.90
   4   1   0  394.46   40.90
   4   1   0  440.66   41.60
   4   1   0  386.36   40.80
  -5  -1   0   44.90   10.90
  -5  -1   0   42.40    8.00
  -5  -1   0   36.10    9.30
   5   1   0   29.30    6.40
  -6  -1   0    2.60    6.30
  -6  -1   0    1.20    8.70
  -6  -1   0   -4.10   10.50
   6   1   0    9.70    5.60
   6   1   0   11.60   11.20
   6  -2   0   34.00   11.80
   6  -2   0   56.79    8.60
  -6   2   0   57.79   10.20
  -6   2   0   51.39   14.00
   5  -2   0   79.39   10.40
   5  -2   0   78.09   13.80
   5  -2   0   60.49   13.50
  -5   2   0   93.39   14.80
  -5   2   0   92.79   11.60
   4  -2   0   88.39   10.00
   4  -2   0   85.89   13.90
  -4   2   0   78.89   13.60
  -4   2   0   70.29   10.60
   3  -2   0    1.50    7.90
   3  -2   0    8.70    3.60
   3  -2   0   11.90    4.20
   3  -2   0    3.70    4.00
   3  -2   0    9.40    4.60
  -3   2   0    8.00    4.50
  -3   2   0    6.20    4.00
  -3   2   0    3.60    6.70
   2  -2   0    2.70    3.00
   2  -2   0    3.80    3.50
   2  -2   0    2.10    3.50
   2  -2   0   -1.90    6.40
   2  -2   0    5.00    5.10
   2  -2   0   -2.90    2.50
  -2   2   0   10.60    3.20
  -2   2   0   -1.00    3.90
  -2   2   0    4.40    5.40
  -2   2   0    1.00    3.10
   1  -2   0 2264.07  218.28
   1  -2   0 2260.67  217.58
   1  -2   0 2275.37  217.88
   1  -2   0 2235.68  217.58
   1  -2   0 2335.47  217.58
  -1   2   0 2177.78  218.18
  -1   2   0 2090.49  217.48
  -1   2   0 2197.28  217.78
  -1   2   0 2278.47  218.08
  -1   2   0 2183.28  217.58
  -1   2   0 2328.57  217.58
   0  -2   0 9263.17  903.61
   0  -2   0 8986.90  903.71
   0  -2   0 9128.19  903.51
   0  -2   0 9543.95  903.31
   0  -2   0 9500.05  903.61
   0   2   0 9999.00  903.61
   0   2   0 7940.51  903.61
   0   2   0 9432.56  903.51
   0   2   0 9707.43  903.61
   0   2   0 9549.84  903.71
  -1  -2   0 1001.90   99.99
  -1  -2   0 1027.70  100.49
  -1  -2   0  982.80  100.59
  -1  -2   0 1006.50  100.59
  -1  -2   0 1049.89  100.59
   1   2   0  889.21  100.49
   1   2   0 1149.98  100.69
   1   2   0 1032.70  100.09
   1   2   0 1025.00  100.59
   1   2   0 1107.39  100.09
  -2  -2   0   50.49    6.10
  -2  -2   0   45.40    5.60
  -2  -2   0   38.00    6.70
  -2  -2   0   47.60    6.80
  -2  -2   0   54.59    7.90
   2   2   0   52.59    5.80
   2   2   0   44.30    8.10
   2   2   0   44.20    6.90
  -3  -2   0   14.40    5.60
  -3  -2   0   24.40    6.00
  -3  -2   0   21.10    8.30
   3   2   0   22.80    5.80
   3   2   0   15.20    3.80
   3   2   0   21.20    8.10
  -4  -2   0  139.09   16.70
  -4  -2   0  147.09   17.20
  -4  -2   0  191.78   21.60
   4   2   0  110.29   16.90
   4   2   0  148.29   15.40
   4   2   0  139.69   17.00
  -5  -2   0  100.19   14.90
  -5  -2   0   79.49   12.40
  -5  -2   0  110.69   13.50
   5   2   0   89.09   11.30
  -6  -2   0   -4.00   10.00
  -6  -2   0    7.30    9.70
  -6  -2   0    7.90    7.30
   6   2   0   11.30   10.90
   6   2   0    4.50    5.50
   6  -3   0   69.49    9.60
   6  -3   0   46.00   12.80
  -6   3   0   58.19   10.70
  -6   3   0   51.79   13.40
   5  -3   0    2.70    8.80
   5  -3   0   15.40   12.60
   5  -3   0   18.70    5.50
  -5   3   0    4.00    6.80
  -5   3   0    5.00    9.70
   4  -3   0    8.70    8.30
   4  -3   0   -1.30    4.30
   4  -3   0    7.70   11.60
  -4   3   0    7.40    9.10
  -4   3   0   10.10    5.90
   3  -3   0   28.90    5.00
   3  -3   0   27.10   11.10
  -3   3   0   32.80    8.20
  -3   3   0   30.10    6.00
   2  -3   0    2.30    5.00
   2  -3   0   -0.30    4.30
   2  -3   0    2.20    3.30
   2  -3   0    2.70    5.00
   2  -3   0    1.70    4.00
   2  -3   0    7.20    3.10
   2  -3   0    1.30    8.60
  -2   3   0   -3.70    4.20
  -2   3   0    7.90    6.60
  -2   3   0    3.40    3.40
   1  -3   0  547.95   57.89
   1  -3   0  572.94   56.59
   1  -3   0  595.44   56.79
   1  -3   0  593.84   56.59
   1  -3   0  622.44   56.49
   1  -3   0  555.14   56.59
  -1   3   0  560.74   56.49
  -1   3   0  560.94   57.39
  -1   3   0  564.54   56.49
  -1   3   0  583.84   56.59
   0  -3   0    4.20    3.50
   0  -3   0    0.30    7.20
   0  -3   0    8.00    2.30
   0  -3   0    7.10    3.20
   0  -3   0   13.90    4.00
   0  -3   0   11.90    4.50
   0   3   0   12.20    4.10
   0   3   0    9.00    3.50
   0   3   0    9.00    6.80
   0   3   0   10.50    3.50
  -1  -3   0 1061.29  106.59
  -1  -3   0  988.70  107.19
  -1  -3   0 1061.29  106.89
  -1  -3   0 1283.57  107.79
  -1  -3   0 1063.99  107.39
  -1  -3   0 1085.39  106.69
   1   3   0 1127.29  107.29
   1   3   0 1142.69  106.49
   1   3   0 1179.38  106.79
   1   3   0  956.40  107.19
  -2  -3   0  817.42   89.29
  -2  -3   0  943.91   89.29
  -2  -3   0 1001.90   88.89
  -2  -3   0  965.20   89.29
   2   3   0  786.22   89.29
   2   3   0  901.51   89.19
   2   3   0  905.91   88.39
  -3  -3   0   10.40    4.80
  -3  -3   0    9.00    6.20
  -3  -3   0    6.00    4.90
  -3  -3   0   14.40    9.00
   3   3   0   10.10    3.70
   3   3   0    9.90    9.30
   3   3   0   14.70    5.80
  -4  -3   0  490.15   52.59
  -4  -3   0  610.34   54.59
   4   3   0  506.25   52.69
   4   3   0  483.85   51.09
  -5  -3   0    6.80    7.80
  -5  -3   0   -1.80    9.60
  -5  -3   0    1.80    7.80
   5   3   0   -4.50    4.20
  -6  -3   0    4.40    8.20
   5  -4   0    2.70    5.10
   5  -4   0   10.50    8.40
   5  -4   0    1.00   13.30
  -5   4   0    7.50    9.10
   4  -4   0  110.79   14.80
   4  -4   0  143.29   20.80
   4  -4   0  115.99   17.20
  -4   4   0  176.18   18.20
  -4   4   0  142.69   16.00
   3  -4   0  -16.50   12.40
   3  -4   0    3.70    6.80
  -3   4   0   -8.00    5.00
   2  -4   0  894.81   87.69
   2  -4   0  924.31   88.69
   2  -4   0  844.92   88.39
   2  -4   0  885.61   89.99
   2  -4   0  964.00   87.99
   2  -4   0  897.51   87.59
  -2   4   0  897.41   87.69
  -2   4   0  904.31   87.69
  -2   4   0  853.41   88.19
  -2   4   0  921.21   89.69
   1  -4   0  528.35   51.39
   1  -4   0  502.75   51.99
   1  -4   0  508.45   51.29
   1  -4   0  519.25   51.39
   1  -4   0  511.35   53.39
   1  -4   0  564.24   52.19
  -1   4   0  542.55   51.39
  -1   4   0  516.35   52.49
  -1   4   0  507.65   51.39
  -1   4   0  503.05   51.19
   0  -4   0  161.28   17.50
   0  -4   0  162.28   17.40
   0  -4   0  170.98   18.10
   0  -4   0  163.28   16.30
   0  -4   0  159.18   17.60
   0  -4   0  144.39   19.40
   0   4   0  150.38   17.40
   0   4   0  176.18   17.40
   0   4   0  169.78   20.40
   0   4   0  151.88   18.40
  -1  -4   0   50.79   11.90
  -1  -4   0   75.29    9.30
  -1  -4   0   41.50    8.50
   1   4   0   70.09    8.50
   1   4   0   70.19    9.00
   1   4   0   61.39    7.30
   1   4   0   87.79    9.40
   1   4   0   68.19   11.30
  -2  -4   0   50.49   12.60
  -2  -4   0   74.79   10.50
  -2  -4   0   70.19    8.30
  -2  -4   0   71.99   10.40
   2   4   0   64.09    8.20
   2   4   0   55.69    7.50
   2   4   0   81.99   12.40
   2   4   0   72.19   10.30
  -3  -4   0   44.40    8.80
  -3  -4   0   40.40    7.80
  -3  -4   0   38.80   11.10
   3   4   0   37.90   11.40
   3   4   0   44.40    6.00
   3   4   0   43.70    8.80
  -4  -4   0   80.69   11.80
  -4  -4   0   61.59    8.70
  -4  -4   0   81.29   14.00
   4   4   0   57.19    8.20
   4   4   0   76.59   11.30
  -5  -4   0   30.10    9.20
  -5  -4   0   17.20    9.40
  -5  -4   0   29.20   11.10
   5   4   0    7.20    9.10
   5   4   0   28.40    5.80
   5  -5   0   11.00    7.90
   5  -5   0    6.80    5.60
   5  -5   0   22.90   15.00
   4  -5   0   17.30   14.80
   4  -5   0    3.70    4.60
   4  -5   0   -3.70    6.60
  -4   5   0    4.80    6.60
   3  -5   0   57.09    9.80
   3  -5   0   79.69   17.30
  -3   5   0   62.99    9.20
   2  -5   0   10.30    3.10
   2  -5   0    7.90    4.60
   2  -5   0   14.30    6.20
   2  -5   0    7.00   13.50
  -2   5   0   12.60    3.70
  -2   5   0   17.20    9.50
  -2   5   0    9.20    5.30
  -2   5   0   12.80    3.30
   1  -5   0   28.90    5.00
   1  -5   0   17.20    5.10
   1  -5   0   26.80   13.20
  -1   5   0   21.70    5.10
  -1   5   0   25.00    8.30
  -1   5   0   23.70    5.00
  -1   5   0   23.40    5.00
   0  -5   0    2.60   11.40
   0  -5   0    4.40    5.10
   0   5   0    2.90    3.60
   0   5   0    3.10    4.40
   0   5   0    9.00    7.20
  -1  -5   0  117.49   12.90
  -1  -5   0  127.99   19.00
  -1  -5   0  102.79   14.00
  -1  -5   0  128.59   15.60
  -1  -5   0   99.39   13.40
   1   5   0  118.79   13.90
   1   5   0  107.09   12.20
   1   5   0  130.69   15.10
  -2  -5   0  127.49   15.20
  -2  -5   0  109.09   17.50
  -2  -5   0  106.19   14.40
   2   5   0  139.49   15.50
   2   5   0  118.79   14.90
   2   5   0   95.89   12.00
  -3  -5   0  187.98   18.70
  -3  -5   0  166.48   18.20
  -3  -5   0  124.79   16.20
   3   5   0  127.39   14.50
   3   5   0   97.69   16.50
  -4  -5   0   91.19   12.30
  -4  -5   0   47.60    8.30
  -4  -5   0   54.39   10.80
   4   5   0   41.10    7.20
   4   5   0   49.60   11.00
  -5  -5   0   -8.60    8.20
  -5  -5   0    2.30    8.90
  -5  -5   0  -21.40    9.80
   5   5   0  -11.40    9.00
   5   5   0   -1.80    9.00
   5   5   0    5.40    4.90
   5  -6   0   15.90   17.40
   5  -6   0    8.30    5.90
   4  -6   0   14.10   15.60
   4  -6   0   24.30    7.80
  -4   6   0   23.00    7.80
   3  -6   0   35.80    7.30
   3  -6   0   45.20   18.10
  -3   6   0   47.10    8.20
   2  -6   0  273.67   34.00
   2  -6   0  261.37   30.10
   2  -6   0  273.87   28.40
  -2   6   0  270.37   28.40
  -2   6   0  291.97   29.50
  -2   6   0  281.97   34.00
  -2   6   0  310.97   29.20
   1  -6   0   12.20    4.60
   1  -6   0   13.80    5.40
   1  -6   0   15.30   15.00
  -1   6   0   14.50    5.00
  -1   6   0   14.10    9.80
  -1   6   0   11.10    4.90
  -1   6   0   11.40    5.30
   0  -6   0   89.99   11.70
   0  -6   0   73.89   17.80
   0   6   0   65.99    9.70
   0   6   0   85.49   11.20
   0   6   0  134.69   14.10
  -1  -6   0   26.70    8.00
  -1  -6   0   27.60   16.70
   1   6   0   18.40    8.60
   1   6   0   13.60    4.00
   1   6   0   11.20    6.00
  -2  -6   0   18.30    8.50
  -2  -6   0   -8.30    8.20
  -2  -6   0    7.00   14.40
   2   6   0   -0.80    6.80
   2   6   0   -0.50    3.40
   2   6   0   -4.10    6.50
   2   6   0    0.10    4.90
  -3  -6   0   -2.00    8.20
  -3  -6   0   20.10    8.90
  -3  -6   0    2.30    9.20
   3   6   0    3.00    3.90
   3   6   0    5.70    7.10
   3   6   0   -7.00    7.30
  -4  -6   0    6.30    9.20
  -4  -6   0   17.40   11.40
   4   6   0    0.00    7.60
   4   6   0    8.10    4.50
   4   6   0    6.30    8.80
   4  -7   0   59.29   19.40
  -4   7   0   59.49   10.70
   3  -7   0  119.89   23.10
  -3   7   0  125.19   14.80
   2  -7   0   -2.30   16.50
  -2   7   0    7.30    5.50
  -2   7   0    6.50    4.00
   1  -7   0    0.60    5.50
   1  -7   0   17.10   16.60
  -1   7   0   25.30   12.00
  -1   7   0   15.90    5.50
  -1   7   0   10.20    5.40
   0  -7   0   34.90   17.40
   0  -7   0   32.40    8.20
   0   7   0   29.80    6.30
   0   7   0   57.19   12.40
   0   7   0   55.69    8.60
  -1  -7   0   15.00    7.80
  -1  -7   0   -9.50   15.90
   1   7   0    8.10    6.00
   1   7   0   16.70    9.50
  -2  -7   0   23.60   16.10
  -2  -7   0   13.50    8.30
   2   7   0   23.40    8.10
   2   7   0   13.20    4.50
  -3  -7   0   45.60   13.00
  -3  -7   0  114.49   14.20
   3   7   0   24.00   10.00
   3   7   0   54.89    7.60
  -4  -7   0   15.50   10.80
   4   7   0   -2.20    8.50
   3  -8   0   29.50   20.00
  -3   8   0   30.40   10.00
   2  -8   0   79.79   21.50
  -2   8   0   55.89    8.80
  -2   8   0   79.39    9.80
   1  -8   0    3.90   18.80
  -1   8   0   18.40    6.40
   0  -8   0   25.80   19.30
   0   8   0   38.50    8.80
  -1  -8   0  -11.60    7.40
  -1  -8   0  -31.40   18.60
   1   8   0   -0.80    6.40
  -2  -8   0  -12.70   16.90
  -2  -8   0    1.10    9.20
   2   8   0    4.00    8.60
  -3  -8   0    8.00    9.60
   3   8   0   -8.80    7.90
   1  -9   0  -32.30   20.90
  -1   9   0    4.50    5.90
   0  -9   0   28.10   21.20
   0   9   0   -0.90    6.60
  -1  -9   0    9.10   19.60
   1   9   0   31.60   11.10
   0   9  -1    8.80    7.50
   0  -9   1    6.40   21.00
  -1   9  -1   24.40    7.80
   1  -9   1   14.40   24.90
   2   8  -1   18.30    5.30
   2   8  -1   29.80   10.00
  -2  -8   1   18.00   18.00
  -2  -8   1   17.70    9.60
   1   8  -1  147.99   17.70
   1   8  -1   85.89   14.70
  -1  -8   1  146.39   16.60
  -1  -8   1   53.89   23.40
   0   8  -1    0.20    6.30
   0   8  -1   11.50   11.90
   0  -8   1   36.60   19.30
  -1   8  -1   36.10   13.90
  -1   8  -1   26.50    7.40
   1  -8   1   28.60   19.50
  -2   8  -1    2.60    4.60
   2  -8   1   10.50   18.90
   3  -8   1  -12.60   19.00
   3   7  -1    8.50    8.60
   3   7  -1   17.40    5.30
  -3  -7   1   24.40   12.70
  -3  -7   1   46.20   10.40
   2   7  -1   -9.00    9.20
   2   7  -1    1.70    7.00
   2   7  -1   -3.40    3.60
  -2  -7   1    5.40    7.90
  -2  -7   1  -16.60   15.60
   1   7  -1    5.50    9.20
   1   7  -1   -2.70    5.80
  -1  -7   1   16.20    8.20
  -1  -7   1   25.40   17.70
   0   7  -1   21.60    6.80
   0   7  -1   38.20   11.70
   0   7  -1   14.40    4.80
   0  -7   1   28.60    7.80
   0  -7   1   33.80   16.90
  -1   7  -1   82.09   11.30
  -1   7  -1   80.39   14.60
  -1   7  -1   87.79    9.90
   1  -7   1   53.29   19.00
  -2   7  -1    5.90    4.00
  -2   7  -1    2.90    5.00
  -2   7  -1   12.80   11.50
   2  -7   1   35.60   19.30
  -3   7  -1  121.09   14.00
   3  -7   1   96.59   22.50
  -4   7  -1   34.50    8.10
   4  -7   1   27.00   18.40
   4   6  -1   12.00    4.90
   4   6  -1    0.20    7.90
  -4  -6   1   -5.80    9.10
  -4  -6   1    5.80   12.20
   3   6  -1    0.20    3.90
   3   6  -1    1.70    8.30
  -3  -6   1   -3.80   10.20
  -3  -6   1    4.10    7.60
  -3  -6   1    1.40   11.30
   2   6  -1   99.19   13.50
   2   6  -1  130.39   16.40
   2   6  -1  170.78   18.30
  -2  -6   1  146.89   17.10
  -2  -6   1  126.09   16.80
  -2  -6   1   92.09   20.50
   1   6  -1  109.39   12.60
   1   6  -1   70.49    9.00
   1   6  -1   64.39   11.10
  -1  -6   1   63.69   18.80
  -1  -6   1   78.99   11.70
  -1  -6   1   88.79   12.40
   0   6  -1   19.70    6.00
   0   6  -1    9.40    4.20
   0   6  -1    4.50    5.70
   0   6  -1   16.80    9.40
   0  -6   1   26.60   14.50
   0  -6   1    6.60    6.40
  -1   6  -1   15.50    5.00
  -1   6  -1    9.00    9.40
  -1   6  -1   12.40    4.70
  -1   6  -1    4.80    4.70
   1  -6   1   12.40    4.40
   1  -6   1   18.70   15.20
   1  -6   1    5.40    5.40
  -2   6  -1  -12.30    9.40
  -2   6  -1   -1.00    4.90
  -2   6  -1    1.00    3.90
   2  -6   1    3.00   16.80
  -3   6  -1    6.30   11.70
  -3   6  -1    8.10    5.60
   3  -6   1    5.40   15.30
   3  -6   1    6.00    5.20
  -4   6  -1   14.40    6.80
   4  -6   1   37.80   17.50
   4  -6   1    4.90    6.40
   5  -6   1   31.40    6.90
   5   5  -1   17.00    6.10
  -5  -5   1   25.50   13.00
  -5  -5   1   12.20    9.10
  -5  -5   1   17.70   10.10
   4   5  -1   59.69   12.00
   4   5  -1   61.19    8.80
  -4  -5   1   71.59   12.60
  -4  -5   1   95.99   14.90
   3   5  -1   53.99    8.00
   3   5  -1   81.79   12.20
  -3  -5   1   77.19   11.60
  -3  -5   1   57.49   10.80
  -3  -5   1   86.09   14.00
   2   5  -1  -10.40    6.20
   2   5  -1    4.20    5.60
   2   5  -1   -1.10    3.50
  -2  -5   1    2.00   13.60
  -2  -5   1   -0.10    7.40
  -2  -5   1    5.00    9.50
   1   5  -1   14.70    3.80
   1   5  -1   14.30    6.60
   1   5  -1   22.50    7.00
  -1  -5   1   28.30   14.30
  -1  -5   1   28.60    7.80
  -1  -5   1   29.30    6.00
  -1  -5   1   17.30    3.90
   0   5  -1    0.50    3.40
   0   5  -1   -1.10    6.60
   0   5  -1   -3.90    4.40
   0  -5   1   -2.10    4.50
   0  -5   1   14.60   11.90
  -1   5  -1   63.89    8.20
  -1   5  -1   67.19   11.20
  -1   5  -1   63.19    7.50
  -1   5  -1   69.19    8.30
   1  -5   1   83.39   15.40
   1  -5   1   53.09    8.20
   1  -5   1   52.09    7.50
  -2   5  -1   18.80    4.20
  -2   5  -1   15.30    5.20
  -2   5  -1   26.30    4.10
  -2   5  -1   27.20   10.30
   2  -5   1   23.50    4.40
   2  -5   1   26.80   13.70
   2  -5   1   25.00    4.90
   2  -5   1   23.10    6.40
   2  -5   1   19.40    4.90
  -3   5  -1  241.48   26.70
  -3   5  -1  212.88   24.60
   3  -5   1  255.07   28.60
   3  -5   1  214.68   24.60
  -4   5  -1   -7.20    5.80
   4  -5   1   -4.80   14.30
   4  -5   1    9.30    4.60
   4  -5   1    7.30    7.00
   5  -5   1   10.10    5.40
   5  -5   1  -11.90   15.50
   5  -5   1   -4.30    7.00
   5   4  -1   13.80    5.40
  -5  -4   1   11.00   11.30
  -5  -4   1   16.50    8.70
  -5  -4   1   26.60    9.50
   4   4  -1   18.80    7.80
   4   4  -1    0.80    4.20
  -4  -4   1    0.90    4.90
  -4  -4   1    4.20    7.40
  -4  -4   1    6.80   11.90
   3   4  -1  202.38   21.80
   3   4  -1  137.39   16.00
   3   4  -1  125.79   18.10
  -3  -4   1  212.38   24.10
  -3  -4   1  151.18   18.40
  -3  -4   1  156.48   17.30
   2   4  -1  113.39   14.10
   2   4  -1   67.19   11.40
   2   4  -1   85.99   11.20
   2   4  -1   82.19    9.70
  -2  -4   1   75.89   11.90
  -2  -4   1   63.49   14.30
  -2  -4   1  118.99   13.50
  -2  -4   1   97.49   10.60
   1   4  -1  212.78   21.20
   1   4  -1  185.48   20.30
   1   4  -1  222.88   21.80
   1   4  -1  167.48   21.70
   1   4  -1  224.18   23.70
   1   4  -1  201.68   21.60
  -1  -4   1  241.18   22.80
  -1  -4   1  186.18   24.80
   0   4  -1  162.08   17.50
   0   4  -1  167.88   17.80
   0   4  -1  146.59   18.00
   0   4  -1  167.78   16.50
   0   4  -1  167.28   19.90
   0  -4   1  171.78   16.50
   0  -4   1  152.18   18.00
   0  -4   1  178.28   18.10
   0  -4   1  157.18   20.80
   0  -4   1  148.89   17.30
   0  -4   1  166.68   17.50
  -1   4  -1  386.46   42.00
  -1   4  -1  447.76   42.00
  -1   4  -1  412.56   43.10
  -1   4  -1  419.96   41.80
   1  -4   1  400.66   44.50
   1  -4   1  428.56   42.10
   1  -4   1  428.96   41.90
   1  -4   1  450.85   41.60
   1  -4   1  414.46   41.90
  -2   4  -1  375.16   41.60
  -2   4  -1  419.16   43.60
  -2   4  -1  418.56   41.10
  -2   4  -1  413.36   41.20
   2  -4   1  406.16   42.00
   2  -4   1  419.76   41.10
   2  -4   1  401.26   44.70
   2  -4   1  464.05   41.60
   2  -4   1  438.56   42.40
   2  -4   1  418.26   41.20
  -3   4  -1    2.00    9.10
  -3   4  -1    9.20    5.10
   3  -4   1    7.50    6.60
   3  -4   1   -8.40   12.40
   4  -4   1   -3.00   12.30
   4  -4   1    4.70    4.20
   4  -4   1   -0.50    6.80
   5  -4   1  124.89   19.90
   5  -4   1  134.09   14.70
   5  -4   1  114.89   17.40
   5   3  -1   -3.80    4.50
  -5  -3   1    7.30    8.60
  -5  -3   1    4.00    8.00
  -5  -3   1    6.90   10.10
   4   3  -1  118.69   13.90
   4   3  -1  116.99   15.70
  -4  -3   1  140.49   16.30
  -4  -3   1  170.28   19.10
  -4  -3   1  104.59   14.90
   3   3  -1   16.40    8.50
   3   3  -1   14.50    6.50
   3   3  -1   14.70    3.70
  -3  -3   1    6.50    4.80
  -3  -3   1   11.10    6.20
  -3  -3   1   24.70   10.60
  -3  -3   1    9.90    6.20
   2   3  -1   72.09    8.50
   2   3  -1   81.39   10.90
   2   3  -1   62.09    8.10
   2   3  -1   71.09    9.80
  -2  -3   1   99.39   10.90
  -2  -3   1   69.29    9.30
  -2  -3   1   72.09   10.90
  -2  -3   1   80.19   11.30
   1   3  -1  454.25   47.20
   1   3  -1  376.46   46.80
   1   3  -1  485.05   46.70
   1   3  -1  474.95   46.10
   1   3  -1  487.55   46.50
  -1  -3   1  427.36   47.10
  -1  -3   1  467.75   46.30
  -1  -3   1  481.75   47.60
  -1  -3   1  459.65   46.10
  -1  -3   1  546.35   47.00
  -1  -3   1  504.75   46.10
   0   3  -1   30.70    4.70
   0   3  -1   28.80    5.00
   0   3  -1   31.50    5.00
   0   3  -1   32.40    3.70
   0   3  -1   25.00    7.70
   0  -3   1   31.30    7.90
   0  -3   1   27.80    3.70
   0  -3   1   23.70    5.10
   0  -3   1   33.30    5.50
  -1   3  -1  161.68   16.70
  -1   3  -1  158.98   18.20
  -1   3  -1  158.98   16.80
  -1   3  -1  166.18   16.90
  -1   3  -1  153.88   17.90
   1  -3   1  177.98   20.60
   1  -3   1  171.48   16.60
   1  -3   1  162.88   17.00
   1  -3   1  156.38   16.60
   1  -3   1  167.88   16.80
   1  -3   1  176.48   16.60
   1  -3   1  152.18   18.20
  -2   3  -1  196.98   21.60
  -2   3  -1  215.58   23.50
  -2   3  -1  198.48   23.20
   2  -3   1  196.08   21.50
   2  -3   1  233.28   21.40
   2  -3   1  227.58   22.50
   2  -3   1  193.88   24.80
   2  -3   1  212.98   22.10
   2  -3   1  220.78   22.50
   2  -3   1  186.98   22.00
  -3   3  -1   49.80   10.20
  -3   3  -1   28.00    5.90
  -3   3  -1   39.60    9.60
   3  -3   1   40.20    8.90
   3  -3   1   38.00   11.70
   3  -3   1   32.40    5.50
  -4   3  -1    7.00    6.00
  -4   3  -1   -3.50    8.00
   4  -3   1    2.30    8.00
   4  -3   1    1.80    4.30
   4  -3   1    6.40   11.10
  -5   3  -1   -5.00    6.50
  -5   3  -1    7.50    8.30
   5  -3   1    6.40    4.80
   5  -3   1   12.10   11.70
   5  -3   1    1.00    8.20
  -6   3  -1   84.09   15.20
  -6   3  -1   92.09   13.00
   6  -3   1   90.59   11.90
   6  -3   1   92.39   15.20
   6   2  -1   -6.10    5.20
  -6  -2   1   -4.30    9.10
  -6  -2   1   -3.20    7.40
  -6  -2   1   -3.30   10.70
   5   2  -1   19.90    5.50
  -5  -2   1    4.80    8.60
  -5  -2   1   22.30    8.00
  -5  -2   1   39.70   12.10
   4   2  -1   -4.20    5.20
   4   2  -1   -2.20    4.10
  -4  -2   1   14.50   11.20
  -4  -2   1   -4.20    5.80
  -4  -2   1    6.40    4.60
  -4  -2   1   -5.90    7.00
   3   2  -1  328.17   33.80
   3   2  -1  374.76   34.80
   3   2  -1  275.07   34.60
  -3  -2   1  353.96   35.30
  -3  -2   1  393.46   37.80
   2   2  -1   23.70    4.90
   2   2  -1   22.50    5.90
   2   2  -1   28.60    3.80
  -2  -2   1   26.50    4.50
  -2  -2   1   26.10    6.70
   1   2  -1  259.77   26.50
   1   2  -1  255.57   27.00
   1   2  -1  259.27   27.30
   1   2  -1  242.18   27.00
   1   2  -1  279.27   26.40
  -1  -2   1  266.77   27.90
  -1  -2   1  274.47   26.50
  -1  -2   1  289.67   27.40
  -1  -2   1  284.07   26.50
  -1  -2   1  260.57   27.00
   0   2  -1 1007.60   94.39
   0   2  -1 1068.19   94.29
   0   2  -1  886.11   94.69
   0   2  -1 1006.90   94.69
   0   2  -1  972.40   94.69
   0   2  -1  956.70   94.69
   0   2  -1  939.21   94.99
   0  -2   1  911.41   95.09
   0  -2   1 1007.80   94.69
   0  -2   1  962.00   94.39
   0  -2   1  971.50   94.39
   0  -2   1  936.91   94.69
   0  -2   1  964.80   94.59
  -1   2  -1  239.58   23.90
  -1   2  -1  254.57   25.00
  -1   2  -1  231.28   24.70
  -1   2  -1  243.78   24.10
  -1   2  -1  250.67   23.90
   1  -2   1  245.68   24.00
   1  -2   1  226.88   24.20
   1  -2   1  251.37   26.10
   1  -2   1  249.38   23.80
   1  -2   1  232.18   24.30
  -2   2  -1   75.99   10.20
  -2   2  -1   69.89    8.80
  -2   2  -1   78.89    9.90
  -2   2  -1   82.49    9.90
  -2   2  -1   86.39    9.60
   2  -2   1   71.29   10.10
   2  -2   1   86.79   10.10
   2  -2   1   79.09    9.40
   2  -2   1   82.59    9.40
   2  -2   1   80.39    9.90
   2  -2   1   82.39    9.30
  -3   2  -1   51.79    8.70
  -3   2  -1   35.60    7.50
  -3   2  -1   34.90    7.40
  -3   2  -1   32.00    6.10
   3  -2   1   23.50    7.60
   3  -2   1   41.50    6.40
   3  -2   1   39.80    5.40
   3  -2   1   32.00    5.80
  -4   2  -1   91.19   11.90
  -4   2  -1  103.19   14.20
   4  -2   1   77.09   14.20
   4  -2   1  102.49   11.30
   4  -2   1  115.99   15.30
  -5   2  -1  162.28   19.10
  -5   2  -1  195.78   23.10
   5  -2   1  188.48   21.10
   5  -2   1  137.09   17.80
   5  -2   1  150.88   20.80
  -6   2  -1    6.30    8.80
  -6   2  -1    1.10    7.00
   6  -2   1    3.50    8.90
   6  -2   1   -1.80    5.00
   6   1  -1   -3.00    5.30
  -6  -1   1    3.20    6.70
  -6  -1   1    6.10    8.20
  -6  -1   1   13.50   11.30
   5   1  -1  127.59   14.30
  -5  -1   1  127.39   15.20
  -5  -1   1  113.79   14.80
  -5  -1   1  107.69   17.50
   4   1  -1  162.78   19.30
   4   1  -1  190.08   19.60
   4   1  -1  174.48   20.30
  -4  -1   1  171.28   22.20
  -4  -1   1  181.08   20.60
  -4  -1   1  204.38   19.70
  -4  -1   1  187.38   21.10
   3   1  -1   27.50    4.80
  -3  -1   1   32.00    9.00
  -3  -1   1   40.40    6.70
  -3  -1   1   41.10    6.40
   2   1  -1   40.30    4.90
   2   1  -1   43.10    5.50
   2   1  -1   40.10    5.60
  -2  -1   1   42.80    7.20
  -2  -1   1   35.20    5.30
  -2  -1   1   36.90    5.80
   1   1  -1  413.56   38.10
   1   1  -1  420.16   38.30
   1   1  -1  331.57   38.40
  -1  -1   1  431.16   38.40
  -1  -1   1  330.57   38.40
  -1  -1   1  359.66   38.40
  -1  -1   1  439.26   39.10
   0   1  -1  113.29   13.90
   0   1  -1  127.79   13.90
   0   1  -1  143.09   13.90
   0   1  -1  135.69   13.70
   0   1  -1  159.48   13.70
   0   1  -1  131.89   13.90
   0  -1   1  119.99   13.90
   0  -1   1  132.89   13.90
   0  -1   1  167.88   14.40
   0  -1   1  139.89   13.70
   0  -1   1  139.69   13.90
   0  -1   1  156.28   13.70
  -1   1  -1 4999.00  485.05
  -1   1  -1 4725.03  484.95
  -1   1  -1 5106.69  484.95
  -1   1  -1 4754.82  485.05
   1  -1   1 4888.81  485.15
   1  -1   1 4904.71  485.15
   1  -1   1 5261.27  485.15
   1  -1   1 5428.16  485.25
   1  -1   1 4881.41  484.95
  -2   1  -1    6.70    3.20
  -2   1  -1    6.80    3.60
  -2   1  -1    5.00    4.10
  -2   1  -1    8.30    4.20
   2  -1   1   14.40    2.70
   2  -1   1    9.40    2.70
   2  -1   1    4.70    3.00
   2  -1   1   12.80    3.40
   2  -1   1   10.40    4.70
   2  -1   1    8.00    3.20
  -3   1  -1  292.07   35.10
  -3   1  -1  327.47   35.70
  -3   1  -1  374.56   34.30
  -3   1  -1  315.77   36.20
  -3   1  -1  344.47   34.30
   3  -1   1  351.66   35.20
   3  -1   1  361.86   35.00
   3  -1   1  381.16   34.30
   3  -1   1  389.86   34.40
   3  -1   1  296.37   34.70
   3  -1   1  357.96   35.20
  -4   1  -1   58.19    6.90
  -4   1  -1   55.29    9.80
  -4   1  -1   54.09    9.00
  -4   1  -1   53.69   10.70
  -4   1  -1   56.99    6.80
   4  -1   1   50.19    7.60
   4  -1   1   57.49    7.50
   4  -1   1   71.09    7.10
   4  -1   1   61.39    6.90
   4  -1   1   56.99    8.30
  -5   1  -1   20.30    9.70
  -5   1  -1   25.50    4.20
  -5   1  -1   27.30    7.20
   5  -1   1   28.20    9.70
   5  -1   1   25.80    6.00
  -6   1  -1   91.89   12.60
  -6   1  -1   85.99   15.30
   6  -1   1   76.99   14.50
   6  -1   1   78.69   11.10
   6   0  -1    3.00    5.40
  -6   0   1    6.50    7.90
  -6   0   1   -5.10    5.60
  -6   0   1    9.10   11.00
   5   0  -1   -0.40    4.30
  -5   0   1  -16.60    6.40
  -5   0   1   -4.30    9.00
  -5   0   1    0.00    5.40
   4   0  -1    5.20    2.70
   4   0  -1   -1.20    3.60
   4   0  -1    4.00    4.10
   4   0  -1    1.20    4.10
   4   0  -1    3.70    4.70
  -4   0   1    5.80    8.60
  -4   0   1    1.00    3.40
  -4   0   1   -0.30    4.70
  -4   0   1    7.50    6.20
   3   0  -1   -4.90    3.80
   3   0  -1   -0.70    2.60
   3   0  -1   -3.00    2.10
   3   0  -1   -1.90    2.30
   3   0  -1   -7.50    2.90
   3   0  -1   -5.40    2.80
  -3   0   1    0.00    2.90
  -3   0   1    2.80    4.30
  -3   0   1   -5.00    6.50
   2   0  -1  117.29   11.30
   2   0  -1   96.29   11.30
   2   0  -1  101.19   11.20
   2   0  -1  122.09   11.70
  -2   0   1  117.09   11.40
  -2   0   1  101.99   11.60
  -2   0   1  100.89   11.90
  -2   0   1  101.49   12.90
   1   0  -1 1052.19  106.69
   1   0  -1 1066.69  106.69
   1   0  -1 1058.59  106.69
   1   0  -1 1186.38  106.79
  -1   0   1 1125.99  107.09
  -1   0   1 1141.69  106.79
  -1   0   1 1079.79  106.69
  -1   0   1 1094.49  106.69
  -1   0   1 1064.39  106.69
   0   0  -1    0.10    0.30
   0   0  -1   -0.30    0.50
   0   0   1   -0.30    0.40
   0   0   1   -0.20    0.50
  -1   0  -1  606.54   63.29
  -1   0  -1  655.23   63.39
  -1   0  -1  710.13   63.39
  -1   0  -1  666.93   63.59
  -1   0  -1  597.14   63.39
  -1   0  -1  689.23   63.29
  -1   0  -1  622.54   63.29
   1   0   1  649.43   63.29
   1   0   1  605.74   63.89
   1   0   1  621.54   63.69
   1   0   1  625.04   63.29
   1   0   1  700.73   63.39
   1   0   1  686.03   63.39
   1   0   1  660.13   63.29
  -2   0  -1  622.34   63.99
  -2   0  -1  615.04   63.09
  -2   0  -1  609.64   63.39
  -2   0  -1  648.64   63.19
  -2   0  -1  680.93   63.39
  -2   0  -1  697.53   63.19
  -2   0  -1  606.84   63.19
   2   0   1  651.13   63.19
   2   0   1  687.33   63.19
   2   0   1  602.74   63.09
   2   0   1  650.33   63.29
   2   0   1  656.93   63.39
   2   0   1  664.83   63.09
  -3   0  -1  128.09   16.70
  -3   0  -1  142.19   14.30
  -3   0  -1  120.49   15.20
  -3   0  -1  136.29   14.70
  -3   0  -1  129.19   14.40
  -3   0  -1  122.69   15.20
   3   0   1  146.39   15.10
   3   0   1  138.79   14.20
   3   0   1  138.79   14.50
   3   0   1  133.09   14.40
   3   0   1  139.49   14.80
   3   0   1  157.68   14.50
  -4   0  -1  231.98   28.60
  -4   0  -1  248.18   27.10
  -4   0  -1  251.27   26.00
  -4   0  -1  271.67   25.60
  -4   0  -1  227.48   26.80
   4   0   1  250.47   25.90
   4   0   1  228.88   25.80
   4   0   1  253.97   25.90
   4   0   1  267.07   26.10
   4   0   1  264.77   25.40
  -5   0  -1  117.19   15.00
  -5   0  -1  132.19   17.30
  -5   0  -1  128.99   14.40
   5   0   1  118.89   17.40
   5   0   1  123.39   14.40
  -6   0  -1    9.80    4.80
  -6   0  -1    6.60    7.60
  -6   0  -1   -5.40    9.20
   6   0   1  -11.10    8.60
   6   0   1   -1.20    5.50
   6  -1  -1   40.90    8.20
  -6   1   1   34.10   13.40
  -6   1   1   44.50    9.70
   5  -1  -1  146.79   19.40
  -5   1   1  164.78   22.60
  -5   1   1  200.18   21.10
  -5   1   1  196.78   19.10
   4  -1  -1  129.89   12.90
   4  -1  -1  124.99   13.40
   4  -1  -1  112.59   14.90
   4  -1  -1   95.79   13.00
  -4   1   1  119.79   13.10
  -4   1   1  114.49   13.70
  -4   1   1   87.79   15.80
  -4   1   1  118.79   12.10
   3  -1  -1   73.69    8.60
   3  -1  -1   71.59    9.30
   3  -1  -1   67.89    8.70
   3  -1  -1   80.19   10.50
   3  -1  -1   77.59    8.00
   3  -1  -1   86.79    9.80
   3  -1  -1   80.99    8.50
  -3   1   1   71.59    9.00
  -3   1   1   52.19   10.50
  -3   1   1   75.69    8.10
  -3   1   1   68.99    9.10
   2  -1  -1  388.96   36.80
   2  -1  -1  385.96   37.30
   2  -1  -1  357.86   37.60
   2  -1  -1  350.06   37.10
   2  -1  -1  414.46   38.60
   2  -1  -1  396.86   36.90
   2  -1  -1  348.67   37.70
   2  -1  -1  382.56   37.20
  -2   1   1  346.87   37.20
  -2   1   1  378.16   37.40
  -2   1   1  360.66   38.30
  -2   1   1  372.56   36.80
  -2   1   1  398.86   36.90
   1  -1  -1  430.86   42.30
   1  -1  -1  442.86   42.90
   1  -1  -1  430.46   42.10
   1  -1  -1  456.85   42.10
   1  -1  -1  456.05   42.70
  -1   1   1  412.56   42.80
  -1   1   1  440.06   42.70
  -1   1   1  427.36   42.10
  -1   1   1  402.16   42.20
  -1   1   1  415.16   42.40
  -1   1   1  438.56   42.10
   0  -1  -1   90.09    9.40
   0  -1  -1   99.39   10.00
   0   1   1   99.89    9.40
  -1  -1  -1 3724.53  365.46
  -1  -1  -1 3902.91  365.76
  -1  -1  -1 3702.63  365.66
  -1  -1  -1 3801.42  365.46
   1   1   1 3627.24  365.36
   1   1   1 3725.03  365.46
   1   1   1 3490.65  365.76
   1   1   1 4133.19  365.76
  -2  -1  -1  169.98   18.80
  -2  -1  -1  182.48   18.10
  -2  -1  -1  189.28   19.80
  -2  -1  -1  180.98   18.80
  -2  -1  -1  216.38   19.00
   2   1   1  170.38   18.70
   2   1   1  177.68   18.80
   2   1   1  168.98   18.20
   2   1   1  187.98   18.40
  -3  -1  -1   85.09   10.90
  -3  -1  -1   97.59   10.90
  -3  -1  -1   87.79   12.10
  -3  -1  -1   91.09   10.80
  -3  -1  -1   86.99   10.30
  -3  -1  -1   81.49   11.10
   3   1   1  102.39   11.30
   3   1   1   98.49   10.50
   3   1   1  100.39   11.10
   3   1   1  101.89   10.50
  -4  -1  -1    8.10    7.50
  -4  -1  -1    2.20    6.10
  -4  -1  -1   -1.70    4.70
  -4  -1  -1    1.80    3.70
  -4  -1  -1   -2.20    4.70
   4   1   1    2.60    4.90
   4   1   1   10.10    4.30
   4   1   1    0.00    4.10
  -5  -1  -1   49.40    9.20
  -5  -1  -1   72.19   12.30
  -5  -1  -1   73.49   11.20
   5   1   1   57.19   12.40
   5   1   1   63.09    8.60
  -6  -1  -1    7.10    6.10
  -6  -1  -1    0.30    7.90
  -6  -1  -1   -4.70    9.10
   6   1   1   -9.70    4.60
   6   1   1    6.50    9.70
   6  -2  -1    0.80    5.80
   6  -2  -1   -8.80    9.00
  -6   2   1    6.80    8.20
  -6   2   1   -8.30   11.60
   5  -2  -1   17.20   10.90
   5  -2  -1   -8.60    4.60
  -5   2   1    1.90    6.20
  -5   2   1    4.20   11.40
   4  -2  -1    8.30    4.70
   4  -2  -1    7.80    9.70
  -4   2   1   17.30    5.80
  -4   2   1    1.60    9.10
   3  -2  -1   24.10    4.80
   3  -2  -1   13.70    4.10
   3  -2  -1   17.20    8.40
   3  -2  -1    8.70    5.30
   3  -2  -1   15.80    4.60
  -3   2   1   15.90    4.80
  -3   2   1   16.40    5.00
  -3   2   1   30.20    7.40
   2  -2  -1   88.19   10.30
   2  -2  -1   68.49    7.90
   2  -2  -1   62.89    8.20
   2  -2  -1   71.09    8.00
   2  -2  -1   60.59    8.60
   2  -2  -1   73.09    8.60
   2  -2  -1   76.89    9.90
  -2   2   1   66.09    8.40
  -2   2   1   70.79    8.10
  -2   2   1   70.39    9.10
   1  -2  -1 1495.55  150.18
   1  -2  -1 1422.76  150.08
   1  -2  -1 1531.25  149.79
   1  -2  -1 1454.15  149.79
   1  -2  -1 1553.54  149.88
   1  -2  -1 1524.35  150.38
   1  -2  -1 1631.64  149.88
  -1   2   1 1507.15  150.08
  -1   2   1 1570.84  149.79
  -1   2   1 1596.74  150.48
  -1   2   1 1603.54  149.88
  -1   2   1 1590.54  149.88
   0  -2  -1   39.90    7.80
   0   2   1   47.10    6.10
  -1  -2  -1 1626.64  164.08
  -1  -2  -1 1669.43  164.48
  -1  -2  -1 1695.73  164.48
  -1  -2  -1 1680.63  163.98
  -1  -2  -1 1601.94  163.88
  -1  -2  -1 1763.82  164.38
   1   2   1 1726.03  163.88
   1   2   1 1745.63  164.48
   1   2   1 1648.04  164.48
   1   2   1 1636.54  164.08
   1   2   1 1763.22  164.48
  -2  -2  -1  128.79   14.60
  -2  -2  -1  141.89   13.60
  -2  -2  -1  137.09   14.00
  -2  -2  -1  134.59   14.80
  -2  -2  -1  136.09   15.50
   2   2   1  128.09   14.80
   2   2   1  116.19   15.40
   2   2   1  126.19   13.40
  -3  -2  -1  118.39   14.20
  -3  -2  -1  120.39   14.20
  -3  -2  -1  123.69   14.60
   3   2   1  105.79   12.40
   3   2   1  124.29   13.90
   3   2   1  117.99   15.00
  -4  -2  -1   48.80    9.30
  -4  -2  -1   51.39   10.50
  -4  -2  -1   38.20    8.40
   4   2   1   52.09    7.80
   4   2   1   52.09    6.90
   4   2   1   31.80    9.70
  -5  -2  -1  130.79   17.40
  -5  -2  -1  164.38   17.90
  -5  -2  -1  164.48   19.20
   5   2   1  151.48   20.10
   5   2   1  119.69   16.00
  -6  -2  -1  -13.80    9.10
  -6  -2  -1   10.90   10.70
  -6  -2  -1    2.20    6.30
   6   2   1  -12.40   10.10
   6   2   1   -9.60    4.70
   6  -3  -1   70.29   15.20
   6  -3  -1  102.79   12.80
  -6   3   1  122.59   18.20
  -6   3   1   93.29   13.20
   5  -3  -1   27.80   12.80
   5  -3  -1   33.30    7.00
  -5   3   1   42.20   11.60
  -5   3   1   29.40    7.70
   4  -3  -1    2.70   11.20
   4  -3  -1   -0.60    4.20
  -4   3   1    5.00    5.60
  -4   3   1    2.60    9.70
  -4   3   1    4.60    5.70
   3  -3  -1    5.60    3.70
   3  -3  -1   12.60   10.40
  -3   3   1   17.70    5.20
  -3   3   1   11.90    7.80
   2  -3  -1  207.58   22.10
   2  -3  -1  194.98   23.20
   2  -3  -1  198.28   21.40
   2  -3  -1  188.38   21.60
   2  -3  -1  223.38   20.70
   2  -3  -1  192.88   20.40
  -2   3   1  182.98   21.80
  -2   3   1  199.38   20.80
   1  -3  -1 1297.27  120.89
   1  -3  -1 1293.07  121.09
   1  -3  -1 1190.18  121.89
   1  -3  -1 1219.08  121.19
   1  -3  -1 1176.68  120.99
  -1   3   1 1282.57  121.09
  -1   3   1 1272.37  121.09
  -1   3   1 1225.48  120.99
  -1   3   1 1210.98  121.69
   0  -3  -1   13.10    4.70
   0  -3  -1   20.60    4.10
   0  -3  -1   13.60    4.10
   0  -3  -1   17.40    7.90
   0   3   1   14.40    4.80
   0   3   1   15.90    3.80
   0   3   1   17.60    4.50
  -1  -3  -1   36.30    6.00
  -1  -3  -1   15.60    8.80
  -1  -3  -1   36.90    5.30
  -1  -3  -1   38.10    4.80
   1   3   1   46.00    4.90
   1   3   1   40.10    8.50
   1   3   1   46.50    5.30
   1   3   1   31.50    5.40
   1   3   1   39.40    6.10
  -2  -3  -1   26.80    5.90
  -2  -3  -1   15.40    5.70
  -2  -3  -1   32.90    6.10
  -2  -3  -1   18.80    3.70
  -2  -3  -1   22.50    5.30
   2   3   1   16.70    5.10
   2   3   1   29.30    3.60
   2   3   1   25.20    5.30
   2   3   1   30.70    8.30
  -3  -3  -1    8.20    5.00
  -3  -3  -1    1.10    6.70
  -3  -3  -1   -0.30    5.60
  -3  -3  -1    2.60    4.70
   3   3   1   15.70   10.90
   3   3   1    4.90    5.40
   3   3   1   -0.30    3.20
  -4  -3  -1   78.89   12.20
  -4  -3  -1   90.99   12.70
  -4  -3  -1  101.79   13.60
  -4  -3  -1   90.69   12.30
   4   3   1   91.99   10.30
   4   3   1   78.99   14.90
   4   3   1   63.99   11.50
  -5  -3  -1   -1.20    8.10
  -5  -3  -1  -10.00    9.00
  -5  -3  -1   -8.40    6.60
   5   3   1    6.90    9.70
   5   3   1    3.60    4.40
  -6  -3  -1   28.60   12.00
  -6  -3  -1   29.70   11.00
  -6  -3  -1   16.80    8.80
   6   3   1   34.20   12.60
   6   3   1   23.70    6.50
   5  -4  -1   17.90    9.40
   5  -4  -1   25.50    6.40
   5  -4  -1    2.80   13.30
  -5   4   1   18.00   10.70
   4  -4  -1    2.10    4.20
   4  -4  -1   -6.50   13.10
  -4   4   1   -0.40    5.90
  -4   4   1   -3.40    8.50
   3  -4  -1   -6.60   12.60
  -3   4   1    2.30    5.10
  -3   4   1    9.80    7.10
   2  -4  -1   22.40    5.10
   2  -4  -1   20.50   11.30
   2  -4  -1   32.70    3.90
   2  -4  -1   25.90    7.20
   2  -4  -1   30.60    4.20
  -2   4   1   33.90    5.90
  -2   4   1   31.90    4.00
  -2   4   1   29.70    4.40
   1  -4  -1  345.17   34.10
   1  -4  -1  342.57   35.10
   1  -4  -1  289.97   34.90
   1  -4  -1  347.77   34.10
   1  -4  -1  324.37   34.00
   1  -4  -1  327.17   37.10
  -1   4   1  377.66   35.90
  -1   4   1  329.07   34.00
  -1   4   1  378.16   34.00
  -1   4   1  336.37   35.90
   0  -4  -1  349.96   34.60
   0  -4  -1  355.56   35.40
   0  -4  -1  350.06   35.70
   0  -4  -1  376.86   35.60
   0  -4  -1  382.06   35.50
   0  -4  -1  329.67   37.20
   0   4   1  324.87   36.70
   0   4   1  346.67   36.00
   0   4   1  326.07   35.30
  -1  -4  -1  520.15   58.89
  -1  -4  -1  630.34   58.29
  -1  -4  -1  624.34   57.39
  -1  -4  -1  598.14   58.09
   1   4   1  589.14   56.99
   1   4   1  482.75   57.89
   1   4   1  613.84   58.69
   1   4   1  603.24   57.79
   1   4   1  567.54   57.99
  -2  -4  -1  625.34   74.19
  -2  -4  -1  836.62   74.19
  -2  -4  -1  769.52   74.39
   2   4   1  895.21   75.09
   2   4   1  745.33   73.09
   2   4   1  620.64   74.19
  -3  -4  -1   15.70    7.10
  -3  -4  -1   23.30    8.40
  -3  -4  -1   15.70    6.60
   3   4   1   11.10    3.70
   3   4   1   10.70    6.20
   3   4   1    4.00   11.60
  -4  -4  -1    5.10    7.10
  -4  -4  -1   17.50    9.00
  -4  -4  -1    7.90    5.50
   4   4   1   16.50    9.20
   4   4   1    9.40    4.20
   4   4   1    4.90    6.50
  -5  -4  -1   40.70   10.10
  -5  -4  -1   31.10    9.90
  -5  -4  -1   73.09   12.60
   5   4   1   46.60    7.20
   5   4   1   67.09   12.70
   5   4   1   27.60    9.40
   5  -5  -1   13.10   15.60
   5  -5  -1    2.10    5.50
   5  -5  -1   10.50    8.10
   4  -5  -1    3.90    7.40
   4  -5  -1    7.50    4.60
   4  -5  -1   -4.20   14.00
  -4   5   1    1.00    6.90
   3  -5  -1    6.80    6.70
   3  -5  -1   -6.70   14.80
  -3   5   1   -1.90    5.80
   2  -5  -1  242.28   24.20
   2  -5  -1  247.88   26.50
   2  -5  -1  226.98   29.10
   2  -5  -1  253.47   25.40
  -2   5   1  242.38   24.50
  -2   5   1  244.48   25.60
  -2   5   1  225.88   24.20
   1  -5  -1   58.99    7.60
   1  -5  -1   30.80   13.90
   1  -5  -1   55.89    7.50
  -1   5   1   53.59    7.60
  -1   5   1   54.29    7.70
  -1   5   1   64.39    7.70
  -1   5   1   56.19   11.20
   0  -5  -1    7.80   12.20
   0  -5  -1   11.70    5.10
   0   5   1    6.40    4.30
   0   5   1    1.60    7.20
   0   5   1    5.50    3.80
  -1  -5  -1   25.30    6.80
  -1  -5  -1   37.70   14.70
  -1  -5  -1   26.10    7.30
  -1  -5  -1   28.80    5.00
   1   5   1   20.70    6.00
   1   5   1   24.30    4.20
   1   5   1   21.20    7.20
   1   5   1   21.60    7.50
  -2  -5  -1   11.70    3.50
  -2  -5  -1   22.10    7.20
  -2  -5  -1    8.00   12.00
  -2  -5  -1   16.10    6.30
   2   5   1   12.80    3.70
   2   5   1   23.60    5.90
   2   5   1    5.00    6.00
  -3  -5  -1   21.50    7.80
  -3  -5  -1   -0.20    7.70
  -3  -5  -1    4.40    7.10
   3   5   1   15.20    4.40
   3   5   1   16.70    8.00
   3   5   1   28.90    8.00
  -4  -5  -1    7.60    6.20
  -4  -5  -1    6.40    8.30
  -4  -5  -1  -12.60    7.30
   4   5   1    5.40    7.00
   4   5   1    6.90    8.40
   4   5   1   -2.40    3.90
  -5  -5  -1   50.09   12.20
  -5  -5  -1   40.00   11.00
  -5  -5  -1   44.90   10.80
   5   5   1   46.90   12.10
   5   5   1   21.20    9.70
   5   5   1   34.30    6.70
   5  -6  -1    6.70    5.90
  -5   6   1   11.00    8.60
   4  -6  -1   20.60    5.50
   4  -6  -1   10.30    7.00
   4  -6  -1    6.70   16.70
  -4   6   1   21.00    7.30
   3  -6  -1    5.60    5.50
   3  -6  -1   11.40   15.10
  -3   6   1    5.30    6.10
   2  -6  -1   62.29    8.10
   2  -6  -1   75.79   19.10
   2  -6  -1   57.89   10.20
  -2   6   1   86.29    8.90
  -2   6   1   63.29    9.70
  -2   6   1   65.99    8.40
   1  -6  -1   42.00   15.70
   1  -6  -1   28.20    6.30
  -1   6   1   30.40    6.50
  -1   6   1   49.40    6.80
  -1   6   1   34.90    6.30
   0  -6  -1    4.70   15.30
   0  -6  -1   23.30    6.90
   0   6   1   26.30    6.70
   0   6   1   30.80   10.10
   0   6   1   38.40    7.20
   0   6   1   27.70    5.80
  -1  -6  -1  121.09   20.20
  -1  -6  -1  150.08   15.70
   1   6   1   94.69   14.30
  -2  -6  -1  319.47   34.90
  -2  -6  -1  392.16   33.60
  -2  -6  -1  274.77   37.20
   2   6   1  255.97   34.20
   2   6   1  323.67   32.30
  -3  -6  -1    4.50    7.40
  -3  -6  -1    7.70    9.10
  -3  -6  -1    5.80    6.80
   3   6   1    1.90    6.40
   3   6   1   -6.40    6.40
   3   6   1   -1.20    3.60
  -4  -6  -1    5.50    7.80
  -4  -6  -1    4.60   11.60
  -4  -6  -1    4.50    7.60
   4   6   1   -2.90    7.80
   4   6   1    2.00    4.20
   4   6   1    6.20    8.40
   4  -7  -1   -2.70   17.90
  -4   7   1    2.00    7.70
   3  -7  -1   60.29   20.00
  -3   7   1   51.79    9.20
   2  -7  -1   13.90   18.40
  -2   7   1   18.30    6.70
  -2   7   1   19.10    4.70
   1  -7  -1   27.20   17.70
   1  -7  -1   46.30    7.80
  -1   7   1   50.59    7.80
  -1   7   1   47.00    7.70
   0  -7  -1    1.50   16.90
   0  -7  -1   17.30    6.80
   0   7   1    0.80    5.40
   0   7   1   14.30    6.00
  -1  -7  -1   -2.20    6.30
  -1  -7  -1   21.10   17.60
   1   7   1   20.60    7.30
  -2  -7  -1   12.70    8.00
  -2  -7  -1    4.90   14.90
   2   7   1   12.10    4.30
   2   7   1   20.20    8.30
  -3  -7  -1   40.20   10.40
  -3  -7  -1   24.20   11.80
   3   7   1   33.70    6.10
   3   7   1   52.79   11.00
  -4  -7  -1   20.30   10.20
   4   7   1   23.40    6.00
   4   7   1   26.00   10.90
   3  -8  -1   23.90   21.60
  -3   8   1   34.90    8.30
   2  -8  -1  -11.60   18.80
  -2   8   1   20.90    5.30
  -2   8   1   18.90    7.20
   1  -8  -1   -8.80   20.40
  -1   8   1    8.90    5.60
  -1   8   1   15.40    6.60
   0  -8  -1   14.50   12.10
   0  -8  -1   24.80   19.10
   0   8   1   14.00    5.80
   0   8   1   15.40    7.60
  -1  -8  -1   14.90    8.10
  -1  -8  -1    5.00   17.20
   1   8   1   -8.70    6.50
   1   8   1   -5.70    5.60
  -2  -8  -1   37.40   18.10
  -2  -8  -1   89.59   14.10
   2   8   1   74.09   12.70
  -3  -8  -1   -9.00   11.40
  -3  -8  -1   -4.20    8.80
   3   8   1    5.30    5.90
   3   8   1    4.20    8.70
   1  -9  -1   -5.60   21.30
  -1   9   1    1.80    6.00
   0  -9  -1  -16.70   22.50
   0   9   1    2.60    7.30
  -1  -9  -1   -4.00   18.60
   1   9   1   -6.80    7.60
   2   8  -2   24.40   10.30
   2   8  -2    1.60    4.50
  -2  -8   2   17.60   10.20
  -2  -8   2   10.90   19.50
   1   8  -2   -2.20   10.80
   1   8  -2    1.40    7.70
  -1  -8   2   -8.10    7.20
  -1  -8   2    6.00   19.70
   0   8  -2    6.00    7.30
   0   8  -2   11.60   11.70
   0  -8   2    1.70   18.20
  -1   8  -2   78.19   12.00
  -1   8  -2  127.19   16.80
   1  -8   2   46.50   21.10
  -2   8  -2  143.89   20.20
  -2   8  -2  127.59   15.60
   2  -8   2  101.49   26.30
   3  -8   2    3.30   20.10
   3   7  -2    6.80    4.90
   3   7  -2   -7.00    8.80
  -3  -7   2   -2.70    9.90
   2   7  -2   17.50    4.80
   2   7  -2   15.40    8.30
  -2  -7   2   22.50   17.90
  -2  -7   2   25.40   10.10
   1   7  -2    6.60    7.20
   1   7  -2   20.10    9.80
  -1  -7   2   10.00   17.80
  -1  -7   2    2.30    7.80
   0   7  -2   42.20   12.10
   0   7  -2   39.40    8.70
   0  -7   2   25.80   17.00
   0  -7   2   60.89    9.70
  -1   7  -2   -3.00    5.00
  -1   7  -2    3.30    3.90
  -1   7  -2    0.40    9.90
   1  -7   2   -2.20   16.50
  -2   7  -2   14.10    5.10
  -2   7  -2   10.80   10.90
  -2   7  -2    3.40    4.30
   2  -7   2   -5.50   16.90
  -3   7  -2    2.30   12.10
  -3   7  -2   10.50    5.60
   3  -7   2  -12.70   16.70
   4  -7   2  -15.70   16.90
   4   6  -2   30.60    6.40
   4   6  -2   15.50    9.20
  -4  -6   2   23.40   13.70
  -4  -6   2   36.50   10.50
   3   6  -2   41.60   10.60
   3   6  -2   32.20    5.70
  -3  -6   2   50.19   13.40
  -3  -6   2   20.70   10.10
  -3  -6   2   16.10   11.70
   2   6  -2   40.10    8.30
   2   6  -2   28.40    5.30
   2   6  -2   34.90    9.40
  -2  -6   2   27.40   12.40
  -2  -6   2   11.20   16.00
  -2  -6   2   37.30   10.00
   1   6  -2   13.30    7.30
   1   6  -2   28.70    8.30
   1   6  -2   13.00    4.10
  -1  -6   2   23.60    8.30
  -1  -6   2   24.50   16.40
   0   6  -2  221.18   23.20
   0   6  -2  228.48   26.20
   0   6  -2  206.38   21.40
   0   6  -2  193.68   23.30
   0  -6   2  205.68   23.70
   0  -6   2  206.48   26.70
  -1   6  -2   26.80    6.80
  -1   6  -2   58.09   11.10
  -1   6  -2   30.20    6.30
  -1   6  -2   46.30    5.90
   1  -6   2   41.40    6.20
   1  -6   2   43.70   16.60
   1  -6   2   37.00    7.40
  -2   6  -2  538.25   51.29
  -2   6  -2  500.85   51.29
  -2   6  -2  462.25   54.19
   2  -6   2  611.04   57.19
   2  -6   2  503.35   50.69
  -3   6  -2   19.90    6.00
  -3   6  -2   27.50   11.30
   3  -6   2   21.20   15.50
   3  -6   2   16.70    5.50
   4  -6   2   44.60   17.90
   4  -6   2   34.70    8.20
   4   5  -2    5.20    4.30
   4   5  -2   -5.60    8.20
  -4  -5   2    1.50    8.00
  -4  -5   2   -4.30   13.60
   3   5  -2   18.20    4.30
   3   5  -2   18.10    8.10
  -3  -5   2    6.90    8.60
  -3  -5   2   15.60    8.80
  -3  -5   2   18.60   12.10
   2   5  -2   24.40    8.70
   2   5  -2   43.00    9.90
   2   5  -2   69.89    8.50
   2   5  -2   46.60    6.60
  -2  -5   2   80.89   11.50
  -2  -5   2   29.00   16.00
  -2  -5   2   58.29   13.30
   1   5  -2   41.90    5.70
   1   5  -2   80.59    9.00
   1   5  -2   39.30    5.60
   1   5  -2   37.10    8.00
  -1  -5   2   40.80    7.00
  -1  -5   2   26.20   15.40
  -1  -5   2   48.30    9.70
   0   5  -2   14.60    3.40
   0   5  -2   17.80    5.60
   0   5  -2   12.20    5.40
   0   5  -2    9.00    6.30
   0  -5   2   12.90   12.20
   0  -5   2   12.60    6.50
  -1   5  -2   10.00    4.10
  -1   5  -2   11.10    3.80
  -1   5  -2   12.90    4.70
  -1   5  -2    8.70    7.40
   1  -5   2    9.00    5.10
   1  -5   2   20.10   13.10
  -2   5  -2   -6.60    8.30
  -2   5  -2    1.20    4.20
  -2   5  -2    4.50    2.80
  -2   5  -2    3.40    3.30
   2  -5   2   -8.30    3.80
   2  -5   2    1.70   13.50
   2  -5   2    5.10    3.80
   2  -5   2    4.60    5.90
   2  -5   2    4.90    3.60
  -3   5  -2  173.98   20.10
  -3   5  -2  182.88   22.20
   3  -5   2  154.48   24.20
   3  -5   2  188.38   20.40
   4  -5   2   57.89   16.60
   4  -5   2   84.79   11.70
   4  -5   2   66.39    9.50
   5  -5   2   53.59   17.20
   5  -5   2   53.09    8.40
   5  -5   2   56.09   11.30
   5   4  -2    3.20    5.00
  -5  -4   2   15.90   13.80
  -5  -4   2    0.80    8.70
  -5  -4   2    3.40    8.50
   4   4  -2    4.10    3.90
   4   4  -2   -9.90    7.10
  -4  -4   2   25.20   14.30
  -4  -4   2    4.30    7.90
   3   4  -2   15.60    4.40
   3   4  -2   29.90    9.20
   3   4  -2   11.00    7.00
  -3  -4   2   17.00    6.60
  -3  -4   2   34.20   12.20
  -3  -4   2   28.60    9.20
   2   4  -2   19.40    9.40
   2   4  -2   13.50    9.10
   2   4  -2   13.60    3.70
   2   4  -2   21.00    4.70
   2   4  -2    5.30    5.80
  -2  -4   2   32.80   11.30
  -2  -4   2    5.30    7.50
  -2  -4   2    6.70    3.00
  -2  -4   2   -0.40   11.90
   1   4  -2  136.69   16.40
   1   4  -2  121.49   14.70
   1   4  -2  103.39   14.70
   1   4  -2  132.79   13.10
   1   4  -2  138.99   14.20
   1   4  -2  133.69   14.80
  -1  -4   2   93.09   16.00
   0   4  -2  334.57   34.90
   0   4  -2  339.77   33.50
   0   4  -2  332.37   33.60
   0   4  -2  362.76   34.70
   0  -4   2  363.56   33.70
   0  -4   2  311.67   36.50
   0  -4   2  349.27   34.70
   0  -4   2  327.57   34.30
  -1   4  -2  545.85   53.89
  -1   4  -2  569.74   53.69
  -1   4  -2  558.84   54.79
  -1   4  -2  540.15   54.89
  -1   4  -2  544.35   53.39
  -1   4  -2  511.45   53.49
   1  -4   2  539.75   53.99
   1  -4   2  513.65   55.89
   1  -4   2  547.25   53.29
   1  -4   2  540.95   53.29
   1  -4   2  567.44   53.69
  -2   4  -2  186.38   17.60
  -2   4  -2  151.18   19.70
  -2   4  -2  204.78   22.60
  -2   4  -2  157.18   17.80
  -2   4  -2  175.18   18.50
   2  -4   2  170.28   18.60
   2  -4   2  155.18   17.80
   2  -4   2  180.48   19.50
   2  -4   2  179.48   17.60
   2  -4   2  196.28   18.40
   2  -4   2  170.48   22.60
  -3   4  -2  201.08   22.40
  -3   4  -2  185.88   20.20
  -3   4  -2  172.68   21.60
   3  -4   2  182.68   21.20
   3  -4   2  178.18   23.60
  -4   4  -2  258.17   25.40
   4  -4   2  224.98   26.20
   4  -4   2  177.98   24.00
   4  -4   2  184.98   21.20
   5  -4   2   11.30    8.20
   5  -4   2    2.50    4.70
   5  -4   2   -6.10   13.60
   5   3  -2    0.40    4.70
  -5  -3   2   -4.70    8.20
  -5  -3   2    3.10   13.30
  -5  -3   2   -2.80    7.40
   4   3  -2    5.60    6.80
   4   3  -2    1.70    4.00
  -4  -3   2   -4.60    6.90
  -4  -3   2   -0.40    6.90
  -4  -3   2    2.50   11.80
   3   3  -2    0.70    3.40
   3   3  -2   -4.40    7.10
   3   3  -2   -5.60    5.20
  -3  -3   2   -3.60   11.00
  -3  -3   2    2.40    7.10
  -3  -3   2   -6.90    4.10
   2   3  -2  230.08   28.20
   2   3  -2  280.27   27.30
   2   3  -2  256.37   27.10
   2   3  -2  295.57   28.90
  -2  -3   2  322.07   28.60
  -2  -3   2  279.37   29.10
  -2  -3   2  265.27   30.70
  -2  -3   2  250.27   28.80
   1   3  -2  146.69   17.40
   1   3  -2  175.38   17.90
   1   3  -2  165.78   18.70
   1   3  -2  164.38   16.40
   1   3  -2  185.78   17.80
   1   3  -2  169.38   17.00
  -1  -3   2  178.18   16.50
  -1  -3   2  149.39   17.80
  -1  -3   2  150.28   16.60
  -1  -3   2  131.49   19.00
  -1  -3   2  153.38   17.30
   0   3  -2   30.70    5.10
   0   3  -2   28.20    5.80
   0   3  -2   28.30    3.80
   0   3  -2   31.20    4.00
   0   3  -2   33.10    5.10
   0   3  -2   25.80    4.60
   0  -3   2   24.60    7.70
   0  -3   2   32.50    5.30
   0  -3   2   32.40    5.50
   0  -3   2   33.10    3.90
  -1   3  -2  271.07   28.30
  -1   3  -2  256.17   28.20
  -1   3  -2  254.07   27.40
  -1   3  -2  284.77   27.20
  -1   3  -2  265.37   27.40
  -1   3  -2  277.87   27.40
   1  -3   2  293.27   27.40
   1  -3   2  268.27   27.10
   1  -3   2  264.07   29.70
   1  -3   2  274.97   27.60
   1  -3   2  281.77   27.30
   1  -3   2  280.87   28.00
   1  -3   2  281.57   27.00
   1  -3   2  280.87   28.00
  -2   3  -2   81.79   10.40
  -2   3  -2   88.99   11.70
  -2   3  -2   83.79   11.20
   2  -3   2   90.09   10.40
   2  -3   2  106.59   11.70
   2  -3   2   79.49   13.30
   2  -3   2   87.89   11.30
   2  -3   2   90.69    9.10
   2  -3   2  100.89   11.70
   2  -3   2   90.49    9.60
  -3   3  -2  194.38   20.60
  -3   3  -2  190.48   22.50
   3  -3   2  170.58   22.10
   3  -3   2  161.38   18.30
   3  -3   2  183.08   20.90
  -4   3  -2  542.55   50.79
  -4   3  -2  482.65   48.90
   4  -3   2  461.95   50.89
   4  -3   2  483.05   48.00
   4  -3   2  457.65   50.09
  -5   3  -2   -2.10    6.00
   5  -3   2   -2.50    8.00
   5  -3   2   14.60   12.10
   5  -3   2   11.40    4.80
  -6   3  -2   86.89   12.40
   6  -3   2   65.59   14.20
   6  -3   2   88.09   11.10
   5   2  -2   -0.40    5.00
  -5  -2   2    0.70    7.30
  -5  -2   2   -3.70   11.80
  -5  -2   2   12.50    8.40
   4   2  -2   -7.60    3.60
   4   2  -2    1.50    5.90
  -4  -2   2   11.20    5.20
  -4  -2   2   10.90    7.10
  -4  -2   2   -3.00    6.80
  -4  -2   2   18.50   12.00
   3   2  -2   -3.50    4.90
   3   2  -2    3.50    3.30
  -3  -2   2    6.30    9.50
  -3  -2   2    3.50    4.60
   2   2  -2   10.30    2.80
   2   2  -2   13.50    4.60
   2   2  -2   10.40    4.90
   2   2  -2   10.60    3.70
  -2  -2   2   14.00    5.00
  -2  -2   2    9.30    3.40
  -2  -2   2    6.30    4.50
  -2  -2   2   15.80    8.00
   1   2  -2  371.06   34.30
   1   2  -2  355.46   35.20
   1   2  -2  327.07   34.40
   1   2  -2  407.66   35.20
   1   2  -2  340.27   34.40
   1   2  -2  304.47   34.90
  -1  -2   2  394.56   34.40
  -1  -2   2  339.37   34.20
  -1  -2   2  315.27   35.00
  -1  -2   2  339.17   35.10
   0   2  -2   99.49   10.50
   0   2  -2   85.49   10.50
   0   2  -2   97.09    9.70
   0   2  -2   98.09    9.80
   0   2  -2   85.99   10.50
   0   2  -2   99.59   11.00
   0  -2   2   97.79   10.70
   0  -2   2   89.99   10.80
   0  -2   2   91.69    9.70
   0  -2   2   93.39   10.10
   0  -2   2  110.99   10.70
   0  -2   2  107.69   11.90
  -1   2  -2 1680.43  154.88
  -1   2  -2 1610.84  155.18
  -1   2  -2 1472.55  155.18
  -1   2  -2 1571.14  155.08
  -1   2  -2 1580.04  154.78
  -1   2  -2 1542.65  154.88
   1  -2   2 1601.34  154.78
   1  -2   2 1667.33  154.88
   1  -2   2 1623.04  154.88
   1  -2   2 1566.94  154.98
  -2   2  -2    7.80    4.20
  -2   2  -2    4.50    4.10
  -2   2  -2    2.40    3.10
   2  -2   2    5.40    3.60
   2  -2   2    1.70    2.50
   2  -2   2    4.50    3.40
   2  -2   2    5.70    4.00
   2  -2   2    3.90    3.00
   2  -2   2    1.90    4.30
  -3   2  -2  125.59   14.40
  -3   2  -2  120.79   14.50
  -3   2  -2  115.69   13.40
   3  -2   2  114.59   12.80
   3  -2   2  113.19   14.90
   3  -2   2  124.09   14.20
  -4   2  -2  133.39   16.50
  -4   2  -2  164.08   20.10
  -4   2  -2  182.08   17.90
   4  -2   2  135.69   18.50
   4  -2   2  134.89   16.00
  -5   2  -2   10.20    6.50
  -5   2  -2   10.70    8.10
   5  -2   2   15.00    5.40
   5  -2   2   12.60    8.60
   5  -2   2   17.20   10.60
  -6   2  -2    9.00    9.00
  -6   2  -2    0.50    7.70
   6  -2   2   -2.30    8.50
   6  -2   2   -1.20    5.20
   6   1  -2    5.10    6.50
  -6  -1   2    2.20    7.20
  -6  -1   2   13.70   12.60
  -6  -1   2   30.90    9.70
   5   1  -2   -3.10    4.50
  -5  -1   2  -11.70    7.10
  -5  -1   2    5.60   10.30
  -5  -1   2   -2.50    6.00
   4   1  -2    2.20    4.90
   4   1  -2   11.30    4.20
   4   1  -2    5.10    4.90
  -4  -1   2   -1.90    6.70
  -4  -1   2    3.70   10.60
  -4  -1   2   12.30    6.70
   3   1  -2  105.29   12.90
   3   1  -2  119.19   12.00
  -3  -1   2  102.49   12.80
  -3  -1   2  109.09   14.90
  -3  -1   2   87.99   12.40
  -3  -1   2  132.19   12.90
   2   1  -2   69.79    7.30
   2   1  -2   78.19    8.40
   2   1  -2   68.99    8.20
  -2  -1   2   53.79    9.70
  -2  -1   2   51.89    7.60
  -2  -1   2   57.79    7.50
   1   1  -2    2.30    2.80
   1   1  -2   -2.40    1.90
   1   1  -2   -1.20    1.90
   1   1  -2   -0.20    2.50
  -1  -1   2   -2.00    2.90
  -1  -1   2    0.30    2.40
  -1  -1   2    1.70    1.90
   0   1  -2  211.48   21.80
   0   1  -2  235.38   21.60
   0   1  -2  189.18   21.90
   0   1  -2  227.28   21.90
   0   1  -2  222.08   21.90
   0  -1   2  198.48   21.90
   0  -1   2  247.68   21.80
   0  -1   2  230.18   21.60
   0  -1   2  218.08   21.80
  -1   1  -2  134.69   12.70
  -1   1  -2  129.89   13.50
  -1   1  -2  140.49   13.30
  -1   1  -2  135.19   13.50
  -1   1  -2  129.49   12.80
  -1   1  -2  128.99   13.50
   1  -1   2  115.79   13.40
   1  -1   2  116.09   13.40
   1  -1   2  134.09   12.80
   1  -1   2  117.99   12.90
   1  -1   2  125.09   12.70
  -2   1  -2  432.96   44.10
  -2   1  -2  447.26   44.40
  -2   1  -2  429.66   44.00
  -2   1  -2  420.16   43.90
   2  -1   2  423.76   44.40
   2  -1   2  466.75   44.00
   2  -1   2  417.36   43.50
   2  -1   2  462.95   43.90
   2  -1   2  476.85   44.00
   2  -1   2  455.25   44.60
   2  -1   2  471.75   43.30
   2  -1   2  418.56   43.70
  -3   1  -2  227.58   24.90
  -3   1  -2  216.88   23.70
  -3   1  -2  229.18   24.90
  -3   1  -2  186.98   24.00
  -3   1  -2  229.78   22.50
   3  -1   2  248.38   23.40
   3  -1   2  207.78   22.90
   3  -1   2  240.28   23.70
   3  -1   2  180.68   25.00
   3  -1   2  243.98   22.60
   3  -1   2  247.38   22.50
  -4   1  -2  242.78   23.60
  -4   1  -2  225.28   25.40
  -4   1  -2  239.68   26.70
  -4   1  -2  211.88   27.40
   4  -1   2  216.48   24.40
   4  -1   2  261.67   23.80
   4  -1   2  186.88   26.90
   4  -1   2  241.38   25.00
   4  -1   2  250.57   23.70
  -5   1  -2  277.27   30.00
  -5   1  -2  297.37   32.50
  -5   1  -2  287.07   31.10
   5  -1   2  247.08   32.10
   5  -1   2  285.67   28.80
  -6   1  -2   -5.60    7.10
  -6   1  -2   -5.50    7.90
   6  -1   2   13.80    5.60
   6  -1   2   -7.20    9.20
   6   0  -2    2.70    6.30
  -6   0   2   18.10    6.80
  -6   0   2   15.60   12.30
  -6   0   2   13.90    8.00
   5   0  -2    3.80    5.10
  -5   0   2    4.20    5.70
  -5   0   2   10.50    7.70
  -5   0   2    8.90   10.70
   4   0  -2   27.20    5.90
   4   0  -2   32.20    5.60
   4   0  -2   11.70    5.90
  -4   0   2   32.00    6.90
  -4   0   2   29.50    7.40
  -4   0   2   31.90    5.10
  -4   0   2   32.20   11.20
   3   0  -2  173.38   18.40
   3   0  -2  180.88   18.10
   3   0  -2  172.48   18.70
  -3   0   2  184.28   19.20
  -3   0   2  178.48   23.30
  -3   0   2  180.38   19.00
   2   0  -2    6.00    2.50
   2   0  -2    1.60    2.40
   2   0  -2    8.40    2.50
   2   0  -2    5.80    2.40
  -2   0   2    0.70    2.80
  -2   0   2    4.30    2.80
  -2   0   2   -0.40    3.00
  -2   0   2    2.40    2.50
  -2   0   2   -4.80    5.90
   1   0  -2  192.48   20.30
   1   0  -2  203.38   20.20
   1   0  -2  208.28   20.30
  -1   0   2  215.78   20.30
  -1   0   2  197.98   20.30
  -1   0   2  209.08   20.30
  -1   0   2  187.58   20.10
  -1   0   2  213.38   21.80
   0   0  -2   32.00    3.40
   0   0  -2   24.30    3.30
   0   0  -2   29.80    3.00
   0   0   2   32.10    3.00
   0   0   2   23.90    3.30
  -1   0  -2   -3.70    1.90
  -1   0  -2   -0.30    1.40
  -1   0  -2    0.20    1.20
  -1   0  -2   -2.50    1.50
  -1   0  -2   -0.80    1.50
  -1   0  -2   -2.10    1.00
   1   0   2   -0.40    1.20
   1   0   2   -0.20    1.30
   1   0   2   -1.50    2.20
   1   0   2   -0.60    2.10
   1   0   2   -1.20    0.90
   1   0   2    0.60    2.00
   1   0   2   -0.70    1.30
   1   0   2    0.60    1.40
  -2   0  -2   32.50    4.30
  -2   0  -2   29.10    4.00
  -2   0  -2   29.00    4.90
  -2   0  -2   33.40    4.50
  -2   0  -2   34.50    4.50
  -2   0  -2   24.10    5.40
  -2   0  -2   31.40    4.10
   2   0   2   32.30    4.10
   2   0   2   40.60    4.50
   2   0   2   22.10    6.00
   2   0   2   36.50    4.30
   2   0   2   32.00    4.10
   2   0   2   32.70    4.00
  -3   0  -2   50.59    6.50
  -3   0  -2   37.50    8.10
  -3   0  -2   50.19    7.20
  -3   0  -2   57.09    6.70
  -3   0  -2   65.99    7.20
  -3   0  -2   50.39    7.40
   3   0   2   60.39    6.80
   3   0   2   56.09    6.70
   3   0   2   53.09    7.70
   3   0   2   49.60    9.00
   3   0   2   62.19    7.00
   3   0   2   52.69    6.60
   3   0   2   57.69    6.60
  -4   0  -2   38.80    8.60
  -4   0  -2   40.30    5.60
  -4   0  -2   34.60    7.60
  -4   0  -2   33.80    5.40
  -4   0  -2   35.90    7.10
   4   0   2   29.10    4.90
   4   0   2   27.30    9.30
   4   0   2   40.90    6.60
   4   0   2   39.70    5.50
   4   0   2   41.20    5.90
   4   0   2   35.90    5.70
  -5   0  -2   21.50    7.40
  -5   0  -2   34.10   10.30
  -5   0  -2   46.50    8.40
  -5   0  -2   25.80    5.20
   5   0   2   28.60   10.50
   5   0   2   27.90    5.90
  -6   0  -2   29.20   10.30
  -6   0  -2   18.00    5.00
  -6   0  -2   16.10    8.40
   6   0   2   38.10    6.90
   6   0   2   17.00   10.00
   6  -1  -2   30.10    7.30
  -6   1   2   24.30    6.40
  -6   1   2   36.50    9.10
  -6   1   2   45.10   14.20
   5  -1  -2    4.50    4.80
  -5   1   2   -7.70   10.20
  -5   1   2    1.40    4.90
  -5   1   2    9.10    6.50
   4  -1  -2   25.50    8.10
   4  -1  -2    7.50    3.80
   4  -1  -2    1.00    4.50
   4  -1  -2   12.30    3.90
  -4   1   2   13.60    5.60
  -4   1   2    3.00   10.20
  -4   1   2    7.50    2.70
  -4   1   2   13.30    5.20
   3  -1  -2  494.35   54.59
   3  -1  -2  605.34   53.89
   3  -1  -2  548.75   54.49
   3  -1  -2  527.25   53.99
   3  -1  -2  565.04   53.99
   3  -1  -2  530.85   53.99
   3  -1  -2  603.34   53.69
  -3   1   2  549.95   53.59
  -3   1   2  527.95   53.89
  -3   1   2  530.95   54.39
  -3   1   2  543.85   55.79
  -3   1   2  516.95   53.99
   2  -1  -2  153.28   16.20
   2  -1  -2  156.58   14.80
   2  -1  -2  160.08   18.70
   2  -1  -2  149.88   14.90
   2  -1  -2  145.49   15.60
   2  -1  -2  140.39   15.20
   2  -1  -2  146.89   15.10
  -2   1   2  133.89   15.20
  -2   1   2  145.79   14.80
  -2   1   2  142.99   17.70
  -2   1   2  151.98   15.00
  -2   1   2  135.69   15.70
   1  -1  -2  140.99   15.10
   1  -1  -2  149.19   15.30
   1  -1  -2  132.49   15.00
   1  -1  -2  140.19   15.10
   1  -1  -2  192.48   16.60
  -1   1   2  157.28   15.60
  -1   1   2  191.88   16.40
  -1   1   2  151.98   15.10
  -1   1   2  151.58   15.10
  -1   1   2  155.98   15.10
   0  -1  -2  174.08   14.70
   0  -1  -2  147.39   15.00
   0  -1  -2  135.69   14.80
   0   1   2  143.29   14.80
   0   1   2  124.99   14.80
   0   1   2  160.58   15.30
  -1  -1  -2  474.35   46.30
  -1  -1  -2  427.86   46.50
  -1  -1  -2  486.15   46.40
  -1  -1  -2  472.65   46.50
  -1  -1  -2  391.56   46.30
  -1  -1  -2  520.95   46.30
   1   1   2  467.75   46.40
   1   1   2  460.95   46.40
   1   1   2  533.85   46.00
  -2  -1  -2    4.50    3.20
  -2  -1  -2   -0.50    4.10
  -2  -1  -2    4.60    3.10
  -2  -1  -2    6.50    2.00
  -2  -1  -2   -2.90    3.20
  -2  -1  -2    3.90    2.00
   2   1   2    6.40    3.10
   2   1   2    4.60    3.30
   2   1   2    4.20    4.40
   2   1   2    2.30    2.00
   2   1   2    3.30    2.90
  -3  -1  -2  183.28   20.20
  -3  -1  -2  197.58   21.50
  -3  -1  -2  212.28   20.20
  -3  -1  -2  182.08   19.60
  -3  -1  -2  199.68   19.50
  -3  -1  -2  182.68   20.40
   3   1   2  184.08   19.50
   3   1   2  196.58   20.30
   3   1   2  176.28   19.90
   3   1   2  162.68   21.50
   3   1   2  251.07   24.60
   3   1   2  207.58   19.90
  -4  -1  -2    5.20    6.60
  -4  -1  -2    3.10    7.00
  -4  -1  -2   -0.50    4.80
  -4  -1  -2    2.80    3.80
  -4  -1  -2    0.50    4.80
   4   1   2    4.60    8.70
   4   1   2    1.40    5.10
   4   1   2    0.80    3.60
   4   1   2    1.80    4.30
  -5  -1  -2  139.49   18.50
  -5  -1  -2  164.88   17.80
  -5  -1  -2  156.88   16.80
  -5  -1  -2  123.89   17.30
   5   1   2  133.39   19.50
   5   1   2  141.49   16.00
  -6  -1  -2   -0.40    8.10
  -6  -1  -2   14.80    5.40
  -6  -1  -2    2.10    8.80
   6   1   2    9.60    5.60
   6   1   2    6.30    9.30
   6  -2  -2   -0.60    6.10
  -6   2   2   -6.60    7.50
  -6   2   2    6.90   13.00
   5  -2  -2    6.40    5.10
  -5   2   2   22.30    7.00
  -5   2   2   15.60   11.50
   4  -2  -2   56.59   11.80
   4  -2  -2   50.29    8.10
   4  -2  -2   49.50    6.70
  -4   2   2   59.79    8.40
  -4   2   2   70.69    9.00
  -4   2   2   53.79    6.50
  -4   2   2   58.59   12.70
  -4   2   2   64.99    7.20
   3  -2  -2   48.80    6.50
   3  -2  -2   44.20    5.20
   3  -2  -2   48.10    7.00
   3  -2  -2   49.10   10.40
   3  -2  -2   54.29    6.60
   3  -2  -2   44.30    5.10
  -3   2   2   43.00    6.50
  -3   2   2   45.30    5.40
  -3   2   2   37.60    5.20
  -3   2   2   47.60   10.00
  -3   2   2   33.90    6.70
   2  -2  -2  133.39   16.90
   2  -2  -2  129.49   13.50
   2  -2  -2  129.29   16.10
   2  -2  -2  133.49   12.90
   2  -2  -2  147.19   14.60
   2  -2  -2  130.59   12.90
   2  -2  -2  113.39   13.50
   2  -2  -2  126.09   14.50
   2  -2  -2  113.19   14.80
  -2   2   2  124.09   13.60
  -2   2   2  130.09   14.10
  -2   2   2  125.09   12.90
  -2   2   2  125.49   12.90
  -2   2   2  136.99   16.10
   1  -2  -2  876.41   88.59
   1  -2  -2  900.31   89.09
   1  -2  -2  892.11   89.29
   1  -2  -2  854.51   88.59
   1  -2  -2  917.21   88.69
   1  -2  -2  973.70   88.69
  -1   2   2  981.30   89.39
  -1   2   2  854.21   89.09
  -1   2   2  901.11   88.79
  -1   2   2  900.21   88.59
  -1   2   2  960.70   88.69
   0  -2  -2  129.69   16.40
  -1  -2  -2 1004.50  117.19
  -1  -2  -2 1158.48  116.89
  -1  -2  -2 1171.38  117.09
  -1  -2  -2 1272.27  116.69
  -1  -2  -2 1362.16  117.49
   1   2   2 1198.98  116.69
   1   2   2 1242.68  117.39
   1   2   2 1195.48  117.39
   1   2   2 1330.27  117.39
   1   2   2 1156.38  116.89
   1   2   2 1131.39  116.89
  -2  -2  -2    8.80    4.00
  -2  -2  -2    8.20    4.50
  -2  -2  -2   12.10    3.80
  -2  -2  -2    6.20    4.10
   2   2   2   10.30    5.50
   2   2   2    8.00    6.00
   2   2   2   11.20    4.10
   2   2   2    7.50    2.30
   2   2   2    9.70    4.90
  -3  -2  -2    6.10    6.00
  -3  -2  -2    3.70    4.80
  -3  -2  -2    3.50    4.40
  -3  -2  -2    7.30    4.50
  -3  -2  -2    2.50    2.40
   3   2   2    8.50    6.60
   3   2   2    0.60    7.10
   3   2   2    7.30    4.20
   3   2   2   12.70    5.80
   3   2   2    7.10    3.10
  -4  -2  -2   63.39    9.00
  -4  -2  -2   57.69   10.90
  -4  -2  -2   52.29    6.90
  -4  -2  -2   49.80    9.20
   4   2   2   45.60    9.60
   4   2   2   55.09    8.30
   4   2   2   49.20    7.20
   4   2   2   65.19   11.80
  -5  -2  -2    2.10    5.90
  -5  -2  -2  -11.50    7.70
  -5  -2  -2   -1.60    8.50
   5   2   2    3.60    4.70
   5   2   2    1.70    9.40
  -6  -2  -2   -2.60    8.80
  -6  -2  -2   10.90   10.20
  -6  -2  -2    7.40    6.10
   6   2   2    7.00    5.50
   6   2   2    5.80   10.30
   6  -3  -2   -0.50    6.20
  -6   3   2   10.40    7.40
  -6   3   2   -1.30   13.30
   5  -3  -2    0.00    4.90
  -5   3   2  -12.30   11.60
  -5   3   2    6.10    6.50
   4  -3  -2  138.89   18.50
   4  -3  -2  111.99   14.50
  -4   3   2  131.19   17.70
  -4   3   2  122.29   15.20
  -4   3   2  136.09   14.80
   3  -3  -2  107.09   16.00
   3  -3  -2  109.99   12.80
   3  -3  -2   98.49   11.90
  -3   3   2  105.59   14.50
  -3   3   2  100.19   12.50
   2  -3  -2 1142.99  111.59
   2  -3  -2 1050.99  111.49
   2  -3  -2 1174.18  110.49
   2  -3  -2 1073.79  111.19
   2  -3  -2 1151.98  110.59
   2  -3  -2 1147.29  111.89
   2  -3  -2 1159.68  110.79
   2  -3  -2 1192.48  110.89
  -2   3   2 1151.58  111.79
  -2   3   2 1053.39  110.99
  -2   3   2 1100.29  111.49
  -2   3   2 1153.58  110.59
  -2   3   2 1178.58  110.49
   1  -3  -2  346.37   38.80
   1  -3  -2  412.66   37.50
   1  -3  -2  345.07   37.40
   1  -3  -2  400.56   37.60
   1  -3  -2  350.76   37.80
  -1   3   2  384.16   37.80
  -1   3   2  383.46   37.50
  -1   3   2  401.36   37.70
  -1   3   2  385.86   37.60
   0  -3  -2    0.00    3.10
   0  -3  -2   -3.60    7.80
   0  -3  -2    4.30    3.90
   0   3   2   -0.60    3.50
   0   3   2    0.50    2.90
  -1  -3  -2  157.38   15.70
  -1  -3  -2  138.19   18.30
  -1  -3  -2  136.79   16.20
   1   3   2  170.08   15.10
   1   3   2  129.39   16.20
   1   3   2  153.48   18.60
   1   3   2  144.99   15.20
  -2  -3  -2   76.49    8.90
  -2  -3  -2   66.89    9.30
  -2  -3  -2   59.19    9.10
  -2  -3  -2   66.29    7.80
  -2  -3  -2   66.29    9.10
   2   3   2   69.19    9.70
   2   3   2   66.19    7.70
   2   3   2   65.09   11.20
   2   3   2   80.69    9.50
   2   3   2   74.59    9.70
   2   3   2   75.59    9.20
  -3  -3  -2   85.69   11.50
  -3  -3  -2   86.59   10.70
  -3  -3  -2   77.49   10.90
  -3  -3  -2   99.59   12.10
   3   3   2   87.19   11.30
   3   3   2   79.79   13.60
   3   3   2   82.89    9.70
   3   3   2  101.49   12.70
   3   3   2   65.09   12.70
  -4  -3  -2   10.50    6.20
  -4  -3  -2   12.10    8.80
  -4  -3  -2   12.50    5.90
  -4  -3  -2    1.80    6.80
   4   3   2   14.40   11.10
   4   3   2    8.90    5.90
   4   3   2    2.70    4.10
   4   3   2    4.00    8.40
  -5  -3  -2   -4.60    7.70
  -5  -3  -2    0.40    6.30
  -5  -3  -2    8.10    9.10
   5   3   2   -1.70    4.10
   5   3   2   -2.60    8.90
   5   3   2    8.60   10.70
  -6  -3  -2  -14.00    8.60
  -6  -3  -2  -20.90    9.00
  -6  -3  -2   -2.30    7.20
   6   3   2  -15.60    5.10
   6   3   2    3.00    9.80
   5  -4  -2    3.30    5.10
   5  -4  -2   -6.60   13.60
  -5   4   2    3.30    6.90
  -5   4   2    6.50   11.60
   4  -4  -2   90.09   17.30
   4  -4  -2   89.89   11.70
  -4   4   2  103.79   15.20
  -4   4   2  100.09   12.70
   3  -4  -2    4.10   12.70
  -3   4   2    6.60    8.40
  -3   4   2    5.90    5.90
   2  -4  -2  244.08   25.30
   2  -4  -2  245.68   27.20
   2  -4  -2  244.48   29.50
   2  -4  -2  244.68   25.10
   2  -4  -2  248.68   24.70
  -2   4   2  258.67   26.00
  -2   4   2  251.77   24.90
  -2   4   2  254.47   25.10
  -2   4   2  250.27   26.60
   1  -4  -2  503.65   50.89
   1  -4  -2  511.25   50.89
   1  -4  -2  532.45   50.99
   1  -4  -2  503.35   50.79
   1  -4  -2  522.15   51.79
   1  -4  -2  454.95   52.49
  -1   4   2  543.75   50.89
  -1   4   2  503.45   50.79
  -1   4   2  505.35   52.49
  -1   4   2  555.04   51.09
   0  -4  -2  192.98   20.00
   0  -4  -2  174.88   19.80
   0  -4  -2  204.88   20.40
   0  -4  -2  169.58   21.60
   0   4   2  186.68   19.90
   0   4   2  187.58   20.20
  -1  -4  -2  437.56   51.79
  -1  -4  -2  542.55   52.89
  -1  -4  -2  479.35   53.69
  -1  -4  -2  580.94   53.09
  -1  -4  -2  569.24   52.29
   1   4   2  534.45   53.19
   1   4   2  443.66   52.69
   1   4   2  572.34   51.79
   1   4   2  619.54   53.89
  -2  -4  -2    9.20    5.20
  -2  -4  -2    6.10    4.60
  -2  -4  -2    8.40    8.00
   2   4   2   14.60    5.40
   2   4   2    4.40    4.70
   2   4   2   22.90   11.30
  -3  -4  -2   -1.10    5.70
  -3  -4  -2    1.80    6.30
  -3  -4  -2    8.20    6.30
   3   4   2    1.40    8.90
   3   4   2   11.00    6.40
   3   4   2   -1.80    3.00
   3   4   2    5.30    6.80
  -4  -4  -2   30.20    8.60
  -4  -4  -2    7.20    7.40
  -4  -4  -2   23.90    6.30
  -4  -4  -2   31.20    8.00
   4   4   2   32.60    7.90
   4   4   2   10.40    4.20
   4   4   2   23.90    9.20
  -5  -4  -2    2.00    8.20
  -5  -4  -2    9.60    9.00
  -5  -4  -2    4.70    7.50
   5   4   2    2.50    4.20
   5   4   2   -2.40    7.50
   5   4   2    0.20    8.90
   5  -5  -2   -2.00    8.70
   5  -5  -2   17.70    6.10
   5  -5  -2   21.80   15.20
  -5   5   2   27.40    9.10
  -5   5   2   30.10   11.10
   4  -5  -2   79.49   11.20
   4  -5  -2   92.89   17.90
  -4   5   2  101.19   14.10
  -4   5   2   86.19   12.50
   3  -5  -2   24.10   15.20
  -3   5   2   21.50    6.50
  -3   5   2   27.70    8.40
   2  -5  -2  275.17   26.50
   2  -5  -2  244.68   28.70
   2  -5  -2  270.57   31.50
  -2   5   2  271.57   26.60
  -2   5   2  246.28   27.90
   1  -5  -2  106.59   19.30
   1  -5  -2  129.59   13.80
  -1   5   2  137.99   15.10
  -1   5   2  116.29   14.50
  -1   5   2  117.29   13.90
   0  -5  -2  -13.80   12.00
   0  -5  -2    0.00    4.50
   0   5   2    5.10    4.30
  -1  -5  -2   24.30   13.50
  -1  -5  -2   53.09    7.30
  -1  -5  -2   50.99    8.50
   1   5   2   53.09    6.20
   1   5   2   46.40    8.40
  -2  -5  -2  115.19   14.30
  -2  -5  -2  111.29   12.50
  -2  -5  -2   83.79   16.60
  -2  -5  -2  133.29   15.40
   2   5   2   99.99   14.50
   2   5   2  122.49   12.70
   2   5   2  133.19   13.60
  -3  -5  -2  207.98   26.30
  -3  -5  -2  275.17   26.90
  -3  -5  -2  204.88   27.00
   3   5   2  285.87   27.00
   3   5   2  274.57   27.90
   3   5   2  225.78   24.80
  -4  -5  -2   10.20    8.20
  -4  -5  -2   -0.90    6.10
  -4  -5  -2   -1.30    7.20
   4   5   2   -0.70    7.60
   4   5   2    4.10    3.80
   4   5   2   -1.40    6.30
  -5  -5  -2    9.40    8.60
  -5  -5  -2    4.10    8.60
  -5  -5  -2   11.20    8.90
   5   5   2   16.40    9.50
   5   5   2   11.20    4.80
   5   5   2   -0.90    7.80
   4  -6  -2   22.60    6.00
   4  -6  -2   24.10   16.50
   4  -6  -2   12.30    7.50
  -4   6   2   34.50    8.60
   3  -6  -2    0.00   14.30
   3  -6  -2   11.70    6.30
  -3   6   2    8.70    6.60
   2  -6  -2    3.60    3.20
   2  -6  -2   23.80   16.90
   2  -6  -2    0.80   11.00
   2  -6  -2    8.70    4.50
   2  -6  -2    9.40    7.20
  -2   6   2   16.00    6.30
  -2   6   2    7.30    3.30
  -2   6   2    7.80    4.60
   1  -6  -2   80.09    9.90
   1  -6  -2   69.09   18.00
  -1   6   2   73.89    9.90
  -1   6   2   75.39   10.30
  -1   6   2   87.29   10.10
   0  -6  -2  709.23   70.59
   0  -6  -2  663.83   73.29
   0   6   2  798.82   70.99
   0   6   2  652.63   70.59
  -1  -6  -2    2.10   14.50
  -1  -6  -2   11.90    6.40
   1   6   2   10.30    6.10
  -2  -6  -2   60.09   14.90
   2   6   2   53.49    7.30
  -3  -6  -2    2.40    8.80
  -3  -6  -2    5.30    6.20
  -3  -6  -2    6.50    7.20
   3   6   2    0.00    3.60
   3   6   2    5.00    5.50
   3   6   2    0.10    6.80
  -4  -6  -2    2.00    7.00
  -4  -6  -2   -1.30    7.40
   4   6   2    2.70    8.50
   4   6   2    7.00    4.40
   4   6   2    4.10    7.50
   4  -7  -2   24.50   18.80
  -4   7   2   -7.30    7.60
   3  -7  -2    2.40   16.30
  -3   7   2    0.90    6.70
   2  -7  -2   20.10   17.00
  -2   7   2   12.50    4.10
  -2   7   2    9.20    6.40
   1  -7  -2   27.50   17.30
   1  -7  -2    8.20    5.00
  -1   7   2   12.20    6.00
  -1   7   2   24.90    5.40
   0  -7  -2   -0.60    5.60
   0  -7  -2    5.70   16.80
   0   7   2   -5.60    5.40
   0   7   2   -5.40    4.70
  -1  -7  -2    4.40    7.10
  -1  -7  -2  -17.90   16.50
   1   7   2    9.90    6.50
  -2  -7  -2    0.50   14.00
  -2  -7  -2   24.40    8.20
   2   7   2    9.00    4.40
   2   7   2   11.80    7.50
  -3  -7  -2  169.38   18.50
  -3  -7  -2   90.69   16.30
   3   7   2  114.79   13.60
   3   7   2  135.69   17.80
  -4  -7  -2    4.20    9.80
   4   7   2   32.10   10.20
   4   7   2   20.70    5.60
   3  -8  -2  -24.70   20.10
  -3   8   2   14.00    7.60
   2  -8  -2   -3.80   19.00
  -2   8   2    6.20    4.50
  -2   8   2   16.70    7.60
   1  -8  -2   11.50   19.20
  -1   8   2    5.90    6.70
  -1   8   2   10.20    5.40
   0  -8  -2  193.28   22.20
   0  -8  -2  153.48   29.10
   0   8   2  171.28   21.80
   0   8   2  212.88   21.20
  -1  -8  -2   15.10    8.10
  -1  -8  -2    1.20   16.80
   1   8   2    0.70    7.20
  -2  -8  -2    7.40    9.00
  -2  -8  -2  -12.20   15.30
   2   8   2    5.50    7.70
  -3  -8  -2   11.20    9.20
  -3  -8  -2  -10.10   11.50
   3   8   2   -7.90    4.50
   3   8   2   -7.60    7.90
  -2   9   2   14.80    5.10
   1  -9  -2   16.70   21.20
  -1   9   2   -1.80    5.30
   0  -9  -2  -15.60   19.90
   0   9   2    5.10    6.70
  -1  -9  -2    1.10   19.80
   1   9   2    4.10    7.50
   2   8  -3   -1.80    4.90
   2   8  -3    7.60    9.70
  -2  -8   3   -5.90    9.90
  -2  -8   3    2.50   20.10
   1   8  -3   25.90   11.80
   1   8  -3   21.30    9.10
  -1  -8   3    6.80   20.00
  -1  -8   3   20.00    9.70
   0   8  -3   56.19   13.60
   0   8  -3   40.30    9.60
   0  -8   3   32.30   19.40
  -1   8  -3   12.30    6.80
  -1   8  -3   42.70   13.80
   1  -8   3   42.30   19.50
  -2   8  -3    9.50   12.00
  -2   8  -3   11.10    6.00
   2  -8   3   14.50   21.60
   3   7  -3   -1.40    9.20
   3   7  -3   -5.20    4.40
  -3  -7   3   21.70   11.00
   2   7  -3   36.40    9.90
   2   7  -3   35.30    6.20
  -2  -7   3   21.00   18.50
  -2  -7   3   28.60   10.00
   1   7  -3   21.70    8.90
   1   7  -3    2.00    4.10
   1   7  -3   19.90    8.10
  -1  -7   3    2.80    8.20
  -1  -7   3   21.20   18.30
   0   7  -3   39.90   11.20
   0   7  -3   28.80    8.50
   0  -7   3   30.50   17.60
   0  -7   3   27.20    8.30
  -1   7  -3    2.10   10.40
  -1   7  -3   18.10    6.30
   1  -7   3   15.00   18.60
  -2   7  -3   94.29   12.80
  -2   7  -3  131.59   17.60
   2  -7   3  121.89   22.00
  -3   7  -3  225.68   23.00
  -3   7  -3  268.77   31.20
   3  -7   3  172.88   31.30
   4  -7   3    1.50   19.20
   4   6  -3   -5.60    7.90
   4   6  -3   -2.30    4.60
  -4  -6   3   12.20   16.60
  -4  -6   3    2.80   10.10
   3   6  -3    0.80    4.40
   3   6  -3    7.70    9.00
  -3  -6   3  -18.30   12.00
  -3  -6   3    9.40    8.80
   2   6  -3    3.10    3.70
   2   6  -3   17.10    7.00
   2   6  -3   15.30    7.50
  -2  -6   3    6.20    8.10
  -2  -6   3   -2.40   16.90
  -2  -6   3   11.90   12.80
   1   6  -3    8.60    6.90
   1   6  -3    6.20    3.70
   1   6  -3   -1.50    6.90
  -1  -6   3    7.80    7.50
  -1  -6   3    1.20   15.50
   0   6  -3  269.87   30.50
   0   6  -3  283.67   29.00
   0  -6   3  268.97   29.30
   0  -6   3  226.28   32.10
  -1   6  -3   13.60    5.50
  -1   6  -3    6.60    3.20
  -1   6  -3    9.60    8.90
   1  -6   3   13.10   15.40
   1  -6   3    5.50    5.50
  -2   6  -3   -0.90    3.80
  -2   6  -3    8.80    4.50
  -2   6  -3   -7.70    9.80
   2  -6   3   -4.90   14.50
   2  -6   3    3.50    4.10
  -3   6  -3    4.70   11.20
   3  -6   3   12.30   15.20
   3  -6   3   11.80    5.40
  -4   6  -3   -9.60   11.50
   4  -6   3   14.40   10.30
   4  -6   3   -4.50   15.10
   4   5  -3    6.70    9.40
   4   5  -3   -0.20    4.30
  -4  -5   3   -1.80   14.50
  -4  -5   3   13.20    9.70
   3   5  -3   -3.50    7.00
   3   5  -3    7.90    4.10
  -3  -5   3   -4.70   11.70
  -3  -5   3   -4.90    8.50
  -3  -5   3   -5.60    8.20
   2   5  -3   10.00    3.70
   2   5  -3   26.30    8.10
   2   5  -3    2.80    7.80
   2   5  -3   14.70    5.80
  -2  -5   3   24.90   14.40
  -2  -5   3   21.90   13.40
  -2  -5   3   23.30    8.60
   1   5  -3   23.40    6.90
   1   5  -3   26.80    4.60
   1   5  -3   40.20    7.50
  -1  -5   3   32.30   13.20
  -1  -5   3   31.70    5.90
  -1  -5   3   35.40    9.20
   0   5  -3   10.50    4.90
   0   5  -3   14.60    7.00
   0  -5   3   27.50   13.40
   0  -5   3    6.40    6.80
  -1   5  -3   83.29   10.00
  -1   5  -3  110.49   14.60
  -1   5  -3  100.99   13.10
  -1   5  -3   83.29   10.70
  -1   5  -3  103.29   11.30
  -1   5  -3   81.39   10.40
   1  -5   3   83.99   10.70
   1  -5   3   99.19   17.10
   1  -5   3   88.19   11.50
  -2   5  -3    3.00    8.30
  -2   5  -3    2.50   10.10
  -2   5  -3    4.60    2.90
  -2   5  -3    6.50    3.80
  -2   5  -3    6.20    3.90
   2  -5   3    3.30    3.90
   2  -5   3    7.10    4.20
   2  -5   3    7.70    3.90
   2  -5   3    2.10   13.10
  -3   5  -3  396.46   42.50
  -3   5  -3  416.76   42.10
   3  -5   3  330.77   42.30
   3  -5   3  357.96   37.90
  -4   5  -3  150.78   19.50
   4  -5   3  115.69   21.60
   4  -5   3  131.79   15.00
   4  -5   3  129.89   17.40
   5  -5   3    3.10    4.60
   5  -5   3   12.50   15.30
   5  -5   3   -7.30    6.40
   5   4  -3   13.60    5.60
  -5  -4   3   13.80   15.10
  -5  -4   3    1.70    8.80
  -5  -4   3   16.90    9.40
   4   4  -3    5.50    4.70
   4   4  -3    8.80    8.10
  -4  -4   3   21.70   13.90
  -4  -4   3    0.40    7.60
   3   4  -3   -6.60    6.70
   3   4  -3   -2.50    3.70
   3   4  -3    6.00    3.60
  -3  -4   3    7.30    8.20
  -3  -4   3   11.80    6.20
  -3  -4   3   20.60   12.70
   2   4  -3    6.90    4.00
   2   4  -3   11.80    6.50
   2   4  -3   -0.60    3.00
   2   4  -3    7.00    9.40
  -2  -4   3   -4.40    6.80
  -2  -4   3   24.00   13.10
  -2  -4   3    0.30   11.70
   1   4  -3   19.10    4.70
   1   4  -3    9.50    5.10
   1   4  -3   12.50    3.00
  -1  -4   3    9.10   10.00
  -1  -4   3    8.00    6.60
   0   4  -3  462.35   47.60
   0   4  -3  451.15   47.60
   0   4  -3  508.25   48.80
   0   4  -3  398.26   48.40
   0   4  -3  556.54   49.30
   0  -4   3  484.35   47.70
   0  -4   3  531.95   48.70
   0  -4   3  493.95   48.80
   0  -4   3  532.15   48.50
   0  -4   3  483.85   48.40
   0  -4   3  493.05   50.49
  -1   4  -3  158.98   14.50
  -1   4  -3  127.59   14.30
  -1   4  -3  114.39   15.10
  -1   4  -3  120.49   15.60
  -1   4  -3  123.39   14.50
  -1   4  -3  131.59   13.70
   1  -4   3  129.79   14.00
   1  -4   3  138.39   13.70
   1  -4   3  138.39   18.20
   1  -4   3  145.69   15.10
  -2   4  -3   53.89   10.10
  -2   4  -3   57.09    6.50
  -2   4  -3   50.79    6.00
  -2   4  -3   52.79    6.40
  -2   4  -3   48.90    9.10
   2  -4   3   50.19    6.40
   2  -4   3   43.00   13.10
   2  -4   3   42.30    6.90
   2  -4   3   49.10    5.90
   2  -4   3   39.20    8.00
   2  -4   3   47.50    6.70
  -3   4  -3  202.88   21.60
  -3   4  -3  193.28   21.70
   3  -4   3  180.98   23.30
   3  -4   3  157.08   20.50
  -4   4  -3   81.39   13.90
  -4   4  -3   52.69   13.70
   4  -4   3   65.69    8.70
   4  -4   3   85.09   11.80
   4  -4   3   60.99   15.80
   5  -4   3  159.68   21.20
   5  -4   3  124.99   14.90
   5  -4   3  118.89   17.30
   5   3  -3   60.99    9.40
  -5  -3   3   62.89   12.00
  -5  -3   3   56.69   11.30
  -5  -3   3   88.19   17.30
   4   3  -3   21.50    7.60
   4   3  -3   14.40    4.70
  -4  -3   3   21.20   13.00
  -4  -3   3   24.10    8.90
   3   3  -3    9.80    5.90
   3   3  -3    5.00    3.60
   3   3  -3    5.40    3.00
  -3  -3   3    3.30    7.80
  -3  -3   3   14.10   12.60
   2   3  -3   46.20    8.00
   2   3  -3   43.20    6.10
   2   3  -3   65.99    7.40
   2   3  -3   45.00   11.10
  -2  -3   3   49.20    8.50
  -2  -3   3   45.90   11.70
  -2  -3   3   44.60   10.90
   1   3  -3  144.29   19.60
   1   3  -3  197.38   18.50
   1   3  -3  175.48   19.60
   1   3  -3  205.18   19.80
   1   3  -3  182.88   18.50
   1   3  -3  189.58   19.30
  -1  -3   3  209.48   19.90
  -1  -3   3  207.28   18.70
  -1  -3   3  177.28   18.70
  -1  -3   3  180.18   20.30
  -1  -3   3  134.39   21.20
   0   3  -3   59.99    6.70
   0   3  -3   55.59    7.90
   0   3  -3   56.89    7.30
   0   3  -3   65.49    7.50
   0   3  -3   52.99    6.40
   0   3  -3   64.69    7.70
   0  -3   3   57.69    7.40
   0  -3   3   47.70   10.30
   0  -3   3   59.99    6.60
   0  -3   3   61.79    7.90
   0  -3   3   58.79    7.60
  -1   3  -3    2.10    2.70
  -1   3  -3    7.40    4.50
  -1   3  -3    0.80    2.40
  -1   3  -3   -1.30    1.70
  -1   3  -3   -1.30    3.70
  -1   3  -3   -1.40    2.60
   1  -3   3   -2.00    2.80
   1  -3   3    0.10    7.30
   1  -3   3    1.90    2.60
   1  -3   3    1.90    3.20
   1  -3   3    1.50    1.90
   1  -3   3    4.20    2.50
   1  -3   3    3.20    1.80
   1  -3   3    3.60    3.70
  -2   3  -3  272.87   28.70
  -2   3  -3  251.77   28.50
  -2   3  -3  288.77   26.50
  -2   3  -3  265.47   26.70
   2  -3   3  271.57   26.70
   2  -3   3  259.87   26.50
   2  -3   3  260.97   27.70
   2  -3   3  240.98   29.80
   2  -3   3  287.37   27.10
   2  -3   3  263.27   27.60
  -3   3  -3   92.09   12.30
  -3   3  -3  105.49   12.10
   3  -3   3   63.69   11.10
   3  -3   3   67.49    8.80
  -4   3  -3  204.78   22.40
  -4   3  -3  221.78   23.60
  -4   3  -3  221.98   26.60
   4  -3   3  197.08   24.20
   4  -3   3  180.38   20.80
   4  -3   3  201.68   24.90
  -5   3  -3   -2.20    9.20
  -5   3  -3    1.80    7.00
   5  -3   3    5.50   11.60
   5  -3   3    6.80    4.40
   5  -3   3    6.70    8.40
  -6   3  -3   17.80    8.70
   6  -3   3   -9.70   12.00
   6  -3   3    7.10    8.70
   6  -3   3    5.70    5.70
   5   2  -3    8.80    5.20
  -5  -2   3    8.00    8.40
  -5  -2   3    9.60   12.80
  -5  -2   3   19.20    8.10
   4   2  -3   14.20    5.10
   4   2  -3   23.00    7.00
  -4  -2   3   14.30    7.30
  -4  -2   3   27.60    8.30
  -4  -2   3    5.00   13.70
   3   2  -3    4.90    3.50
   3   2  -3    1.90    5.40
  -3  -2   3    3.10    4.80
  -3  -2   3  -10.60    5.80
  -3  -2   3   -4.90   10.40
   2   2  -3  217.38   22.80
   2   2  -3  222.48   24.00
  -2  -2   3  227.48   24.10
  -2  -2   3  247.38   23.80
  -2  -2   3  226.18   26.60
   1   2  -3  165.88   15.80
   1   2  -3  132.29   16.60
   1   2  -3  153.68   17.40
   1   2  -3  185.28   15.90
   1   2  -3  147.39   16.10
  -1  -2   3  140.79   17.30
  -1  -2   3  155.98   15.70
  -1  -2   3  133.29   16.80
  -1  -2   3  176.98   16.00
   0   2  -3  227.18   25.10
   0   2  -3  266.27   25.20
   0   2  -3  241.38   25.20
   0   2  -3  259.77   24.70
   0   2  -3  237.18   25.20
   0   2  -3  255.87   24.60
   0  -2   3  241.68   26.40
   0  -2   3  242.48   25.20
   0  -2   3  257.97   24.60
   0  -2   3  269.27   25.50
   0  -2   3  246.18   25.00
  -1   2  -3  191.48   22.70
  -1   2  -3  236.28   22.10
  -1   2  -3  233.58   22.20
  -1   2  -3  215.28   22.30
  -1   2  -3  214.98   22.90
   1  -2   3  217.08   22.20
   1  -2   3  221.38   21.90
   1  -2   3  227.28   22.10
   1  -2   3  224.98   21.80
   1  -2   3  224.48   22.30
  -2   2  -3  106.89   10.10
  -2   2  -3   87.69   11.90
  -2   2  -3   92.29   10.10
  -2   2  -3   97.39   11.50
   2  -2   3   84.69   11.60
   2  -2   3  112.29   11.60
   2  -2   3  110.59   11.60
   2  -2   3   83.59   11.60
   2  -2   3   97.29   10.10
   2  -2   3  101.39   10.80
   2  -2   3  102.39   10.00
  -3   2  -3  257.37   26.80
  -3   2  -3  261.17   28.20
  -3   2  -3  275.37   27.90
   3  -2   3  241.78   27.80
   3  -2   3  261.17   26.00
  -4   2  -3   73.19   12.00
  -4   2  -3   64.49   10.00
  -4   2  -3   85.99   13.00
   4  -2   3   85.79   12.20
   4  -2   3   64.19    8.80
  -5   2  -3  360.26   37.50
  -5   2  -3  403.76   38.60
   5  -2   3  341.17   36.00
   5  -2   3  336.37   39.00
  -6   2  -3   24.20    8.50
   6  -2   3   13.40    6.20
   6  -2   3   24.30   15.40
   6  -2   3    3.60    9.60
  -6  -1   3    0.60    7.30
  -6  -1   3   -3.30    8.70
   5   1  -3   47.30    8.20
  -5  -1   3   34.00    9.80
  -5  -1   3   54.49   15.70
  -5  -1   3   53.29    9.70
   4   1  -3   12.00    4.50
   4   1  -3    6.20    5.10
  -4  -1   3    8.60    6.90
  -4  -1   3    9.60   12.50
   3   1  -3   -1.50    4.30
   3   1  -3    2.80    3.20
  -3  -1   3    7.70    5.10
  -3  -1   3    9.10   10.80
  -3  -1   3    3.20    4.90
   2   1  -3   25.80    4.60
   2   1  -3   28.40    3.90
  -2  -1   3   21.60    4.40
  -2  -1   3   22.70    5.00
  -2  -1   3   28.10    4.00
  -2  -1   3   32.20    8.60
   1   1  -3  216.68   25.90
   1   1  -3  276.87   25.60
   1   1  -3  266.37   27.40
   1   1  -3  260.17   25.40
   1   1  -3  276.57   25.60
  -1  -1   3  285.87   25.60
  -1  -1   3  251.77   26.00
  -1  -1   3  212.28   26.00
  -1  -1   3  278.77   25.60
  -1  -1   3  247.68   26.00
   0   1  -3  322.57   31.70
   0   1  -3  343.57   31.80
   0   1  -3  306.37   31.20
   0   1  -3  286.57   31.50
   0   1  -3  352.36   31.50
   0  -1   3  298.37   31.40
   0  -1   3  349.47   31.70
   0  -1   3  308.77   31.30
   0  -1   3  315.27   31.70
  -1   1  -3  143.09   14.90
  -1   1  -3  158.38   14.30
  -1   1  -3  132.49   14.90
  -1   1  -3  147.99   14.70
  -1   1  -3  134.79   14.30
   1  -1   3  129.49   14.60
   1  -1   3  150.48   14.30
   1  -1   3  147.99   14.70
   1  -1   3  134.79   14.30
   1  -1   3  136.29   14.70
  -2   1  -3   26.50    4.20
  -2   1  -3   21.50    2.90
  -2   1  -3   15.00    4.00
  -2   1  -3   25.80    4.20
   2  -1   3   15.20    4.60
   2  -1   3   24.20    2.90
   2  -1   3   16.70    4.80
   2  -1   3   15.80    3.20
   2  -1   3   24.90    3.70
   2  -1   3   22.90    3.90
   2  -1   3   25.70    3.20
  -3   1  -3  135.59   17.80
  -3   1  -3  143.39   15.70
  -3   1  -3  136.59   17.20
  -3   1  -3  148.39   18.40
  -3   1  -3  188.38   16.10
   3  -1   3  170.68   17.10
   3  -1   3  155.18   18.90
   3  -1   3  151.38   16.30
   3  -1   3  174.68   16.20
   3  -1   3  166.88   16.80
   3  -1   3  152.18   15.80
  -4   1  -3  108.79   14.00
  -4   1  -3   85.59   10.20
  -4   1  -3   88.89   12.20
  -4   1  -3   96.99   12.50
  -4   1  -3   96.59   13.80
   4  -1   3   76.69   13.70
   4  -1   3  107.59   10.30
   4  -1   3  114.09   10.70
   4  -1   3  109.49   13.20
   4  -1   3   87.99   11.10
  -5   1  -3   64.49   12.00
  -5   1  -3  113.49   12.20
  -5   1  -3   65.59   10.90
   5  -1   3   62.19   13.20
   5  -1   3   76.89    9.60
  -6   1  -3   -3.10    7.10
   6  -1   3  -15.70    7.40
   6  -1   3   -0.70    4.90
   6   0  -3   -3.90    6.30
  -6   0   3   -0.60    6.40
  -6   0   3    9.10   15.70
  -6   0   3   -3.70    7.40
   5   0  -3   13.20    5.60
  -5   0   3   17.70    7.00
  -5   0   3   17.90    7.30
  -5   0   3  -14.40   13.30
   4   0  -3    1.10    4.30
   4   0  -3    6.70    4.60
  -4   0   3    2.10    6.00
  -4   0   3   -1.90    5.20
  -4   0   3    3.20    3.40
  -4   0   3   -3.20   11.40
   3   0  -3   85.39   10.00
   3   0  -3  113.79   10.80
  -3   0   3   73.89   13.20
  -3   0   3   70.89   10.00
  -3   0   3   81.69   10.00
  -3   0   3   89.09   10.40
   2   0  -3  956.60  100.99
   2   0  -3 1137.19  101.29
   2   0  -3  965.90  100.89
   2   0  -3 1043.90  100.99
  -2   0   3  961.80  101.09
  -2   0   3 1056.39  100.89
  -2   0   3 1090.39  101.09
  -2   0   3 1056.49  101.99
  -2   0   3 1045.70  100.99
   1   0  -3 1229.08  114.59
   1   0  -3 1183.58  114.39
   1   0  -3 1191.88  114.39
  -1   0   3 1198.18  114.49
  -1   0   3 1229.58  114.39
  -1   0   3  984.60  114.49
  -1   0   3 1211.18  114.59
   0   0  -3  181.28   18.10
   0   0  -3  196.78   18.10
   0   0  -3  185.58   17.80
   0   0   3  158.68   18.00
   0   0   3  179.18   18.10
   0   0   3  185.18   17.80
   0   0   3  182.28   18.10
  -1   0  -3  132.39   12.00
  -1   0  -3  117.39   11.80
  -1   0  -3  111.99   11.70
  -1   0  -3  121.19   11.70
  -1   0  -3   94.89   11.50
   1   0   3  100.89   11.70
   1   0   3  111.79   12.10
   1   0   3  131.19   12.10
   1   0   3  117.69   11.70
  -2   0  -3    7.70    2.80
  -2   0  -3    8.20    2.00
  -2   0  -3   11.20    3.20
  -2   0  -3    5.20    2.80
  -2   0  -3    5.10    2.10
  -2   0  -3    8.40    2.70
   2   0   3    7.10    1.90
   2   0   3    4.70    4.10
   2   0   3    6.40    2.10
   2   0   3   11.00    2.70
   2   0   3    8.50    2.30
   2   0   3    5.30    2.20
  -3   0  -3  213.48   26.50
  -3   0  -3  246.88   26.90
  -3   0  -3  310.97   26.80
  -3   0  -3  240.28   27.00
  -3   0  -3  279.37   27.30
  -3   0  -3  254.47   27.80
  -3   0  -3  243.48   26.40
   3   0   3  259.37   28.50
   3   0   3  250.47   26.30
   3   0   3  295.37   26.80
   3   0   3  291.67   26.60
   3   0   3  270.07   26.50
   3   0   3  271.77   26.50
  -4   0  -3    6.10    3.40
  -4   0  -3    6.00    6.10
  -4   0  -3    6.10    6.70
  -4   0  -3    5.50    3.60
  -4   0  -3   17.80    5.70
   4   0   3    0.30    7.50
   4   0   3    3.30    3.80
   4   0   3    8.00    4.00
   4   0   3    5.50    3.10
  -5   0  -3  305.97   29.60
  -5   0  -3  307.87   31.40
  -5   0  -3  280.17   32.40
  -5   0  -3  257.17   31.10
   5   0   3  289.47   29.80
   5   0   3  302.87   33.50
  -6   0  -3   50.49   10.50
  -6   0  -3   33.90    5.90
  -6   0  -3   37.70   10.00
   6   0   3   36.90    7.30
   6   0   3   20.30   10.50
   6  -1  -3   10.00    6.70
  -6   1   3   -2.20    6.00
  -6   1   3  -12.60   12.90
  -6   1   3    5.50    8.10
   5  -1  -3   39.50    7.00
  -5   1   3   21.70   12.60
  -5   1   3   26.30    7.20
  -5   1   3   38.30    7.70
   4  -1  -3   38.00    5.20
   4  -1  -3   17.80    5.10
   4  -1  -3   29.30    5.80
  -4   1   3   28.90    6.10
  -4   1   3   35.10    6.10
  -4   1   3   19.90    4.10
  -4   1   3   35.80   11.80
   3  -1  -3    3.90    3.60
   3  -1  -3    9.00    4.20
   3  -1  -3   -3.00    2.80
  -3   1   3    4.80    2.40
  -3   1   3   -0.60    4.00
  -3   1   3    6.90    9.20
  -3   1   3    5.10    3.60
  -3   1   3    6.30    4.40
   2  -1  -3  332.97   32.10
   2  -1  -3  329.47   31.50
   2  -1  -3  336.87   32.00
   2  -1  -3  288.37   31.70
   2  -1  -3  321.87   31.60
  -2   1   3  301.37   33.50
  -2   1   3  344.97   31.60
  -2   1   3  298.07   31.60
  -2   1   3  303.57   32.00
  -2   1   3  322.37   31.60
   1  -1  -3   62.89    7.00
   1  -1  -3   59.59    6.90
   1  -1  -3   65.99    6.80
   1  -1  -3   75.79    9.70
   1  -1  -3   63.29    8.00
   1  -1  -3   53.59    6.80
  -1   1   3   69.49    8.30
  -1   1   3   70.09    7.90
  -1   1   3   43.40    8.90
  -1   1   3   52.69    6.80
  -1   1   3   68.99    6.90
   0  -1  -3  624.74   59.29
   0  -1  -3  619.44   59.19
   0  -1  -3  545.85   59.19
   0  -1  -3  592.74   59.39
   0   1   3  637.54   59.29
   0   1   3  641.14   59.39
   0   1   3  596.44   59.39
   0   1   3  596.94   59.19
  -1  -1  -3  150.08   16.60
  -1  -1  -3  147.39   16.50
  -1  -1  -3  184.78   16.00
  -1  -1  -3  170.78   16.70
  -1  -1  -3  125.59   16.60
  -1  -1  -3  187.68   16.80
   1   1   3  173.68   16.70
   1   1   3  169.58   16.50
   1   1   3  146.99   17.20
   1   1   3  158.58   16.80
   1   1   3  156.08   16.00
  -2  -1  -3   49.80    7.30
  -2  -1  -3   67.09    6.70
  -2  -1  -3   51.79    6.20
  -2  -1  -3   66.79    7.20
  -2  -1  -3   54.69    6.90
  -2  -1  -3   60.69    6.30
  -2  -1  -3   50.29    6.90
   2   1   3   59.49    7.40
   2   1   3   57.99    7.00
   2   1   3   58.29    6.20
   2   1   3   38.20    7.40
   2   1   3   65.59    7.50
  -3  -1  -3   78.39   10.90
  -3  -1  -3   88.39   10.10
  -3  -1  -3   76.09    9.70
  -3  -1  -3   76.99    9.20
  -3  -1  -3   78.39   10.00
  -3  -1  -3  103.29   10.60
   3   1   3   86.89   10.10
   3   1   3   78.09    9.10
   3   1   3   84.99   10.00
   3   1   3  102.79   12.90
   3   1   3   76.69   11.30
   3   1   3   78.29   10.10
  -4  -1  -3   46.90    7.20
  -4  -1  -3   49.30    8.70
  -4  -1  -3   51.79    7.50
  -4  -1  -3   54.89    9.50
  -4  -1  -3   61.49    7.50
   4   1   3   41.50    6.50
   4   1   3   38.80   10.00
   4   1   3   38.20    8.10
   4   1   3   60.29    7.50
  -5  -1  -3  146.39   16.70
  -5  -1  -3  150.58   18.10
  -5  -1  -3  123.19   16.40
  -5  -1  -3  132.39   15.50
   5   1   3  121.19   18.00
   5   1   3  133.29   14.90
  -6  -1  -3   49.30   10.30
  -6  -1  -3   36.80   10.70
  -6  -1  -3   56.29    8.00
   6   1   3   38.00   11.80
   6   1   3   49.30    8.00
   6  -2  -3   -0.30    6.00
  -6   2   3    8.00    7.70
  -6   2   3   18.70   16.50
   5  -2  -3   25.10    6.60
  -5   2   3   35.50   12.90
  -5   2   3   23.50    7.10
  -5   2   3   21.30    5.30
   4  -2  -3    3.50    3.30
   4  -2  -3   12.10    9.40
   4  -2  -3    3.70    4.40
  -4   2   3   12.70    5.80
  -4   2   3   12.30    5.90
  -4   2   3    2.50    4.10
  -4   2   3    9.90   10.60
  -4   2   3    6.30    2.40
   3  -2  -3    2.20    3.80
   3  -2  -3   -3.70    1.80
   3  -2  -3   -0.20    2.30
   3  -2  -3   -6.80    3.50
   3  -2  -3   -0.30    8.70
   3  -2  -3    2.20    5.00
  -3   2   3   -2.00    2.00
  -3   2   3   -2.70    9.10
  -3   2   3    3.80    4.60
  -3   2   3   -3.20    3.00
  -3   2   3    4.20    3.90
   2  -2  -3  733.73   70.69
   2  -2  -3  715.13   70.79
   2  -2  -3  754.62   71.59
   2  -2  -3  664.93   70.99
   2  -2  -3  765.42   70.89
   2  -2  -3  785.52   72.19
  -2   2   3  700.63   70.79
  -2   2   3  717.73   71.49
  -2   2   3  704.93   71.99
  -2   2   3  748.63   70.79
  -2   2   3  679.73   71.09
  -2   2   3  724.13   70.69
   1  -2  -3   42.10    4.70
   1  -2  -3   42.00    4.80
   1  -2  -3   47.50    8.10
   1  -2  -3   48.80    8.30
   1  -2  -3   39.80    4.90
  -1   2   3   33.20    6.90
  -1   2   3   39.00    4.70
  -1   2   3   34.80    7.70
  -1   2   3   33.50    4.70
  -1   2   3   34.70    5.20
   0  -2  -3   20.60    7.10
   0  -2  -3   30.70    4.20
   0   2   3   14.00    7.70
   0   2   3   27.30    4.20
   0   2   3   30.40    4.30
  -1  -2  -3  144.69   15.80
  -1  -2  -3  132.79   15.70
  -1  -2  -3  156.48   15.50
  -1  -2  -3  128.59   15.60
  -1  -2  -3  161.48   14.70
   1   2   3  128.89   15.70
   1   2   3  134.49   17.00
   1   2   3  134.39   15.80
   1   2   3  155.68   15.20
   1   2   3  151.18   14.70
   1   2   3  160.48   15.30
  -2  -2  -3  371.76   36.10
  -2  -2  -3  341.37   36.00
  -2  -2  -3  372.26   35.80
  -2  -2  -3  367.56   35.50
  -2  -2  -3  356.76   35.70
   2   2   3  351.26   35.70
   2   2   3  390.56   36.10
   2   2   3  331.87   35.00
   2   2   3  333.37   36.10
  -3  -2  -3   22.10    5.60
  -3  -2  -3   33.50    5.80
  -3  -2  -3   17.20    3.80
  -3  -2  -3   22.00    3.70
  -3  -2  -3   22.90    5.60
  -3  -2  -3   28.10    6.10
   3   2   3   21.50    8.20
   3   2   3   24.10    3.70
   3   2   3   29.50    5.80
   3   2   3   23.20    7.20
   3   2   3   20.60    6.30
  -4  -2  -3   29.30    5.30
  -4  -2  -3   17.90    5.80
  -4  -2  -3   22.90    7.10
  -4  -2  -3   23.70    7.70
   4   2   3   24.50    6.40
   4   2   3   24.40    8.80
   4   2   3   15.60    8.90
   4   2   3   30.30    5.00
  -5  -2  -3  199.48   20.70
  -5  -2  -3  189.58   23.40
  -5  -2  -3  167.58   22.00
   5   2   3  183.18   23.40
   5   2   3  172.78   19.40
  -6  -2  -3   -0.80    5.90
  -6  -2  -3    0.50    9.20
  -6  -2  -3    4.00    9.00
   6   2   3   -7.70    9.00
   6   2   3    4.50    5.40
   5  -3  -3   66.49    9.80
  -5   3   3   68.59   10.10
  -5   3   3   64.89   15.90
   4  -3  -3   -1.40    4.50
   4  -3  -3  -17.90   11.10
  -4   3   3    7.70    6.10
  -4   3   3    1.80    5.20
  -4   3   3  -16.90   10.30
   3  -3  -3    6.60    2.40
   3  -3  -3    4.30   10.40
   3  -3  -3    0.00    1.90
   3  -3  -3    1.90    4.00
   3  -3  -3   -6.60    3.90
  -3   3   3    3.50    2.30
  -3   3   3    4.00    2.40
  -3   3   3   -5.80    4.80
  -3   3   3   16.70    8.40
   2  -3  -3   61.49    6.40
   2  -3  -3   59.59   10.50
   2  -3  -3   28.70    9.10
   2  -3  -3   54.49    6.10
   2  -3  -3   48.30    5.90
  -2   3   3   47.40    6.90
  -2   3   3   53.49    6.00
  -2   3   3   54.09    6.30
  -2   3   3   44.70    9.50
  -2   3   3   40.00    8.50
   1  -3  -3  601.24   62.19
   1  -3  -3  616.34   61.19
   1  -3  -3  609.44   60.79
   1  -3  -3  651.53   60.99
  -1   3   3  621.04   60.89
  -1   3   3  603.24   60.89
  -1   3   3  650.93   60.89
  -1   3   3  606.34   61.19
   0  -3  -3   11.70    8.20
   0  -3  -3   19.70    3.90
   0  -3  -3   17.90    2.50
   0   3   3   17.00    4.10
   0   3   3   16.20    4.00
   0   3   3   17.80    3.80
  -1  -3  -3  111.09   12.70
  -1  -3  -3   90.79   11.80
  -1  -3  -3  112.09   12.40
  -1  -3  -3  105.79   11.50
   1   3   3  104.49   10.90
   1   3   3  106.89   10.60
   1   3   3   74.99   13.20
   1   3   3  113.89   12.40
  -2  -3  -3  156.08   17.40
  -2  -3  -3  159.68   16.50
  -2  -3  -3  140.89   16.50
  -2  -3  -3  143.19   15.60
  -2  -3  -3  191.68   17.90
   2   3   3  147.49   19.20
   2   3   3  122.59   16.90
   2   3   3  185.68   17.80
   2   3   3  155.68   16.70
   2   3   3  154.38   15.50
   2   3   3  152.38   17.40
  -3  -3  -3   22.30    6.30
  -3  -3  -3   15.00    6.30
  -3  -3  -3    8.00    5.40
  -3  -3  -3   20.60    5.90
  -3  -3  -3   13.60    6.10
   3   3   3   20.80   10.30
   3   3   3    7.10    8.40
   3   3   3   18.90    3.60
   3   3   3   12.40    5.90
   3   3   3   10.10    6.50
  -4  -3  -3    4.20    7.40
  -4  -3  -3   11.60    6.00
  -4  -3  -3    1.10    6.50
  -4  -3  -3    9.30    6.20
  -4  -3  -3   11.00    3.80
   4   3   3   11.30    6.00
   4   3   3    4.70    7.90
   4   3   3    7.00    3.60
  -5  -3  -3   20.40    9.10
  -5  -3  -3   12.70    8.20
  -5  -3  -3   13.90    6.60
   5   3   3    4.30   10.50
   5   3   3   20.40    5.40
   5   3   3   34.10    9.70
  -6  -3  -3  136.19   16.80
  -6  -3  -3   99.49   13.70
  -6  -3  -3   98.79   15.30
   6   3   3   85.09   12.30
   6   3   3   97.69   16.30
   5  -4  -3   36.20    7.70
  -5   4   3   67.79   14.30
  -5   4   3   37.20    9.20
   4  -4  -3   87.39   10.60
   4  -4  -3   64.19   15.30
  -4   4   3   79.59   11.30
  -4   4   3   80.09   14.30
   3  -4  -3  110.79   17.90
   3  -4  -3  108.89   11.20
   3  -4  -3  106.89   12.50
  -3   4   3  116.89   13.10
  -3   4   3  102.49   11.20
  -3   4   3  115.99   15.70
   2  -4  -3    2.00    3.30
   2  -4  -3    8.50    2.90
   2  -4  -3  -12.70   11.20
   2  -4  -3    6.90    2.20
   2  -4  -3    2.50    7.80
  -2   4   3   19.20    6.70
  -2   4   3    2.90    5.10
  -2   4   3    3.80    2.40
   1  -4  -3   33.20    4.50
   1  -4  -3   33.80    6.60
   1  -4  -3   33.60    4.90
   1  -4  -3   28.70   11.40
  -1   4   3   28.70    5.10
  -1   4   3   32.70    4.60
  -1   4   3   20.90    5.10
  -1   4   3   33.70    9.30
  -1   4   3   25.10    4.90
   0  -4  -3  314.37   35.40
   0  -4  -3  392.56   36.80
   0  -4  -3  357.26   38.90
   0  -4  -3  426.16   36.60
   0  -4  -3  373.86   36.20
   0   4   3  320.07   36.30
   0   4   3  358.76   36.30
  -1  -4  -3   13.90    4.90
  -1  -4  -3   15.00    5.00
  -1  -4  -3   33.80    9.20
  -1  -4  -3   13.90    4.30
   1   4   3    8.00    5.10
   1   4   3   21.50   10.20
   1   4   3   29.90    5.80
   1   4   3   26.40    3.30
  -2  -4  -3  118.39   13.10
  -2  -4  -3  102.39   13.70
  -2  -4  -3  133.59   15.00
   2   4   3  135.89   15.10
   2   4   3   87.49   13.10
   2   4   3  119.29   12.00
   2   4   3  117.19   13.00
  -3  -4  -3    1.20    6.20
  -3  -4  -3   -6.50    5.90
  -3  -4  -3   11.50    5.90
   3   4   3    4.10    5.60
   3   4   3    0.60    3.30
   3   4   3    4.50    8.40
   3   4   3   -3.00    6.00
  -4  -4  -3   15.30    7.70
  -4  -4  -3   13.10    7.10
  -4  -4  -3   -2.70    5.60
  -4  -4  -3   -1.70    5.70
   4   4   3    2.00    7.20
   4   4   3   10.10    6.80
   4   4   3    2.60    3.40
  -5  -4  -3   40.70   11.10
  -5  -4  -3   58.89   11.00
  -5  -4  -3   81.59   12.50
   5   4   3   63.29   11.00
   5   4   3   95.69   13.70
   5   4   3   58.89    8.60
   5  -5  -3   20.50    6.90
  -5   5   3   15.70   11.90
  -5   5   3   35.90    9.60
   4  -5  -3   -0.50    4.80
   4  -5  -3    9.80   13.40
  -4   5   3   -1.90    6.60
  -4   5   3   -5.50    9.10
   3  -5  -3    2.60   15.20
  -3   5   3   10.40    6.20
  -3   5   3    8.00    8.10
  -3   5   3    5.00    2.10
   2  -5  -3   19.50    8.50
   2  -5  -3   22.30    3.90
   2  -5  -3   16.90   10.50
   2  -5  -3   39.00   13.80
  -2   5   3   28.40    5.20
  -2   5   3   31.00    4.60
  -2   5   3   22.30    6.70
  -2   5   3   28.90    6.90
   1  -5  -3  371.96   44.00
   1  -5  -3  405.86   39.70
  -1   5   3  375.86   39.80
  -1   5   3  426.96   40.30
  -1   5   3  395.66   39.90
   0  -5  -3   24.10   14.50
   0  -5  -3   20.20    5.30
   0   5   3   15.10    4.60
  -1  -5  -3   11.00    6.20
  -1  -5  -3   17.40   12.30
  -1  -5  -3   19.20    5.50
   1   5   3   17.70    7.00
   1   5   3   10.60    5.20
  -2  -5  -3   59.39    9.60
  -2  -5  -3   41.70    5.80
  -2  -5  -3   44.50   11.40
  -2  -5  -3   43.40    6.30
   2   5   3   44.20    6.00
   2   5   3   72.29    9.80
   2   5   3   48.80    6.50
  -3  -5  -3    4.00    5.40
  -3  -5  -3    8.40    7.30
  -3  -5  -3   24.70    7.80
   3   5   3    2.00    5.80
   3   5   3   18.40    4.10
  -4  -5  -3   31.10    8.40
  -4  -5  -3   20.70    7.10
  -4  -5  -3   11.00    7.30
   4   5   3   24.60    5.00
   4   5   3   21.60    8.40
   4   5   3   24.80    8.40
  -5  -5  -3    5.40    7.80
  -5  -5  -3   -4.70    7.60
  -5  -5  -3   -1.30    8.90
   5   5   3    6.10    4.40
   5   5   3    0.70    7.30
   5   5   3    0.30    8.20
   4  -6  -3   48.70    8.60
   4  -6  -3   64.39   19.00
   4  -6  -3   48.80   10.50
  -4   6   3   67.49   10.30
   3  -6  -3   14.10   16.10
  -3   6   3    6.20    2.40
  -3   6   3    3.90    6.60
   2  -6  -3    9.60    7.70
   2  -6  -3    8.90    3.30
   2  -6  -3   -2.80   11.50
   2  -6  -3   20.50   15.50
  -2   6   3   16.10    3.90
  -2   6   3    8.20    6.50
   1  -6  -3   -6.50   15.50
   1  -6  -3   18.70    4.90
  -1   6   3   35.90    5.60
  -1   6   3   20.20    6.30
  -1   6   3   30.80    7.10
   0  -6  -3   83.89   21.30
   0  -6  -3  108.79   15.50
   0   6   3  192.68   17.00
   0   6   3  158.68   17.30
   0   6   3  136.89   16.10
  -1  -6  -3  -15.10   15.20
  -1  -6  -3    4.10    6.40
   1   6   3   10.30    5.60
  -2  -6  -3   44.80    8.90
  -2  -6  -3   25.40   11.90
   2   6   3   25.70    5.30
   2   6   3   48.10    9.10
  -3  -6  -3   71.19   12.20
  -3  -6  -3  108.49   11.80
  -3  -6  -3   39.70   11.50
   3   6   3   69.99   12.10
   3   6   3   58.29    8.80
   3   6   3   99.59   11.10
  -4  -6  -3  -10.90    7.10
  -4  -6  -3   -1.20    7.90
   4   6   3    2.00    7.00
   4   6   3   11.40    7.90
   4   6   3   -5.10    3.90
   5   6   3    6.80    5.30
   5   6   3   15.80   10.90
   5   6   3   21.00    9.40
   4  -7  -3   13.10   18.60
  -4   7   3    9.70    8.70
   3  -7  -3    5.90   18.30
  -3   7   3    3.00    2.60
  -3   7   3   -1.20    6.50
   2  -7  -3   -1.60   18.30
  -2   7   3    8.10    3.80
  -2   7   3   11.80    6.80
   1  -7  -3   -1.80   16.60
   1  -7  -3   21.50    5.40
  -1   7   3   24.20    5.70
  -1   7   3   15.70    6.50
   0  -7  -3    1.60   16.80
   0  -7  -3    9.00    5.50
   0   7   3    8.00    5.20
   0   7   3    2.00    5.50
  -1  -7  -3  108.49   14.00
  -1  -7  -3   70.99   20.10
   1   7   3  109.49   14.00
  -2  -7  -3   -3.50    6.70
  -2  -7  -3   -7.70   12.70
   2   7   3   11.10    7.50
  -3  -7  -3    6.10   10.10
  -3  -7  -3   18.00    8.50
   3   7   3   19.90    8.40
   3   7   3    9.30    4.50
  -4  -7  -3   -3.20    8.40
  -4  -7  -3   -3.40    7.90
   4   7   3    5.70    4.60
   4   7   3   15.90    9.50
   3  -8  -3    0.30   18.90
  -3   8   3    1.20    7.50
   2  -8  -3   53.29   21.90
  -2   8   3   26.20    7.80
  -2   8   3   21.30    5.30
   1  -8  -3   -6.70   18.30
  -1   8   3   -7.60    6.30
  -1   8   3    8.00    5.20
   0  -8  -3   53.69   19.90
   0  -8  -3   58.89   10.20
   0   8   3   49.10    9.20
   0   8   3   86.69   10.90
  -1  -8  -3   11.70   16.70
  -1  -8  -3   48.90    9.40
   1   8   3   28.60    8.60
  -2  -8  -3   14.20   14.80
  -2  -8  -3   10.90    7.90
   2   8   3   18.40    8.10
  -3  -8  -3   73.79   12.90
  -3  -8  -3   21.60   11.90
   3   8   3   49.00    7.70
   3   8   3   59.59   12.50
  -2   9   3   17.30    8.00
  -2   9   3   -5.10    4.40
   1  -9  -3   31.10   21.90
  -1   9   3    7.70    7.30
  -1   9   3   10.70    5.90
   0  -9  -3  -18.50   19.30
   0   9   3   -8.80    6.60
   0   9   3   -1.60    6.60
  -1  -9  -3   20.30   18.10
   1   9   3    2.20    7.20
  -2  -9  -3   -8.90    8.40
   1   8  -4   14.90    8.90
   1   8  -4    1.20   10.40
  -1  -8   4   -2.40   11.20
  -1  -8   4  -39.80   19.70
   0   8  -4   19.10   12.00
   0   8  -4    3.90    8.10
   0  -8   4  -18.20   19.80
  -1   8  -4  -21.20   11.80
  -1   8  -4   -8.50    6.00
   1  -8   4   -7.50   18.90
  -2   8  -4   -8.90    5.00
  -2   8  -4   14.80   12.90
   2  -8   4   10.30   19.90
   3   7  -4    0.50    8.80
  -3  -7   4    3.80    9.80
   2   7  -4   -0.40    7.90
   2   7  -4    8.00    4.30
  -2  -7   4  -12.40    8.20
  -2  -7   4  -25.90   17.60
   1   7  -4   -3.00    7.50
   1   7  -4    7.40    4.10
   1   7  -4   -0.20    8.80
  -1  -7   4    0.80    7.60
  -1  -7   4   -8.80   19.30
   0   7  -4   18.20    9.90
   0   7  -4   18.10    8.20
   0  -7   4   12.60   17.10
   0  -7   4   13.50    8.60
  -1   7  -4   25.60    7.70
  -1   7  -4   35.70   11.90
   1  -7   4   40.00   19.50
  -2   7  -4    1.00   11.50
  -2   7  -4   -3.80    4.80
   2  -7   4    1.90   18.60
  -3   7  -4    3.00    3.90
  -3   7  -4    4.00   11.10
   3  -7   4   14.00   17.20
   3   6  -4   -3.90    4.40
   3   6  -4   -3.20    8.60
  -3  -6   4   -8.20   13.70
  -3  -6   4   -7.60    8.50
   2   6  -4    6.30    7.60
   2   6  -4   17.80    7.40
   2   6  -4   14.60    4.60
  -2  -6   4   24.30   14.20
  -2  -6   4   21.20   16.00
  -2  -6   4   14.20   10.10
   1   6  -4   26.20    7.90
   1   6  -4   18.90    4.30
   1   6  -4   14.20    7.00
  -1  -6   4   15.30   15.60
  -1  -6   4   26.50    9.50
   0   6  -4    8.70    6.20
   0   6  -4   16.80    8.60
   0  -6   4   13.20    7.60
   0  -6   4    2.60   15.10
  -1   6  -4   33.90   10.00
  -1   6  -4   18.60    5.90
   1  -6   4    1.20   14.80
   1  -6   4   16.30    7.10
  -2   6  -4   10.00    9.90
  -2   6  -4    8.70    4.90
   2  -6   4   -9.70   14.40
   2  -6   4   -1.80    4.30
  -3   6  -4   32.10   12.30
  -3   6  -4   32.60    5.00
   3  -6   4   37.40   16.30
   3  -6   4   27.00    6.20
  -4   6  -4    9.10   12.90
   4  -6   4   -9.90   16.70
   4   5  -4    1.40    4.50
   4   5  -4   -0.20    8.70
  -4  -5   4    6.40   10.20
  -4  -5   4   -2.40   13.80
   3   5  -4   13.40    8.70
   3   5  -4   12.00    4.20
  -3  -5   4   -4.70    8.00
  -3  -5   4   18.00   14.60
   2   5  -4   19.80    4.70
   2   5  -4   30.00    6.50
   2   5  -4   24.40    7.70
  -2  -5   4    6.60   13.10
  -2  -5   4   36.10   14.90
   1   5  -4   13.90    3.80
   1   5  -4   18.90    6.30
   1   5  -4   12.50    6.80
   1   5  -4   10.30    4.70
  -1  -5   4   18.90    5.30
  -1  -5   4   15.70   11.80
  -1  -5   4   25.40    8.00
   0   5  -4    9.10    9.80
   0   5  -4   19.70    5.40
   0   5  -4   18.10    7.30
   0   5  -4   28.30    6.40
   0  -5   4   13.10    6.50
   0  -5   4   13.90   13.30
  -1   5  -4   50.59    7.30
  -1   5  -4   70.59    8.20
  -1   5  -4   53.69    9.80
  -1   5  -4   45.70   11.50
   1  -5   4   64.99   15.30
   1  -5   4   35.10    8.30
   1  -5   4   45.10    7.50
  -2   5  -4    6.00    9.60
  -2   5  -4    1.80    2.80
  -2   5  -4   26.90    8.60
  -2   5  -4    5.60    4.40
   2  -5   4    2.60    3.60
   2  -5   4    3.80    4.40
   2  -5   4   13.50   13.30
   2  -5   4    7.70    4.80
  -3   5  -4   12.30   10.80
  -3   5  -4   14.20   10.50
   3  -5   4   18.30    5.90
   3  -5   4   16.20   13.60
  -4   5  -4   59.79   13.70
  -4   5  -4   47.60   13.60
   4  -5   4   52.69    9.90
   4  -5   4   49.30    7.50
   4  -5   4   55.19   15.70
   5  -5   4   14.10    5.20
   5  -5   4    4.30   15.00
   5  -5   4   11.00    8.10
  -5  -4   4   -9.10    8.70
  -5  -4   4   -4.90   15.90
   4   4  -4    0.40    7.00
   4   4  -4    2.20    4.40
  -4  -4   4   10.60    9.40
  -4  -4   4   14.40   14.40
   3   4  -4    8.00    4.00
   3   4  -4   17.80    7.10
   3   4  -4   20.40    4.60
  -3  -4   4   12.00   13.80
   2   4  -4    4.70    4.30
   2   4  -4    5.00    6.40
   2   4  -4    5.50    3.20
  -2  -4   4    5.10    7.10
  -2  -4   4   -0.70   12.40
  -2  -4   4    4.00   12.30
   1   4  -4   37.50    8.20
   1   4  -4   67.69    8.30
   1   4  -4   58.69    9.00
   1   4  -4   58.59    6.80
   1   4  -4   73.89    9.50
  -1  -4   4   47.90   12.80
  -1  -4   4   69.09    9.60
   0   4  -4    7.40    4.40
   0   4  -4   13.60    6.50
   0   4  -4    2.00    3.50
   0   4  -4    1.00    3.20
   0   4  -4    6.30    4.80
   0   4  -4    6.40    2.60
   0  -4   4    5.10    2.70
   0  -4   4   13.80    5.50
   0  -4   4    9.30    7.80
   0  -4   4    4.40    3.90
   0  -4   4   -5.20   10.40
  -1   4  -4    1.80    7.40
  -1   4  -4    3.20    3.30
  -1   4  -4    2.20    4.00
  -1   4  -4    6.70    5.80
   1  -4   4   23.90   12.10
   1  -4   4    5.70    2.60
   1  -4   4   -0.40    4.00
   1  -4   4    1.20    4.10
  -2   4  -4    6.00    2.50
  -2   4  -4    3.10    8.00
  -2   4  -4    6.10    5.40
  -2   4  -4   -0.80    7.20
  -2   4  -4    6.70    3.50
   2  -4   4   -2.60   10.90
   2  -4   4    7.50    2.90
   2  -4   4    6.60    4.10
   2  -4   4    4.40    3.40
   2  -4   4    3.70    4.20
  -3   4  -4   42.90   10.20
  -3   4  -4   30.00   10.40
   3  -4   4   53.69   14.40
   3  -4   4   30.10    7.40
  -4   4  -4   47.50   12.00
  -4   4  -4   43.00   11.80
   4  -4   4   26.80    5.50
   4  -4   4   31.70   13.90
   4  -4   4   28.00    8.10
  -5   4  -4   17.80   11.80
  -5   4  -4   26.40   12.70
   5  -4   4   12.80    4.80
   5  -4   4   10.90    8.00
   5  -4   4    3.30   12.30
   5   3  -4    7.10    5.20
  -5  -3   4  -28.50   14.50
  -5  -3   4   -2.30    8.20
  -5  -3   4  -11.10    7.90
   4   3  -4    8.20    6.80
   4   3  -4   23.30    5.50
  -4  -3   4   25.40    9.30
  -4  -3   4   23.60   13.30
   3   3  -4   -2.80    3.10
   3   3  -4    4.80    4.00
   3   3  -4    4.80    5.80
  -3  -3   4    7.20   13.70
  -3  -3   4   14.40    8.10
   2   3  -4  224.68   27.70
   2   3  -4  269.07   26.50
   2   3  -4  260.27   26.20
  -2  -3   4  281.17   28.20
  -2  -3   4  252.17   30.60
  -2  -3   4  275.97   28.90
   1   3  -4  118.89   13.40
   1   3  -4  114.29   12.40
   1   3  -4  131.59   14.30
   1   3  -4   89.59   13.40
   1   3  -4  165.88   14.20
  -1  -3   4  120.39   12.50
  -1  -3   4  129.09   12.70
  -1  -3   4  105.59   14.30
  -1  -3   4  121.19   15.20
   0   3  -4   35.80    5.30
   0   3  -4   30.70    3.70
   0   3  -4   27.40    5.00
   0   3  -4   29.40    5.70
   0   3  -4   21.30    4.00
   0  -3   4   40.10    9.00
   0  -3   4   36.10    5.80
   0  -3   4   30.60    3.80
   0  -3   4   30.50    4.60
   0  -3   4   34.00    6.30
  -1   3  -4  188.68   20.40
  -1   3  -4  192.08   19.30
  -1   3  -4  164.18   20.30
  -1   3  -4  180.98   19.50
   1  -3   4  199.48   19.40
   1  -3   4  188.18   19.40
   1  -3   4  202.28   18.90
   1  -3   4  169.88   22.40
   1  -3   4  189.08   20.20
   1  -3   4  192.78   20.10
   1  -3   4  192.38   19.80
  -2   3  -4    4.00    4.70
  -2   3  -4   -3.70    5.10
  -2   3  -4    0.10    5.30
  -2   3  -4    3.00    2.70
  -2   3  -4    3.70    2.00
   2  -3   4    2.70    1.90
   2  -3   4    5.40    2.70
   2  -3   4    0.20    2.90
   2  -3   4    2.70    4.00
  -3   3  -4   16.80    7.60
  -3   3  -4   17.70    7.80
   3  -3   4   11.80    6.60
   3  -3   4    7.60    3.30
  -4   3  -4  318.77   36.20
  -4   3  -4  320.17   36.10
   4  -3   4  321.97   32.40
   4  -3   4  319.37   34.80
  -5   3  -4   36.90    8.40
  -5   3  -4   51.49   11.40
  -5   3  -4   41.30   12.90
   5  -3   4   28.80    6.10
   5  -3   4   44.30   13.60
   5  -3   4   25.90    9.90
  -6   3  -4    3.80    7.70
   6  -3   4    2.20    4.80
   6  -3   4   11.90   13.10
   6  -3   4    0.10    8.90
   5   2  -4   -4.90    4.80
  -5  -2   4   -6.00    7.90
  -5  -2   4  -11.70    7.50
  -5  -2   4  -20.10   14.50
   4   2  -4   -3.60    5.60
   4   2  -4   -1.70    4.00
  -4  -2   4   -2.50    7.30
  -4  -2   4   -1.40   13.50
  -4  -2   4   -2.00    6.70
   3   2  -4    7.10    5.90
   3   2  -4    7.40    3.70
  -3  -2   4   20.60   12.30
  -3  -2   4    0.40    4.90
  -3  -2   4   10.70    6.00
   2   2  -4    0.20    2.60
   2   2  -4   -2.70    3.80
   2   2  -4    4.30   10.70
  -2  -2   4    0.60    9.10
  -2  -2   4    5.10    3.90
  -2  -2   4   -0.70    4.40
   1   2  -4   82.29   11.70
   1   2  -4  100.99   10.60
   1   2  -4   91.39   11.20
   1   2  -4  118.99   11.80
   1   2  -4  110.19   10.70
  -1  -2   4  114.39   10.90
  -1  -2   4  104.59   11.70
  -1  -2   4   96.49   12.20
  -1  -2   4   98.19   12.20
   0   2  -4   70.39   10.10
   0   2  -4  108.69   10.40
   0   2  -4   92.09    9.30
   0   2  -4   93.89   10.30
   0   2  -4   85.59    9.80
   0   2  -4  102.39   10.50
   0  -2   4   93.79   11.10
   0  -2   4   76.59    9.90
   0  -2   4   96.29   10.70
   0  -2   4  100.49    9.40
  -1   2  -4   98.89   10.30
  -1   2  -4   88.39   10.30
  -1   2  -4   84.79   11.10
  -1   2  -4   97.69   10.50
  -1   2  -4   93.99   10.80
   1  -2   4   85.39    9.90
   1  -2   4  102.89   10.70
   1  -2   4   99.19    9.70
   1  -2   4  105.29   10.60
   1  -2   4  102.99   10.60
   1  -2   4  102.69   10.80
   1  -2   4   99.99   10.20
  -2   2  -4  124.09   14.30
  -2   2  -4  113.99   13.00
  -2   2  -4  130.99   14.50
  -2   2  -4  129.69   15.00
  -2   2  -4  134.39   13.00
   2  -2   4  117.79   13.30
   2  -2   4  128.39   13.00
   2  -2   4  122.99   14.30
   2  -2   4  134.99   14.40
   2  -2   4  131.99   12.90
  -3   2  -4  106.99   13.10
  -3   2  -4  111.89   13.00
  -3   2  -4   93.59   12.90
   3  -2   4  110.59   14.60
   3  -2   4  104.39   11.50
  -4   2  -4   27.80    7.00
  -4   2  -4   37.90   10.10
  -4   2  -4   15.80    8.00
   4  -2   4   33.00    9.50
   4  -2   4   25.60    5.00
  -5   2  -4    4.50    6.20
  -5   2  -4   12.50    9.30
   5  -2   4    3.80    4.40
   5  -2   4    6.90    8.70
  -6   2  -4    4.50    8.20
  -6   2  -4  -18.00    9.20
   6  -2   4    4.30    5.20
   6  -2   4    3.40    9.30
   5   1  -4   -5.60    5.50
  -5  -1   4  -15.20   13.00
  -5  -1   4   12.60    8.00
  -5  -1   4   -0.70    7.50
   4   1  -4    9.70    4.60
   4   1  -4    7.00    6.00
  -4  -1   4   20.20    7.00
  -4  -1   4   10.70    7.30
  -4  -1   4   14.20   12.60
   3   1  -4   -3.60    4.50
   3   1  -4    2.00    3.40
  -3  -1   4    6.00    5.20
  -3  -1   4    3.90    5.50
  -3  -1   4   11.90   12.20
   2   1  -4  441.96   44.50
   2   1  -4  440.66   45.80
   2   1  -4  447.56   43.90
  -2  -1   4  474.05   44.00
  -2  -1   4  466.55   46.50
  -2  -1   4  386.86   44.50
  -2  -1   4  462.65   44.10
   1   1  -4  103.59   13.70
   1   1  -4  127.79   13.10
   1   1  -4  133.99   13.30
   1   1  -4  137.89   13.40
  -1  -1   4  140.99   13.30
  -1  -1   4  133.29   13.30
  -1  -1   4  128.79   14.10
   0   1  -4  295.87   27.00
   0   1  -4  270.37   27.00
   0   1  -4  242.58   27.00
   0   1  -4  290.67   26.70
   0   1  -4  237.38   27.10
   0  -1   4  257.27   27.20
   0  -1   4  288.27   27.40
   0  -1   4  282.07   26.70
  -1   1  -4    6.90    2.80
  -1   1  -4    6.30    2.90
  -1   1  -4    7.20    2.70
  -1   1  -4    6.50    2.10
  -1   1  -4    6.60    2.10
   1  -1   4    6.10    3.00
   1  -1   4    5.10    2.00
   1  -1   4    2.40    3.20
   1  -1   4    8.60    2.00
  -2   1  -4  229.88   21.50
  -2   1  -4  193.28   22.00
  -2   1  -4  219.18   22.20
  -2   1  -4  198.58   22.00
  -2   1  -4  205.88   22.40
  -2   1  -4  214.68   21.40
   2  -1   4  223.88   21.40
   2  -1   4  212.48   21.80
   2  -1   4  217.68   21.20
   2  -1   4  233.88   21.90
   2  -1   4  207.38   22.00
   2  -1   4  197.28   22.50
   2  -1   4  222.98   21.40
  -3   1  -4   45.30    7.20
   3  -1   4   57.79    6.40
   3  -1   4   44.90    6.60
   3  -1   4   27.60    7.70
  -4   1  -4  249.68   30.10
  -4   1  -4  319.47   28.60
  -4   1  -4  302.17   31.40
  -4   1  -4  287.07   28.40
  -4   1  -4  268.17   31.00
   4  -1   4  276.27   28.90
   4  -1   4  267.47   32.00
   4  -1   4  290.77   28.40
  -5   1  -4  202.48   23.00
  -5   1  -4  188.18   21.10
   5  -1   4  179.58   19.30
   5  -1   4  157.58   22.30
  -6   1  -4   -8.20    8.00
  -6   1  -4    8.00    7.50
   6  -1   4   -0.20    4.60
   6  -1   4    2.50    9.40
   5   0  -4   56.29    8.20
  -5   0   4   56.49    9.40
  -5   0   4   45.10    9.50
  -5   0   4   34.10   14.90
   4   0  -4   18.60    5.50
   4   0  -4    5.70    5.10
  -4   0   4   15.60    4.50
  -4   0   4    0.30   12.50
  -4   0   4   21.20    6.80
  -4   0   4   17.90    6.20
   3   0  -4  148.39   16.40
   3   0  -4  173.48   17.10
  -3   0   4  140.79   16.40
  -3   0   4  168.18   17.30
  -3   0   4  165.18   17.50
  -3   0   4  130.09   19.50
  -3   0   4  155.88   17.40
   2   0  -4   -0.10    2.80
   2   0  -4    5.00    2.40
   2   0  -4    2.50    2.80
   2   0  -4    3.40    7.90
   2   0  -4   -1.30    3.20
  -2   0   4    0.80    3.20
  -2   0   4    4.00    3.00
  -2   0   4    4.80    2.60
  -2   0   4   -0.50    8.00
  -2   0   4    5.70    2.60
  -2   0   4    2.40    3.10
   1   0  -4  241.48   24.30
   1   0  -4  253.87   24.00
   1   0  -4  229.68   24.00
  -1   0   4  258.47   24.20
  -1   0   4  223.28   24.10
  -1   0   4  241.18   24.00
  -1   0   4  244.18   24.40
   0   0  -4 1011.50  103.49
   0   0  -4 1096.69  103.19
   0   0  -4 1105.29  103.49
   0   0   4  987.60  103.39
   0   0   4  956.50  103.39
   0   0   4 1068.99  103.39
   0   0   4 1088.69  103.19
   0   0   4 1123.99  103.19
   0   0   4 1100.69  103.39
  -1   0  -4  440.86   41.70
  -1   0  -4  422.36   41.70
  -1   0  -4  404.16   41.60
  -1   0  -4  397.56   41.60
   1   0   4  466.25   41.70
   1   0   4  425.46   41.60
   1   0   4  400.46   41.70
   1   0   4  432.46   41.80
  -2   0  -4 1738.63  173.48
  -2   0  -4 1861.91  173.48
  -2   0  -4 1623.54  173.28
  -2   0  -4 1848.32  173.38
  -2   0  -4 1750.22  173.38
  -2   0  -4 1820.32  173.08
   2   0   4 1770.42  173.88
   2   0   4 1808.02  173.38
   2   0   4 1800.22  173.38
   2   0   4 1786.32  173.08
  -3   0  -4   49.70    7.40
  -3   0  -4   55.09    6.90
  -3   0  -4   49.99    7.30
  -3   0  -4   49.80    7.20
  -3   0  -4   55.89    6.90
   3   0   4   50.89    6.40
   3   0   4   49.70    8.90
   3   0   4   65.69    7.20
   3   0   4   69.19    7.30
   3   0   4   60.29    6.90
  -4   0  -4    5.00    6.50
  -4   0  -4    4.40    3.10
  -4   0  -4    3.60    6.00
  -4   0  -4    7.80    5.50
  -4   0  -4    3.60    3.50
   4   0   4   19.40    8.60
   4   0   4    2.80    3.30
   4   0   4    5.70    3.40
   4   0   4    5.70    2.90
  -5   0  -4   10.60    7.40
  -5   0  -4    9.20    3.60
  -5   0  -4   -1.20    7.00
   5   0   4   -0.20    8.70
   5   0   4    2.00    4.30
  -6   0  -4   43.80    6.40
  -6   0  -4   50.29   10.60
   6   0   4   56.99    8.10
   6   0   4   43.20   11.60
   5  -1  -4   -6.50    4.90
  -5   1   4   19.10   13.50
  -5   1   4   -2.90    6.20
  -5   1   4    5.70    6.40
   4  -1  -4    1.90    4.70
   4  -1  -4   -0.70    3.90
   4  -1  -4    3.90    4.00
  -4   1   4    4.90    3.00
  -4   1   4   -7.90    5.00
  -4   1   4    1.20   12.20
  -4   1   4   -7.50    4.40
  -4   1   4    7.70    5.20
   3  -1  -4  105.29   12.90
   3  -1  -4   98.99   11.90
   3  -1  -4  105.39   11.80
  -3   1   4  112.99   12.50
  -3   1   4   99.09   11.40
  -3   1   4   97.69   15.90
  -3   1   4  103.29   12.20
  -3   1   4  111.19   12.20
   2  -1  -4  135.09   13.70
   2  -1  -4  153.38   14.10
   2  -1  -4  130.99   14.50
   2  -1  -4  128.09   13.90
  -2   1   4  141.49   14.80
  -2   1   4  106.79   15.80
  -2   1   4  139.59   14.10
  -2   1   4  128.19   13.80
  -2   1   4  123.99   13.90
   1  -1  -4   93.59   10.80
   1  -1  -4   97.49   10.50
   1  -1  -4  120.49   13.60
   1  -1  -4  102.49   10.40
   1  -1  -4   98.59   10.50
  -1   1   4  101.79   12.90
  -1   1   4  101.79   10.50
  -1   1   4   82.59   11.00
  -1   1   4  102.09   10.60
   0  -1  -4  527.75   62.09
   0  -1  -4  682.83   61.99
   0  -1  -4  623.24   61.99
   0  -1  -4  655.43   62.09
   0   1   4  549.35   61.99
   0   1   4  682.13   62.09
   0   1   4  689.73   62.09
   0   1   4  657.23   61.99
  -1  -1  -4   96.29   11.50
  -1  -1  -4   98.69   11.40
  -1  -1  -4  125.49   10.70
  -1  -1  -4   86.19   11.20
  -1  -1  -4  106.89   11.70
  -1  -1  -4  121.99   11.70
   1   1   4  106.39   11.50
   1   1   4  104.79   11.40
   1   1   4  115.29   10.70
   1   1   4   86.49   11.40
  -2  -1  -4  276.07   27.00
  -2  -1  -4  292.27   28.20
  -2  -1  -4  260.77   27.50
  -2  -1  -4  284.37   27.10
  -2  -1  -4  265.87   27.80
  -2  -1  -4  266.67   27.80
   2   1   4  276.77   27.00
   2   1   4  278.97   27.60
   2   1   4  266.77   27.70
   2   1   4  282.77   28.10
   2   1   4  263.87   27.70
  -3  -1  -4  119.99   13.80
  -3  -1  -4  131.09   14.50
  -3  -1  -4  144.69   15.00
  -3  -1  -4  144.99   14.40
  -3  -1  -4  122.19   14.40
  -3  -1  -4  135.19   15.40
   3   1   4  136.99   14.90
   3   1   4  141.09   14.70
   3   1   4  138.89   16.70
   3   1   4  132.39   13.80
  -4  -1  -4   25.40    6.80
  -4  -1  -4   22.70    7.40
  -4  -1  -4   28.10    5.10
  -4  -1  -4   21.40    5.60
  -4  -1  -4   25.50    5.50
   4   1   4   17.00    4.50
   4   1   4   18.00    8.80
   4   1   4   27.60    5.00
  -5  -1  -4  202.88   22.50
  -5  -1  -4  200.38   23.20
  -5  -1  -4  199.68   24.10
  -5  -1  -4  210.98   21.40
   5   1   4  192.08   24.80
   5   1   4  191.38   20.90
  -6  -1  -4   65.69   11.50
  -6  -1  -4   50.59   10.60
  -6  -1  -4   49.90    7.70
   6   1   4   44.80    7.90
   6   1   4   47.10   12.40
   5  -2  -4   91.29   10.60
  -5   2   4   63.59    9.50
  -5   2   4   60.29    9.80
  -5   2   4   64.19   15.70
   4  -2  -4    0.30    4.90
   4  -2  -4   19.30   10.30
  -4   2   4   -0.10    4.00
  -4   2   4   -0.90    5.50
  -4   2   4  -12.80   10.90
  -4   2   4   -6.10    5.00
   3  -2  -4  128.49   15.40
   3  -2  -4  115.79   12.20
   3  -2  -4   92.89   12.90
   3  -2  -4  103.89   12.80
   3  -2  -4  114.99   12.90
  -3   2   4  113.29   12.90
  -3   2   4  104.49   12.00
  -3   2   4  113.99   16.40
  -3   2   4  137.19   14.30
  -3   2   4  119.79   12.60
   2  -2  -4    9.70    2.30
   2  -2  -4    3.70    2.40
   2  -2  -4    2.70    2.10
   2  -2  -4    4.40    3.50
   2  -2  -4    4.60    3.20
   2  -2  -4   -3.70    7.10
  -2   2   4    5.20    7.50
  -2   2   4   -0.50    2.00
  -2   2   4    0.70    3.50
  -2   2   4    0.70    2.10
  -2   2   4    1.00    2.70
  -2   2   4    6.60    6.00
   1  -2  -4    4.80    6.40
   1  -2  -4    9.20    2.40
   1  -2  -4    2.10    6.20
   1  -2  -4    8.10    2.40
  -1   2   4    0.20    6.50
  -1   2   4   -1.50    6.20
  -1   2   4    8.20    2.50
  -1   2   4    1.10    2.10
  -1   2   4    3.80    3.10
   0  -2  -4  476.65   45.10
   0  -2  -4  452.15   45.30
   0  -2  -4  429.76   45.70
   0   2   4  424.76   45.40
   0   2   4  524.65   45.50
   0   2   4  451.85   45.20
   0   2   4  459.35   46.30
  -1  -2  -4   96.59   10.40
  -1  -2  -4   93.39    8.80
  -1  -2  -4   81.09    9.90
  -1  -2  -4   78.89   10.20
  -1  -2  -4   91.79    9.80
   1   2   4   83.49    8.90
   1   2   4   88.29    9.60
   1   2   4   75.89   10.10
  -2  -2  -4  353.96   35.30
  -2  -2  -4  345.17   34.80
  -2  -2  -4  361.96   35.00
  -2  -2  -4  300.37   34.90
  -2  -2  -4  411.66   35.70
   2   2   4  385.66   35.20
   2   2   4  289.77   35.10
   2   2   4  361.56   35.20
   2   2   4  340.97   34.30
  -3  -2  -4    5.00    4.70
  -3  -2  -4   -3.30    4.70
  -3  -2  -4    0.90    2.60
  -3  -2  -4    5.20    3.10
  -3  -2  -4    4.00    5.00
  -3  -2  -4    1.70    4.10
   3   2   4    8.50    5.70
   3   2   4    3.40    2.50
   3   2   4    3.30    6.70
   3   2   4   -0.90    4.00
   3   2   4    8.70    6.00
  -4  -2  -4   94.19   11.40
  -4  -2  -4  106.89   13.00
  -4  -2  -4   75.49   11.70
  -4  -2  -4   81.29   10.40
   4   2   4   86.79   13.60
   4   2   4  106.89   11.80
   4   2   4   86.49   10.40
  -5  -2  -4    5.60    5.60
  -5  -2  -4    7.70    7.70
  -5  -2  -4    3.60    5.10
  -5  -2  -4    9.60    7.70
   5   2   4    0.30    4.20
   5   2   4    0.70    8.10
  -6  -2  -4   36.10   10.80
  -6  -2  -4   43.00   10.90
  -6  -2  -4   33.10    7.50
   6   2   4   38.60    7.10
   6   2   4   37.50   12.30
   5  -3  -4   25.60    7.10
  -5   3   4   25.90    7.10
  -5   3   4   18.90    7.60
  -5   3   4    7.90   12.70
   4  -3  -4   34.90   12.00
   4  -3  -4   21.90    6.20
  -4   3   4   31.10    5.00
  -4   3   4   31.50    7.50
  -4   3   4   44.50   11.90
  -4   3   4   39.50    6.70
   3  -3  -4   88.99    9.80
   3  -3  -4   60.59   14.60
   3  -3  -4  102.79   10.80
   3  -3  -4   93.89   11.00
  -3   3   4   85.59   14.30
  -3   3   4   90.29    9.90
  -3   3   4   84.79    9.80
  -3   3   4   83.09   11.30
   2  -3  -4  449.36   43.00
   2  -3  -4  430.96   43.00
   2  -3  -4  434.46   45.10
   2  -3  -4  448.36   43.10
   2  -3  -4  461.95   45.50
  -2   3   4  461.75   44.60
  -2   3   4  390.36   43.60
  -2   3   4  439.66   43.10
  -2   3   4  433.06   43.00
  -2   3   4  418.06   44.90
   1  -3  -4   23.40    9.00
   1  -3  -4   22.50    3.50
   1  -3  -4   12.50    3.00
   1  -3  -4   18.60    6.60
  -1   3   4   11.90    3.20
  -1   3   4   15.50    5.70
  -1   3   4   17.10    3.40
  -1   3   4   13.20    3.90
   0  -3  -4    2.80    2.10
   0  -3  -4    1.70    2.50
   0  -3  -4  -12.20    6.70
   0   3   4    2.50    3.20
   0   3   4   -3.80    3.80
   0   3   4   -1.00    2.70
  -1  -3  -4   80.29   10.90
  -1  -3  -4   86.19   11.30
  -1  -3  -4  101.19   10.60
  -1  -3  -4  101.19   12.10
   1   3   4   82.59   11.00
   1   3   4   65.49   12.50
   1   3   4  103.99   10.30
   1   3   4  101.89   10.10
  -2  -3  -4  177.68   17.70
  -2  -3  -4  155.68   19.10
  -2  -3  -4  169.78   18.50
  -2  -3  -4  191.98   19.30
   2   3   4  176.68   19.20
   2   3   4  170.58   18.50
   2   3   4  191.38   21.10
   2   3   4  138.29   18.90
   2   3   4  182.88   17.60
   2   3   4  211.18   19.80
  -3  -3  -4  244.98   29.30
  -3  -3  -4  319.57   29.40
  -3  -3  -4  256.97   29.10
  -3  -3  -4  277.27   28.60
   3   3   4  315.07   30.50
   3   3   4  276.87   29.60
   3   3   4  278.57   29.50
   3   3   4  267.57   27.80
  -4  -3  -4   52.39    9.40
  -4  -3  -4   38.80    9.40
  -4  -3  -4   77.09    9.90
  -4  -3  -4   76.79   10.50
   4   3   4   67.99    9.70
   4   3   4   54.69    7.50
   4   3   4   66.69   11.40
  -5  -3  -4   67.49   11.00
  -5  -3  -4   59.09    9.20
  -5  -3  -4   36.30   10.10
   5   3   4   47.70    7.50
   5   3   4   66.79   12.40
  -6  -3  -4   69.89   10.90
  -6  -3  -4   88.09   13.60
  -6  -3  -4   76.19   13.10
   6   3   4   62.89   13.80
   6   3   4   59.99    9.50
   5  -4  -4   -8.30    4.90
  -5   4   4   -1.30    7.00
  -5   4   4    9.60   13.10
   4  -4  -4    3.80    4.70
   4  -4  -4   -1.10   12.80
  -4   4   4    3.20    6.40
  -4   4   4   -1.30    9.90
   3  -4  -4    9.20    2.60
   3  -4  -4   10.40    4.50
   3  -4  -4   10.20    4.60
   3  -4  -4   -1.20   13.00
  -3   4   4    8.50    3.30
  -3   4   4   13.70    6.10
  -3   4   4   16.20    9.50
  -3   4   4    6.00    2.70
   2  -4  -4   26.40    4.20
   2  -4  -4   19.80    3.60
   2  -4  -4   27.70   12.90
   2  -4  -4   12.20   10.70
  -2   4   4   17.00    7.70
  -2   4   4   19.60    4.30
  -2   4   4   22.70    3.80
  -2   4   4   19.20    5.60
   1  -4  -4  138.09   14.90
   1  -4  -4  147.39   18.20
   1  -4  -4  116.69   14.40
   1  -4  -4  137.59   15.80
  -1   4   4  133.79   15.80
  -1   4   4  154.18   15.40
  -1   4   4  139.29   15.40
  -1   4   4  156.98   14.80
  -1   4   4  128.19   17.50
   0  -4  -4   18.80    5.70
   0  -4  -4   21.60    9.90
   0  -4  -4   36.40    4.30
   0  -4  -4   25.80    4.80
   0  -4  -4   29.10    3.80
   0   4   4   29.40    5.90
   0   4   4   23.30    5.00
   0   4   4   25.30    6.00
   0   4   4   27.40    9.80
  -1  -4  -4  175.78   18.50
  -1  -4  -4  166.98   17.80
  -1  -4  -4  154.48   21.10
  -1  -4  -4  147.39   19.80
  -1  -4  -4  204.08   19.50
   1   4   4  177.68   19.60
   1   4   4  237.88   20.30
   1   4   4  174.38   17.90
  -2  -4  -4   14.50    5.80
  -2  -4  -4   24.90    7.40
  -2  -4  -4   24.60    4.40
   2   4   4   29.80    3.90
   2   4   4   13.10    4.40
   2   4   4   32.90    6.30
   2   4   4   11.20    6.00
  -3  -4  -4    5.80    5.50
  -3  -4  -4   -3.30    4.90
  -3  -4  -4   -5.00    6.20
   3   4   4    3.40    3.10
   3   4   4    2.50    5.90
   3   4   4    2.60    7.70
   3   4   4    7.30    5.90
  -4  -4  -4   39.50    8.40
  -4  -4  -4   57.19    9.00
  -4  -4  -4   42.50    8.90
  -4  -4  -4   36.40    6.10
  -4  -4  -4   49.70    8.50
   4   4   4   50.99    6.60
   4   4   4   46.30    9.20
   4   4   4   62.79   10.40
  -5  -4  -4   -3.10    8.80
  -5  -4  -4   14.40    6.90
  -5  -4  -4   -3.50    7.10
   5   4   4    3.40    4.50
   5   4   4    0.50    6.30
   5   4   4   16.30    9.20
   5  -5  -4    3.30    6.00
  -5   5   4   14.80   12.20
  -5   5   4   13.00    8.30
   4  -5  -4   56.19    8.50
   4  -5  -4   62.69   16.40
  -4   5   4   48.90   13.10
  -4   5   4   53.49    9.70
   3  -5  -4  101.79   20.40
  -3   5   4  116.39   12.50
  -3   5   4  119.29   14.50
  -3   5   4  143.79   16.40
   2  -5  -4  183.78   18.30
   2  -5  -4  160.38   18.90
   2  -5  -4  156.48   23.50
   2  -5  -4  171.08   23.30
  -2   5   4  160.08   20.20
  -2   5   4  191.68   19.30
  -2   5   4  188.18   21.00
  -2   5   4  185.78   18.50
   1  -5  -4   36.40    5.50
   1  -5  -4   24.60   15.00
   1  -5  -4   31.60    5.90
  -1   5   4   24.10    6.10
  -1   5   4   43.50    5.60
  -1   5   4   25.10    6.50
   0  -5  -4   27.80   13.80
   0  -5  -4    3.80    4.10
   0   5   4    1.80    3.90
  -1  -5  -4    1.30    5.00
  -1  -5  -4    4.30   11.00
  -1  -5  -4    0.60    5.50
   1   5   4    1.50    4.40
   1   5   4    7.80    6.70
  -2  -5  -4   81.99   10.50
  -2  -5  -4   75.29   13.10
  -2  -5  -4   99.39   12.20
   2   5   4   83.09    9.90
   2   5   4   91.99   10.50
   2   5   4   89.49   12.00
  -3  -5  -4   10.00    5.20
  -3  -5  -4    4.50    6.80
  -3  -5  -4    8.30    7.40
   3   5   4    8.70    3.60
   3   5   4    9.20    5.60
   3   5   4    5.60    6.20
  -4  -5  -4    8.70    7.50
  -4  -5  -4   16.00    6.50
  -4  -5  -4   12.40    7.60
  -4  -5  -4   16.10    7.10
   4   5   4   21.30    7.50
   4   5   4   29.30    8.10
   4   5   4   10.20    4.20
  -5  -5  -4    4.20    8.20
  -5  -5  -4    1.70    7.40
  -5  -5  -4   14.20    7.90
   5   5   4    2.20    4.10
   5   5   4    4.10    7.20
   5   5   4  -13.90    8.00
   4  -6  -4   -1.10    5.00
   4  -6  -4  -18.10   15.40
  -4   6   4   13.80    7.80
  -4   6   4   15.60    9.60
   3  -6  -4    3.00   16.10
  -3   6   4    6.50    7.60
  -3   6   4    8.70    2.80
  -3   6   4    6.80    7.10
   2  -6  -4   33.30   16.00
   2  -6  -4   23.90    4.30
  -2   6   4   26.40    4.70
  -2   6   4   11.40    6.70
   1  -6  -4  -16.40   15.00
   1  -6  -4   11.40    4.30
  -1   6   4   11.90    6.10
  -1   6   4    6.80    6.20
  -1   6   4   10.10    4.30
   0  -6  -4   12.70   14.70
   0  -6  -4   11.90    5.10
   0   6   4  -11.50    6.10
   0   6   4    7.00    4.70
   0   6   4    4.50    5.60
  -1  -6  -4    7.30    6.20
  -1  -6  -4   11.40   13.40
   1   6   4    0.10    4.80
  -2  -6  -4   25.70    7.50
  -2  -6  -4   22.80   11.70
   2   6   4   17.70    3.90
   2   6   4   28.50    7.40
   2   6   4   15.10    4.20
  -3  -6  -4   23.80    7.60
  -3  -6  -4    6.50    8.50
   3   6   4    4.60    4.90
   3   6   4   10.00    7.80
   3   6   4    3.90    3.60
  -4  -6  -4    2.30    7.60
  -4  -6  -4   -1.70    6.80
   4   6   4    6.60    4.30
   4   6   4   -1.70    7.60
   4   6   4    4.00    6.60
   5   6   4   12.10    5.50
   5   6   4  -15.80    7.30
   5   6   4    6.70    8.40
   4  -7  -4  -13.90   18.40
   4  -7  -4    0.20    6.10
  -4   7   4   11.60    8.90
   3  -7  -4   11.60   18.80
  -3   7   4   28.50    4.30
  -3   7   4   22.60    8.50
   2  -7  -4    3.90   16.60
  -2   7   4    3.80    3.60
  -2   7   4   -4.30    6.20
   1  -7  -4   16.80    5.20
   1  -7  -4    1.70   18.20
  -1   7   4   14.50    6.60
  -1   7   4   23.50    5.50
   0  -7  -4  -22.00   15.50
   0  -7  -4    4.30    5.10
   0   7   4   -5.40    5.70
   0   7   4   -2.00    4.70
  -1  -7  -4   96.99   12.30
  -1  -7  -4   55.29   17.40
   1   7   4   82.09   11.80
  -2  -7  -4   33.50   12.60
  -2  -7  -4    4.30    7.50
   2   7   4   -3.80    5.80
  -3  -7  -4   10.50    9.20
  -3  -7  -4   14.10    8.70
   3   7   4   11.80    4.50
   3   7   4   20.80    9.00
  -4  -7  -4   10.40    8.90
  -4  -7  -4   -2.70    8.60
   4   7   4    9.20    8.90
   4   7   4    9.20    5.00
   3  -8  -4   46.00   21.80
  -3   8   4   13.90    8.70
   2  -8  -4   21.10   19.30
  -2   8   4   28.20    8.30
  -2   8   4   25.90    5.60
   1  -8  -4   -4.60   20.10
  -1   8   4   -4.40    6.60
  -1   8   4    1.30    4.90
   0  -8  -4  -11.70   16.90
   0  -8  -4    5.70    5.60
   0   8   4   10.00    6.60
   0   8   4    7.10    5.90
  -1  -8  -4    9.10    6.10
  -1  -8  -4  -22.70   15.00
   1   8   4   11.60    6.90
  -2  -8  -4   26.10    8.90
  -2  -8  -4    0.50   13.30
   2   8   4    8.90    8.10
  -3  -8  -4    5.50   10.00
  -3  -8  -4   -7.20    8.50
   3   8   4    9.80    8.90
   1  -9  -4   -2.50   22.50
  -1   9   4   -0.60    7.90
  -1   9   4    4.00    5.40
   0  -9  -4    8.50   19.00
   0   9   4   -7.80    7.00
   0   9   4    6.30    6.80
  -1  -9  -4    1.00   16.80
   1   9   4   10.00    7.40
   1   9   4   19.50    8.10
  -2  -9  -4   -6.30    7.30
  -2  -9  -4  -10.60   13.10
   0   8  -5    3.80   11.60
   0   8  -5   -2.40    7.40
   0  -8   5   14.40   19.70
  -1   8  -5   -4.60    6.70
  -1   8  -5   12.20   12.80
   1  -8   5   15.20   19.70
  -2   8  -5   22.90   16.70
   2   7  -5  -10.00    8.70
   2   7  -5    1.40    4.40
  -2  -7   5    7.60   32.90
  -2  -7   5   -6.50    9.70
   1   7  -5   22.50    4.90
   1   7  -5   31.10   10.50
   1   7  -5   16.70    8.10
  -1  -7   5   30.60   10.60
  -1  -7   5   12.90   18.60
   0   7  -5   -5.70    9.40
   0   7  -5    5.90    6.90
   0  -7   5  -20.70   16.90
   0  -7   5   25.20    9.00
  -1   7  -5   13.50    7.00
  -1   7  -5  -13.90   10.00
   1  -7   5   -0.10   18.50
  -2   7  -5    8.30    5.70
  -2   7  -5   -4.40   10.90
   2  -7   5    2.80   16.80
  -3   7  -5    8.70   13.70
  -3   7  -5    5.70    4.40
   3  -7   5    1.10   17.10
   3   6  -5   -0.40    4.30
   3   6  -5   10.50    9.60
  -3  -6   5  -21.00   14.80
  -3  -6   5   -4.80   10.40
   2   6  -5    9.30    4.50
   2   6  -5   15.80    8.00
   2   6  -5   11.50    7.30
  -2  -6   5   -2.50   13.60
  -2  -6   5   31.00   10.80
  -2  -6   5   25.80   15.80
   1   6  -5   11.00    7.10
   1   6  -5    7.00    3.50
   1   6  -5   14.00    7.30
  -1  -6   5    9.60   14.10
   0   6  -5    4.60    7.80
   0   6  -5    7.10    6.10
   0  -6   5   11.50   13.70
  -1   6  -5   10.40    5.80
  -1   6  -5   16.60    8.80
  -1   6  -5   -5.50   11.40
   1  -6   5    8.50    7.90
   1  -6   5    8.80    6.60
   1  -6   5   18.10   14.90
  -2   6  -5   -7.40   11.30
  -2   6  -5   -7.00    8.90
  -2   6  -5    9.90    5.20
   2  -6   5   15.20   15.00
   2  -6   5   -1.20    5.30
  -3   6  -5   -2.90   12.10
  -3   6  -5    4.00    3.80
  -3   6  -5  -11.70   12.30
   3  -6   5   13.40   15.30
  -4   6  -5    2.10   12.40
   4  -6   5  -51.19   15.20
   4   5  -5   20.60    9.10
   4   5  -5    1.30    4.80
  -4  -5   5   13.50   10.20
  -4  -5   5   24.80   15.30
   3   5  -5   17.50    5.10
   3   5  -5    9.70    8.00
  -3  -5   5   25.10   14.90
  -3  -5   5   26.70    9.80
   2   5  -5   -7.90    4.90
   2   5  -5   -4.60    3.40
   2   5  -5   -5.20    6.60
  -2  -5   5    8.60   10.50
  -2  -5   5   -3.20   13.60
  -2  -5   5   -4.80    7.60
   1   5  -5   65.29    9.00
   1   5  -5   45.50    6.80
   1   5  -5   67.19   10.20
  -1  -5   5   51.79   14.30
  -1  -5   5   49.60   10.70
   0   5  -5    9.50    3.10
   0   5  -5    5.30    5.60
   0   5  -5   -0.70    8.40
   0   5  -5    8.70    6.30
   0  -5   5    8.10   13.10
   0  -5   5   15.50    9.60
   0  -5   5   -5.00    6.50
  -1   5  -5   11.20    5.00
  -1   5  -5   20.00    7.40
  -1   5  -5    9.10    4.90
  -1   5  -5   22.50   10.00
   1  -5   5    9.10    6.50
   1  -5   5   20.10    6.10
   1  -5   5   18.50   13.20
  -2   5  -5    2.60    8.20
  -2   5  -5    3.90    5.70
  -2   5  -5    3.10    9.40
  -2   5  -5    6.20    4.20
   2  -5   5   26.50   13.70
   2  -5   5    5.90    5.00
   2  -5   5    2.70    5.00
  -3   5  -5   22.60   10.90
  -3   5  -5   21.20    4.20
  -3   5  -5    7.40   10.10
   3  -5   5   13.60    5.70
   3  -5   5   37.30   14.10
  -4   5  -5   22.40   11.80
  -4   5  -5   -4.90   12.20
   4  -5   5   -8.80    3.70
   4  -5   5   -1.30   13.40
   4  -5   5    4.90    6.30
  -5   5  -5   -8.10   13.10
  -5   5  -5  -11.90   13.00
   5  -5   5    4.60   14.10
   5  -5   5    7.70    7.80
   4   4  -5    3.60    4.60
   4   4  -5    0.20    7.10
  -4  -4   5   11.40   14.90
  -4  -4   5    4.70    9.50
   3   4  -5    2.20    3.70
   3   4  -5   11.10    4.60
   3   4  -5    3.00    7.20
  -3  -4   5   15.40   14.60
  -3  -4   5   18.20    8.50
   2   4  -5    3.40    4.50
   2   4  -5    3.30    3.30
   2   4  -5    6.70    6.90
  -2  -4   5   -4.40    7.80
  -2  -4   5    9.20   12.70
   1   4  -5   22.90    5.70
   1   4  -5   45.10    7.90
   1   4  -5   24.60    6.70
   1   4  -5   28.50    4.50
   1   4  -5   29.70    6.00
  -1  -4   5   30.10    4.50
  -1  -4   5   35.90    8.40
  -1  -4   5   31.00   11.10
   0   4  -5   25.10    3.80
   0   4  -5   23.00    7.50
   0   4  -5   33.50    5.80
   0   4  -5   15.50    6.10
   0   4  -5   27.40    5.70
   0  -4   5   15.10    6.50
   0  -4   5   33.60    9.60
   0  -4   5   38.90   12.10
  -1   4  -5  232.58   22.60
  -1   4  -5  229.98   25.10
  -1   4  -5  212.48   22.90
  -1   4  -5  195.98   23.00
  -1   4  -5  232.38   24.70
   1  -4   5  203.78   23.10
   1  -4   5  223.58   21.90
   1  -4   5  227.68   22.90
   1  -4   5  225.28   27.90
  -2   4  -5   25.50    6.60
  -2   4  -5   35.60    4.30
  -2   4  -5   28.10    8.70
  -2   4  -5   25.00    5.00
  -2   4  -5   15.50    7.30
   2  -4   5   25.20    4.50
   2  -4   5   25.90    4.10
   2  -4   5   22.00    5.60
   2  -4   5   22.00   12.10
   2  -4   5   30.10    5.40
  -3   4  -5   29.10    3.80
  -3   4  -5   25.80    4.40
  -3   4  -5   26.60    9.40
  -3   4  -5   35.50   11.20
   3  -4   5   28.40    6.80
   3  -4   5   25.90    5.30
   3  -4   5   28.30   13.00
  -4   4  -5    3.50   11.10
  -4   4  -5   10.60   11.10
   4  -4   5    3.40    3.40
   4  -4   5   -1.50   11.60
   4  -4   5    5.70    6.50
  -5   4  -5   -8.70   11.50
  -5   4  -5   23.40   11.60
   5  -4   5    5.00   13.60
   5  -4   5    9.80    7.70
   5  -4   5   -0.50    4.20
   5   3  -5    9.70    5.80
  -5  -3   5    1.30    9.50
  -5  -3   5    7.40    8.50
  -5  -3   5   27.20   17.10
   4   3  -5   18.90    5.70
   4   3  -5   24.90    8.00
  -4  -3   5   23.00   15.50
  -4  -3   5   28.60    9.20
   3   3  -5   33.90    8.40
   3   3  -5   44.90    6.40
  -3  -3   5   51.89   15.90
  -3  -3   5   44.10    9.90
   2   3  -5   30.50    4.60
   2   3  -5   23.40    4.80
   2   3  -5   23.50    7.10
  -2  -3   5   39.50   10.80
  -2  -3   5   26.90    8.20
   1   3  -5   21.50    3.60
   1   3  -5   23.60    5.40
   1   3  -5   29.40    5.50
   1   3  -5   22.50    5.60
   1   3  -5   15.30    4.60
  -1  -3   5   35.20    6.80
  -1  -3   5   29.10    8.60
   0   3  -5   31.50    4.20
   0   3  -5   39.40    6.20
   0   3  -5   32.90    5.60
   0   3  -5   38.00    5.90
   0  -3   5   36.20    4.90
   0  -3   5   26.70    7.50
   0  -3   5   32.40    4.30
   0  -3   5   32.90    6.00
   0  -3   5   39.70    9.50
  -1   3  -5  112.09   11.50
  -1   3  -5  108.69   11.90
  -1   3  -5   99.29   12.90
  -1   3  -5  108.39   12.60
   1  -3   5   91.59   11.70
   1  -3   5  105.49   10.70
   1  -3   5  108.59   12.30
  -2   3  -5   23.90    5.90
  -2   3  -5   12.30    3.70
  -2   3  -5   17.40    6.70
  -2   3  -5   14.90    5.10
  -2   3  -5   18.70    3.20
   2  -3   5   20.40    3.40
   2  -3   5   15.10    3.90
   2  -3   5   17.00    2.90
   2  -3   5   14.80    3.60
   2  -3   5   15.20    4.60
  -3   3  -5   36.00    5.10
  -3   3  -5   46.50    5.50
  -3   3  -5   50.09    9.40
  -3   3  -5   49.99    9.20
   3  -3   5   42.50    5.40
   3  -3   5   39.30    5.70
   3  -3   5   35.70    7.90
   3  -3   5   49.00    5.40
  -4   3  -5    9.80    9.00
  -4   3  -5    6.30    9.50
   4  -3   5    5.80    3.80
   4  -3   5    9.00    7.30
  -5   3  -5    3.80    6.80
  -5   3  -5   -0.80   10.30
  -5   3  -5   -0.80   10.50
   5  -3   5   -6.10    4.10
   5  -3   5    0.30    7.20
  -6   3  -5    3.80   11.70
  -6   3  -5    1.70    7.70
   6  -3   5   -4.00   14.40
   6  -3   5    4.20    8.90
   5   2  -5    1.00    5.20
  -5  -2   5  -11.30   15.70
  -5  -2   5    8.10    8.60
  -5  -2   5  -11.90    7.60
   4   2  -5   24.00    5.60
   4   2  -5   21.00    7.30
  -4  -2   5   27.50    9.00
  -4  -2   5   41.70   14.30
  -4  -2   5   38.10    8.20
   3   2  -5    0.40    3.60
   3   2  -5    0.80    5.20
  -3  -2   5   -0.90   12.80
  -3  -2   5  -12.30    6.10
   2   2  -5    5.00    3.30
   2   2  -5   -0.50    4.90
  -2  -2   5    4.70    5.10
   1   2  -5   45.10    6.20
   1   2  -5   40.40    5.10
   1   2  -5   43.60    4.90
   1   2  -5   46.40    5.50
   1   2  -5   39.10    7.10
   1   2  -5   35.20    6.20
  -1  -2   5   44.20    6.80
  -1  -2   5   39.50    6.20
  -1  -2   5   38.40    7.90
  -1  -2   5   47.30    5.40
   0   2  -5    1.80    1.60
   0   2  -5    2.30    3.20
   0   2  -5    2.10    2.60
   0   2  -5    6.70    3.30
   0  -2   5   -1.90    3.30
   0  -2   5    0.60    1.90
   0  -2   5    0.70    5.10
  -1   2  -5  437.66   44.10
  -1   2  -5  443.56   44.40
  -1   2  -5  418.46   44.30
  -1   2  -5  438.86   44.00
   1  -2   5  478.15   44.20
   1  -2   5  460.75   44.10
   1  -2   5  467.15   44.00
   1  -2   5  438.16   44.20
   1  -2   5  446.96   43.60
   1  -2   5  436.56   44.10
   1  -2   5  439.06   43.50
  -2   2  -5  107.39   12.20
  -2   2  -5   99.19   13.20
  -2   2  -5  106.19   11.20
  -2   2  -5   94.69   12.50
  -2   2  -5  109.29   10.90
   2  -2   5  100.49   12.20
   2  -2   5  103.49   11.20
   2  -2   5  106.79   10.90
   2  -2   5  100.39   11.00
  -3   2  -5   10.20    5.10
  -3   2  -5    6.10    2.50
  -3   2  -5    8.50    6.10
  -3   2  -5    8.60    6.50
  -3   2  -5    3.80    2.30
   3  -2   5    8.90    5.80
   3  -2   5   11.90    2.40
   3  -2   5   12.20    2.60
   3  -2   5    5.90    3.00
  -4   2  -5    7.40    6.00
  -4   2  -5    3.00    7.70
  -4   2  -5   16.50    8.30
   4  -2   5    6.10    7.80
   4  -2   5    0.70    3.50
  -5   2  -5    2.00    9.80
  -5   2  -5  -11.50    9.20
  -5   2  -5    2.30    6.50
   5  -2   5   12.00    8.70
   5  -2   5    0.70    4.30
  -6   2  -5   -6.40    7.20
  -6   2  -5   -4.00    9.40
   6  -2   5    9.90    8.60
   5   1  -5  -10.20    5.00
  -5  -1   5   -6.90   14.50
  -5  -1   5    1.90    7.70
   4   1  -5   14.50    6.60
   4   1  -5   15.70    5.20
  -4  -1   5  -10.10   13.80
  -4  -1   5   11.30    6.80
  -4  -1   5   10.10    7.00
   3   1  -5   21.00    5.60
   3   1  -5   12.70    4.10
  -3  -1   5   19.40   12.50
  -3  -1   5    2.10    5.60
  -3  -1   5   11.70    4.70
   2   1  -5   10.80    3.20
   2   1  -5   15.20    3.90
   2   1  -5    9.60    4.10
  -2  -1   5    6.60    4.40
  -2  -1   5   16.00    4.30
  -2  -1   5   14.70    8.90
  -2  -1   5   14.70    3.60
   1   1  -5  130.39   14.30
   1   1  -5  110.59   11.60
   1   1  -5  108.29   12.50
   1   1  -5  105.69   11.50
   1   1  -5  104.89   11.50
   1   1  -5  134.49   12.20
  -1  -1   5   93.19   13.50
  -1  -1   5  114.09   11.60
  -1  -1   5  115.19   11.70
  -1  -1   5   90.19   12.40
  -1  -1   5  118.49   12.70
   0   1  -5  206.28   21.00
   0   1  -5  216.18   20.40
   0   1  -5  213.68   20.90
   0   1  -5  184.28   21.10
   0  -1   5  218.48   21.50
   0  -1   5  228.08   20.50
   0  -1   5  191.68   20.50
   0  -1   5  197.48   21.10
  -1   1  -5  100.09   10.70
  -1   1  -5  103.89   11.10
  -1   1  -5   93.59   10.70
  -1   1  -5  106.09   11.20
   1  -1   5   99.69   11.30
   1  -1   5   98.99   10.70
   1  -1   5  104.99   10.70
  -2   1  -5  271.87   28.20
  -2   1  -5  268.27   27.60
  -2   1  -5  301.37   27.80
  -2   1  -5  263.37   28.20
  -2   1  -5  265.37   28.20
  -2   1  -5  275.77   28.50
   2  -1   5  277.77   27.60
   2  -1   5  256.87   28.30
   2  -1   5  308.67   28.10
   2  -1   5  283.27   27.60
   2  -1   5  288.77   28.20
  -3   1  -5  634.74   69.99
  -3   1  -5  677.63   69.29
  -3   1  -5  678.13   70.09
  -3   1  -5  672.23   70.09
  -3   1  -5  742.43   69.59
   3  -1   5  704.23   69.29
   3  -1   5  710.03   69.29
   3  -1   5  705.63   70.79
   3  -1   5  760.72   69.49
   3  -1   5  793.72   69.99
  -4   1  -5    0.30    7.20
  -4   1  -5    3.00    3.00
  -4   1  -5    2.90    2.30
  -4   1  -5    7.90    5.60
  -4   1  -5    2.10    6.80
   4  -1   5  -16.30    7.20
   4  -1   5    2.90    3.60
   4  -1   5    1.00    1.90
  -5   1  -5   11.70    9.10
  -5   1  -5    1.40    7.80
  -5   1  -5   18.40    6.80
   5  -1   5    9.30    8.30
   5  -1   5   20.70    4.80
  -6   1  -5    4.30    8.00
  -6   1  -5    9.00    9.70
   6  -1   5    2.40    8.60
   6  -1   5    1.40    4.80
   5   0  -5    5.60    5.20
  -5   0   5    7.40   16.00
  -5   0   5    4.40    7.20
  -5   0   5   -3.70    6.80
   4   0  -5    8.00    5.20
   4   0  -5    8.20    4.90
  -4   0   5   15.20    6.20
  -4   0   5    2.60    5.80
  -4   0   5   -1.50   12.60
   3   0  -5  127.29   15.70
   3   0  -5  148.79   15.20
  -3   0   5  115.99   19.10
  -3   0   5  156.38   16.50
  -3   0   5  135.79   16.20
  -3   0   5  147.69   16.20
   2   0  -5   25.60    4.60
   2   0  -5   19.40    4.40
   2   0  -5   25.40    4.20
  -2   0   5   17.00    9.10
  -2   0   5   19.30    4.60
  -2   0   5   22.30    4.60
  -2   0   5   21.90    4.40
  -2   0   5   27.20    4.40
   1   0  -5  482.05   45.00
   1   0  -5  408.36   45.30
   1   0  -5  449.26   45.10
  -1   0   5  409.56   45.30
  -1   0   5  525.05   45.40
  -1   0   5  450.35   45.10
  -1   0   5  491.45   44.90
  -1   0   5  488.95   45.10
  -1   0   5  414.46   46.10
   0   0  -5   40.80    5.20
   0   0  -5   36.80    5.00
   0   0  -5   38.70    4.50
   0   0   5   49.30    5.40
   0   0   5   41.70    5.00
   0   0   5   39.80    4.70
   0   0   5   36.90    5.10
   0   0   5   38.10    5.90
  -1   0  -5    0.40    2.30
  -1   0  -5    1.50    2.50
  -1   0  -5    0.50    2.20
  -1   0  -5    3.30    2.30
   1   0   5    3.40    2.60
   1   0   5    4.20    3.00
   1   0   5    3.30    2.20
  -2   0  -5   26.70    3.00
  -2   0  -5   24.50    4.20
  -2   0  -5   25.50    4.00
  -2   0  -5   25.20    3.50
  -2   0  -5   27.70    4.20
  -2   0  -5   27.30    4.60
   2   0   5   33.40    4.10
   2   0   5   17.60    4.70
   2   0   5   20.80    2.90
   2   0   5   27.60    3.90
   2   0   5   37.10    5.20
  -3   0  -5   -1.50    3.40
  -3   0  -5    5.50    3.90
  -3   0  -5   -1.00    2.20
  -3   0  -5    7.00    3.40
  -3   0  -5    3.20    4.30
  -3   0  -5    2.30    2.30
   3   0   5    3.20    5.30
   3   0   5    1.00    2.40
   3   0   5   -1.00    3.30
   3   0   5    6.20    2.70
  -4   0  -5   11.10    6.50
  -4   0  -5    9.70    3.60
  -4   0  -5   10.60    6.50
  -4   0  -5   18.00    5.80
  -4   0  -5    7.30    3.90
  -4   0  -5   12.00    3.20
   4   0   5   11.50    3.40
   4   0   5   14.40    3.90
   4   0   5   16.50    8.50
  -5   0  -5   -1.90    7.20
  -5   0  -5    2.40    3.10
  -5   0  -5    5.10    7.10
   5   0   5    4.40    8.80
   5   0   5    6.00    4.20
  -6   0  -5   14.70    8.70
  -6   0  -5    4.10    3.40
   6   0   5    9.10    9.00
   6   0   5   -0.20    4.50
   5  -1  -5   46.60    8.30
  -5   1   5   38.90   16.70
  -5   1   5   62.09    8.60
  -5   1   5   27.30    8.10
   4  -1  -5    0.40    4.50
   4  -1  -5    1.80    4.00
  -4   1   5    0.10   13.10
  -4   1   5    1.40    5.80
  -4   1   5    5.50    4.70
  -4   1   5    8.60    5.10
   3  -1  -5    2.70    3.60
   3  -1  -5   -0.40    3.90
  -3   1   5    0.70    4.00
  -3   1   5   12.40   12.40
  -3   1   5   -0.40    4.30
  -3   1   5   -2.70    4.50
  -3   1   5   -1.20    2.60
   2  -1  -5  270.27   27.80
   2  -1  -5  264.87   27.80
   2  -1  -5  269.37   28.00
   2  -1  -5  299.97   28.30
  -2   1   5  296.37   27.60
  -2   1   5  286.17   28.00
  -2   1   5  273.07   28.40
  -2   1   5  278.67   32.20
  -2   1   5  261.97   28.00
   1  -1  -5   74.99    8.00
   1  -1  -5   68.39    8.10
   1  -1  -5   69.09    8.10
   1  -1  -5   74.89   10.10
  -1   1   5   77.49    8.20
  -1   1   5   56.99    9.10
  -1   1   5   79.99    8.20
  -1   1   5   63.49   10.10
  -1   1   5   68.89    7.90
   0  -1  -5  744.63   80.29
   0  -1  -5  860.61   80.19
   0  -1  -5  818.52   80.19
   0   1   5  775.22   80.29
   0   1   5  896.61   80.39
   0   1   5  873.21   80.29
   0   1   5  769.72   80.29
  -1  -1  -5    2.80    2.30
  -1  -1  -5   -0.50    1.00
  -1  -1  -5    7.40    2.90
  -1  -1  -5    4.10    2.70
  -1  -1  -5    2.10    2.60
  -1  -1  -5    0.70    3.20
   1   1   5    0.30    2.80
   1   1   5    2.20    2.80
   1   1   5    4.10    2.50
  -2  -1  -5  160.08   16.60
  -2  -1  -5  159.38   15.70
  -2  -1  -5  154.28   16.40
  -2  -1  -5  160.38   16.80
  -2  -1  -5  162.48   17.20
   2   1   5  154.88   17.00
   2   1   5  157.58   16.70
   2   1   5  183.38   16.90
   2   1   5  162.28   16.60
   2   1   5  129.89   16.40
   2   1   5  159.28   15.70
   2   1   5  164.48   17.00
  -3  -1  -5 1011.30  102.39
  -3  -1  -5 1081.79  102.79
  -3  -1  -5 1013.50  102.59
  -3  -1  -5 1028.30  102.99
  -3  -1  -5 1064.79  102.99
   3   1   5 1122.09  103.39
   3   1   5 1061.39  102.89
   3   1   5 1042.40  102.19
   3   1   5 1026.80  103.59
  -4  -1  -5   40.20    6.20
  -4  -1  -5   43.40    7.00
  -4  -1  -5   40.70    7.10
  -4  -1  -5   32.00    7.50
  -4  -1  -5   53.29    7.20
   4   1   5   44.40    6.40
   4   1   5   39.70   10.00
   4   1   5   32.90    5.60
  -5  -1  -5   14.80    6.90
  -5  -1  -5   23.60    5.00
  -5  -1  -5   13.20    6.90
   5   1   5   -3.10    7.90
   5   1   5    2.00    4.30
  -6  -1  -5   32.10    6.10
  -6  -1  -5   23.40    9.00
   6   1   5   17.60    6.00
   6   1   5   30.50   10.50
   5  -2  -5   -3.20    5.30
  -5   2   5   -5.70    5.20
  -5   2   5   25.30   13.70
  -5   2   5    1.10    5.90
   4  -2  -5   39.80    7.10
  -4   2   5   45.60    6.80
  -4   2   5   32.60    7.50
  -4   2   5   29.40    6.10
  -4   2   5   24.30   13.30
   3  -2  -5  102.59   15.00
   3  -2  -5  112.49   13.80
   3  -2  -5  137.79   13.50
  -3   2   5  113.29   13.90
  -3   2   5  129.79   13.20
  -3   2   5  124.19   13.70
  -3   2   5  105.09   18.00
  -3   2   5  128.59   13.80
   2  -2  -5    2.90    3.20
   2  -2  -5    4.80   11.30
   2  -2  -5    1.20    2.60
   2  -2  -5    2.70    6.70
   2  -2  -5    6.40    2.60
  -2   2   5   -5.80    8.40
  -2   2   5    4.90    2.50
  -2   2   5    0.70    6.70
  -2   2   5    7.90    2.70
  -2   2   5    8.10    2.70
  -2   2   5    7.10    4.10
   1  -2  -5   59.49    6.80
   1  -2  -5   56.09    6.90
   1  -2  -5   62.69    8.80
   1  -2  -5   58.29    8.10
  -1   2   5   48.50    6.70
  -1   2   5   52.19    6.80
  -1   2   5   56.19    9.40
  -1   2   5   53.99    6.60
   0  -2  -5   11.40    2.80
   0  -2  -5    9.00    3.20
   0  -2  -5    8.50    2.10
   0  -2  -5   15.30    4.30
   0   2   5    4.70    4.40
   0   2   5   15.00    3.20
   0   2   5   10.30    3.00
  -1  -2  -5  174.78   18.60
  -1  -2  -5  200.18   18.50
  -1  -2  -5  180.78   17.60
  -1  -2  -5  164.78   18.10
  -1  -2  -5  156.78   18.40
   1   2   5  166.68   18.60
   1   2   5  197.18   18.30
  -2  -2  -5    2.10    3.80
  -2  -2  -5   -3.70    3.70
  -2  -2  -5   -1.70    3.30
  -2  -2  -5   -1.00    3.10
  -2  -2  -5   -1.20    1.80
   2   2   5   -0.80    3.50
   2   2   5    5.20    4.60
   2   2   5    0.50    3.10
   2   2   5   -1.80    1.90
  -3  -2  -5   97.29   11.10
  -3  -2  -5   91.79   11.40
  -3  -2  -5   93.69   10.50
  -3  -2  -5   95.69   10.00
   3   2   5   83.39   11.60
   3   2   5   89.19   11.10
   3   2   5   86.49    9.80
  -4  -2  -5   49.00    6.70
  -4  -2  -5   38.50    7.00
  -4  -2  -5   35.10    8.70
   4   2   5   54.29    7.80
   4   2   5   35.30    5.90
   4   2   5   58.19   10.40
  -5  -2  -5    2.20    7.00
  -5  -2  -5    0.10    5.20
  -5  -2  -5   15.00    5.30
   5   2   5    1.40    7.80
   5   2   5    3.00    4.00
  -6  -2  -5   26.40    6.70
  -6  -2  -5   19.10    9.60
   6   2   5   42.70   11.30
   6   2   5   31.40    6.50
   5  -3  -5    5.00    5.90
  -5   3   5   23.30   13.70
  -5   3   5   16.60    7.50
   4  -3  -5    6.90   11.60
   4  -3  -5   -2.10    5.00
  -4   3   5    0.40    3.60
  -4   3   5    4.40    4.80
  -4   3   5   -2.60   12.10
  -4   3   5    3.60    6.60
   3  -3  -5   21.80    4.00
   3  -3  -5   21.00    4.50
   3  -3  -5   11.30   12.00
   3  -3  -5   19.80    5.00
  -3   3   5   13.70    3.50
  -3   3   5   -0.10   11.90
  -3   3   5   18.10    3.90
  -3   3   5    8.40    5.80
   2  -3  -5   11.00    3.10
   2  -3  -5   10.10   10.30
   2  -3  -5    5.60    2.90
   2  -3  -5   18.10   10.90
  -2   3   5   19.10    8.90
  -2   3   5    8.20    3.10
  -2   3   5   10.50    2.80
  -2   3   5   10.60    4.70
  -2   3   5   15.10    9.10
   1  -3  -5   56.09    7.20
   1  -3  -5   62.39    7.40
   1  -3  -5   63.29    9.10
   1  -3  -5   55.59   10.50
   1  -3  -5   59.99    6.60
  -1   3   5   65.09    7.70
  -1   3   5   54.59    9.40
  -1   3   5   44.10   10.70
  -1   3   5   49.50    7.20
  -1   3   5   73.69    7.60
   0  -3  -5   18.60    3.30
   0  -3  -5   25.60    6.70
   0  -3  -5   20.10    3.80
   0   3   5   19.40    4.20
   0   3   5   13.50    4.00
   0   3   5   21.80    4.90
   0   3   5   19.90    8.80
  -1  -3  -5  186.48   18.10
  -1  -3  -5  182.18   19.00
  -1  -3  -5  158.28   18.70
  -1  -3  -5  169.88   18.50
   1   3   5  162.58   18.70
   1   3   5  146.59   18.60
   1   3   5  197.78   18.00
  -2  -3  -5   33.80    6.10
  -2  -3  -5   34.10    5.80
  -2  -3  -5   25.80    4.20
  -2  -3  -5   32.70    6.50
  -2  -3  -5   32.40    5.80
  -2  -3  -5   46.60    7.00
   2   3   5   43.80    6.80
   2   3   5   33.90    4.30
   2   3   5   22.50    9.20
   2   3   5   33.40    5.50
  -3  -3  -5   91.29   11.30
  -3  -3  -5   70.19   11.10
  -3  -3  -5   95.39   11.40
  -3  -3  -5   75.49   10.80
   3   3   5  103.79   12.40
   3   3   5   87.99   11.60
   3   3   5   83.19    9.60
   3   3   5   88.09   12.40
  -4  -3  -5   46.60    8.20
  -4  -3  -5   52.19    7.70
  -4  -3  -5   34.90    5.90
  -4  -3  -5   33.60    8.10
   4   3   5   19.60    8.10
   4   3   5   35.80    5.70
   4   3   5   38.70    7.70
  -5  -3  -5    0.60    7.40
  -5  -3  -5   11.90    6.20
   5   3   5    0.10    3.90
   5   3   5   -6.80    7.90
  -6  -3  -5   59.39   10.00
  -6  -3  -5   50.09   12.20
   6   3   5   84.39   14.40
   6   3   5   52.39    8.50
   5  -4  -5    8.80    6.00
  -5   4   5   21.30    7.90
  -5   4   5    4.90   14.00
   4  -4  -5  105.69   18.20
   4  -4  -5  108.29   13.50
  -4   4   5  101.29   13.90
  -4   4   5  106.59   12.20
  -4   4   5  134.99   17.80
   3  -4  -5   35.70    4.90
   3  -4  -5   34.40    5.90
   3  -4  -5   33.40    6.40
   3  -4  -5   38.90   14.30
  -3   4   5   35.30    7.50
  -3   4   5   42.00   11.40
  -3   4   5   36.40    5.30
  -3   4   5   33.70    4.90
   2  -4  -5    6.70    3.30
   2  -4  -5    5.40   11.50
   2  -4  -5    6.70   12.60
   2  -4  -5    6.90    3.00
  -2   4   5   19.00    9.60
  -2   4   5    6.70    5.30
  -2   4   5    3.00    3.50
  -2   4   5    4.70    2.80
   1  -4  -5  107.49   11.10
   1  -4  -5   99.09   12.80
   1  -4  -5   84.29   15.50
  -1   4   5  119.29   12.10
  -1   4   5   89.09   11.30
  -1   4   5   94.49   11.30
   0  -4  -5  163.18   15.40
   0  -4  -5  128.09   16.00
   0  -4  -5  124.19   18.00
   0   4   5  174.18   16.40
   0   4   5  141.49   16.80
  -1  -4  -5  222.18   26.10
  -1  -4  -5  253.27   25.10
  -1  -4  -5  259.07   25.70
  -1  -4  -5  239.48   27.20
   1   4   5  253.17   26.70
   1   4   5  270.37   26.70
   1   4   5  261.67   25.30
  -2  -4  -5   60.29    7.30
  -2  -4  -5   48.80    9.10
  -2  -4  -5   56.29    8.40
   2   4   5   51.99    8.60
   2   4   5   48.90    8.20
   2   4   5   46.10    7.00
   2   4   5   66.29    6.80
  -3  -4  -5   66.99    9.40
  -3  -4  -5   31.50    8.20
  -3  -4  -5   55.39    9.00
   3   4   5   59.19   10.10
   3   4   5   51.49    8.90
   3   4   5   52.19    6.70
   3   4   5   62.49    8.90
  -4  -4  -5  102.59   13.90
  -4  -4  -5   80.39   14.30
  -4  -4  -5  127.79   14.90
   4   4   5  122.49   12.80
   4   4   5  128.89   15.20
   4   4   5  138.19   16.30
  -5  -4  -5   12.40    8.10
  -5  -4  -5   15.00    7.00
   5   4   5   19.70    8.70
   5   4   5   21.70    5.10
   5   4   5   15.80    9.10
   5  -5  -5    5.70    6.30
  -5   5   5    8.10    8.50
  -5   5   5   20.90   13.20
   4  -5  -5   16.00    5.70
   4  -5  -5    7.00   14.90
  -4   5   5    9.90    7.10
  -4   5   5   13.40   11.20
   3  -5  -5   13.60   15.40
  -3   5   5   -1.30    6.20
  -3   5   5    2.30    2.50
  -3   5   5    4.10    9.40
   2  -5  -5   54.19    5.50
   2  -5  -5   -2.00   15.10
   2  -5  -5   32.10    5.40
   2  -5  -5   32.80   11.70
  -2   5   5   27.90    6.30
  -2   5   5   25.30    7.40
  -2   5   5   37.80    9.30
  -2   5   5   37.50    5.40
   1  -5  -5   44.60    6.00
   1  -5  -5   42.30    6.50
   1  -5  -5    6.50   14.90
  -1   5   5   49.60    7.00
  -1   5   5   28.30    5.70
  -1   5   5   25.50    7.20
  -1   5   5   42.30    7.10
   0  -5  -5   10.30   13.20
   0  -5  -5    5.50    4.30
   0   5   5    2.10    5.10
   0   5   5    2.90    4.00
  -1  -5  -5  117.49   13.20
  -1  -5  -5   84.09   16.20
  -1  -5  -5  120.39   14.60
  -1  -5  -5  116.29   12.70
   1   5   5  102.09   13.30
   1   5   5   97.59   11.60
  -2  -5  -5    8.40    8.50
  -2  -5  -5   16.80    6.10
   2   5   5    7.00    3.70
   2   5   5   18.50    6.00
   2   5   5    3.00    3.10
  -3  -5  -5   21.20    7.40
  -3  -5  -5   17.80    8.30
   3   5   5   14.10    4.10
   3   5   5   24.70    6.00
   3   5   5   15.80    6.80
  -4  -5  -5   11.20    7.00
  -4  -5  -5   22.80    7.50
  -4  -5  -5    1.60    7.00
   4   5   5   17.70    7.00
   4   5   5   11.30    4.60
   4   5   5   26.80    7.50
  -5  -5  -5   29.70    8.80
  -5  -5  -5   13.70    7.10
   5   5   5   28.00    9.10
   5   5   5    8.30    7.30
   5   5   5   16.70    5.40
   4  -6  -5   22.40   16.50
   4  -6  -5   30.20    7.20
  -4   6   5   29.80   11.40
  -4   6   5   35.50    8.70
   3  -6  -5   20.50   16.30
  -3   6   5    9.90    7.10
  -3   6   5   10.40    8.60
  -3   6   5   12.20    3.40
   2  -6  -5   15.10   17.00
  -2   6   5   27.30    7.30
  -2   6   5   28.00    5.20
  -2   6   5   31.20    7.40
   1  -6  -5   23.70   15.60
   1  -6  -5   11.80    4.10
  -1   6   5    4.40    5.90
  -1   6   5   10.90    4.30
   0  -6  -5   16.10    5.50
   0  -6  -5   22.80   14.30
   0   6   5   15.30    5.30
   0   6   5   26.50    7.30
   0   6   5    5.80    6.10
  -1  -6  -5   16.30    6.40
  -1  -6  -5    6.70   12.20
   1   6   5   19.50    6.10
  -2  -6  -5   17.70   10.20
  -2  -6  -5   24.70    5.70
  -2  -6  -5   10.50    6.50
   2   6   5   28.40    7.20
   2   6   5   14.80    4.00
  -3  -6  -5    2.80    7.70
  -3  -6  -5    5.30    7.20
   3   6   5   18.30    7.80
   3   6   5    6.60    3.70
   3   6   5    8.70    4.60
  -4  -6  -5   19.10    7.80
  -4  -6  -5   21.80    7.80
  -4  -6  -5    7.70    7.40
   4   6   5   16.00    5.00
   4   6   5   12.90    8.20
   4   6   5   16.80    6.90
  -5  -6  -5    7.60    9.70
   5   6   5   23.80    8.70
   5   6   5   12.00    5.60
   5   6   5   -0.40    7.80
   4  -7  -5    2.70    5.90
   4  -7  -5   -6.00   18.30
  -4   7   5    2.40    8.80
   3  -7  -5   13.60   18.30
  -3   7   5   -1.10    8.10
  -3   7   5   -3.60    2.80
   2  -7  -5    6.70   16.70
  -2   7   5   12.40    4.40
  -2   7   5    2.00    7.40
   1  -7  -5    3.50   16.30
   1  -7  -5   19.20    5.00
  -1   7   5   11.80    4.90
  -1   7   5    3.60    6.70
   0  -7  -5   15.90   15.30
   0  -7  -5   22.20    6.10
   0   7   5   16.70    6.70
   0   7   5   15.90    5.80
  -1  -7  -5    2.00   14.60
  -1  -7  -5   14.90    6.50
   1   7   5    6.00    6.10
  -2  -7  -5    1.00    6.90
  -2  -7  -5   -7.40    9.90
   2   7   5    6.00    7.00
  -3  -7  -5   15.10   10.10
  -3  -7  -5   13.90    8.30
   3   7   5   -5.80    7.30
   3   7   5   16.10    4.80
  -4  -7  -5   17.00    8.80
  -4  -7  -5   24.10    8.70
   4   7   5    2.40    4.80
   4   7   5   -1.60    8.00
   3  -8  -5  -13.20   20.40
  -3   8   5    2.80    3.30
  -3   8   5   -1.20    7.80
   2  -8  -5    1.00   18.40
  -2   8   5   -0.10    7.90
  -2   8   5   -6.00    3.90
   1  -8  -5   12.00   18.00
  -1   8   5   18.60    5.90
  -1   8   5   19.90    7.50
   0  -8  -5   21.00   16.90
   0  -8  -5    6.80    5.80
   0   8   5    7.80    7.00
   0   8   5   14.10    6.10
  -1  -8  -5   -0.30    6.40
  -1  -8  -5   16.50   16.10
   1   8   5    5.10    6.00
  -2  -8  -5    9.00    7.30
  -2  -8  -5   -2.40   12.30
   2   8   5   19.20    8.50
  -3  -8  -5   -2.60    8.10
  -3  -8  -5   -1.50    9.50
   3   8   5   14.30    8.70
   1  -9  -5   13.70   20.00
  -1   9   5   14.70    6.00
  -1   9   5   11.80    8.00
   0  -9  -5   -6.40   17.80
   0   9   5   -9.40    5.40
   0   9   5  -20.40    7.20
  -1  -9  -5   -3.30   15.90
   1   9   5    0.40    7.00
   1   9   5   12.70    7.30
  -2  -9  -5    4.70    7.60
  -2  -9  -5   11.70   14.00
  -1   8  -6    8.50    7.80
   2   7  -6    4.40    9.70
   2   7  -6    0.00    4.20
  -2  -7   6    9.30   11.40
   1   7  -6    2.70    4.00
   1   7  -6   10.50    8.90
   1   7  -6   14.20    9.20
  -1  -7   6   12.80   10.30
  -1  -7   6   14.10   18.40
   0   7  -6   11.70   10.00
   0   7  -6  -10.30    6.70
   0  -7   6  -11.20   17.20
  -1   7  -6   -4.40   10.30
  -1   7  -6   -5.20    6.30
   1  -7   6    3.10   18.70
  -2   7  -6   15.60    6.70
  -2   7  -6   23.00   11.40
   2  -7   6   33.50   17.90
  -3   7  -6    1.10   14.30
  -3   7  -6    4.60    4.80
   3  -7   6    2.20   18.60
   3   6  -6    6.20    5.20
   3   6  -6   20.40   10.10
  -3  -6   6    7.70   11.60
  -3  -6   6    3.00   16.40
   2   6  -6    2.80    4.20
   2   6  -6   -2.70    6.70
   2   6  -6    3.10    8.40
  -2  -6   6   11.90   14.40
  -2  -6   6  -13.50   16.30
   1   6  -6   -1.10    3.50
   1   6  -6    4.00    7.30
   1   6  -6    3.70    7.20
  -1  -6   6  -10.50   13.70
  -1  -6   6    0.70    8.60
   0   6  -6    0.10    5.80
   0   6  -6    1.80    7.30
   0  -6   6    7.80    7.60
   0  -6   6  -12.60   14.50
  -1   6  -6   22.40    6.90
  -1   6  -6   18.60    9.70
  -1   6  -6   28.50   11.60
   1  -6   6   21.00   16.40
   1  -6   6   33.80    9.60
  -2   6  -6    4.70    5.10
  -2   6  -6   13.50   11.00
  -2   6  -6   -2.50    9.20
   2  -6   6  -21.50   14.40
  -3   6  -6   -1.80    4.30
  -3   6  -6   -2.60   13.10
  -3   6  -6   20.60   11.60
   3  -6   6  -24.50   14.40
  -4   6  -6   11.70   13.70
  -4   6  -6   31.20   13.70
   4  -6   6    5.10   16.00
   4   5  -6  -12.10    8.70
  -4  -5   6   -1.60   16.00
   3   5  -6   -0.70    4.40
   3   5  -6   -0.60    8.20
  -3  -5   6   -4.10   15.40
   2   5  -6   21.60    7.70
   2   5  -6   37.90    6.80
   2   5  -6   15.90    4.80
  -2  -5   6   12.70   14.70
  -2  -5   6   33.80   10.10
   1   5  -6   18.90    8.80
   1   5  -6   31.30    7.90
   1   5  -6   34.80    7.50
   1   5  -6   39.50    5.40
  -1  -5   6   32.20   13.50
  -1  -5   6   43.20    9.70
   0   5  -6    3.90    8.20
   0   5  -6    2.00    6.20
   0   5  -6    8.10    3.20
   0   5  -6    5.40    3.50
   0   5  -6   -1.60    5.50
   0  -5   6   13.80    7.10
   0  -5   6    4.50   10.20
   0  -5   6   14.60   13.20
  -1   5  -6    9.20    8.90
  -1   5  -6    9.30    7.10
  -1   5  -6   10.10    5.20
  -1   5  -6    7.90    4.30
   1  -5   6    3.60    7.30
   1  -5   6   12.80   13.40
   1  -5   6    7.20    6.20
  -2   5  -6   10.00    4.90
  -2   5  -6   19.10    9.50
  -2   5  -6    5.50   10.80
   2  -5   6    8.50    5.10
   2  -5   6   11.80   15.00
  -3   5  -6   -8.60    9.90
  -3   5  -6    4.30    3.80
  -3   5  -6   11.40   10.40
   3  -5   6   21.70   13.70
   3  -5   6    2.80    5.30
  -4   5  -6   10.60   12.70
  -4   5  -6   -9.50   12.30
   4  -5   6   -4.60    5.90
   4  -5   6    0.60   13.60
  -5   5  -6   42.60   14.80
  -5   5  -6   56.99   15.40
   5  -5   6   44.70   10.20
   5  -5   6   31.70   15.90
   4   4  -6   -3.30    4.60
   4   4  -6    5.20    8.40
  -4  -4   6  -12.00   15.30
   3   4  -6   -8.10    4.10
   3   4  -6    4.00    3.80
   3   4  -6    5.50    6.70
  -3  -4   6    6.80   14.20
  -3  -4   6    6.70    8.90
   2   4  -6   81.19   10.90
   2   4  -6   51.49    7.40
  -2  -4   6   45.80   14.00
  -2  -4   6   77.69   11.70
   1   4  -6   53.19    7.50
   1   4  -6   47.50    8.20
   1   4  -6   34.70    5.40
   1   4  -6   45.60    8.20
  -1  -4   6   27.90    8.10
  -1  -4   6   36.30   12.20
   0   4  -6   50.29    9.70
   0   4  -6   88.69    8.70
   0   4  -6   63.29    8.50
   0   4  -6   49.60    6.40
   0   4  -6   41.90    6.90
   0   4  -6   58.79    8.50
   0  -4   6   79.29   13.70
   0  -4   6   64.89    9.10
   0  -4   6   44.60   11.40
  -1   4  -6    2.10    5.90
  -1   4  -6   -0.40    4.00
  -1   4  -6    7.10    4.40
  -1   4  -6   24.20    7.30
   1  -4   6    2.00    5.20
   1  -4   6   14.50    2.90
   1  -4   6   17.90   12.40
   1  -4   6   12.10    6.10
  -2   4  -6   36.20    5.30
  -2   4  -6   38.00    9.80
  -2   4  -6   37.70    6.10
  -2   4  -6   45.00    9.20
   2  -4   6   42.30    5.00
   2  -4   6   37.90    6.30
   2  -4   6   44.80    5.20
   2  -4   6   23.90    6.50
   2  -4   6   44.40   13.10
  -3   4  -6   30.10    5.10
  -3   4  -6   41.80   10.30
  -3   4  -6   36.90    9.70
   3  -4   6   29.90    5.30
   3  -4   6   34.30    7.10
  -4   4  -6   17.10   10.70
  -4   4  -6    3.60   10.90
   4  -4   6    9.60    7.00
   4  -4   6    3.70    3.70
   4  -4   6   20.60   12.90
  -5   4  -6   39.90   12.90
  -5   4  -6   25.30   12.20
   5  -4   6   26.80   15.10
   5  -4   6   36.50    9.50
   4   3  -6   -3.20    4.30
   4   3  -6    1.00    6.80
  -4  -3   6    6.80   15.70
  -4  -3   6    5.80    9.00
   3   3  -6   19.00    7.60
   3   3  -6   40.40    5.90
  -3  -3   6   52.89   10.00
  -3  -3   6   23.80   14.60
   2   3  -6  263.17   26.40
   2   3  -6  240.68   24.20
   2   3  -6  250.77   25.00
  -2  -3   6  197.88   26.30
  -2  -3   6  238.68   26.80
   1   3  -6   31.80    5.90
   1   3  -6   27.60    6.20
   1   3  -6   27.80    5.20
   1   3  -6   23.80    4.00
  -1  -3   6   27.90    6.90
  -1  -3   6   37.20    9.80
   0   3  -6   36.30    5.90
   0   3  -6   45.30    7.00
   0   3  -6   36.80    5.70
   0   3  -6   26.40    4.10
   0   3  -6   24.10    5.00
   0   3  -6   50.59    6.50
   0  -3   6   30.50    5.00
   0  -3   6   39.30    6.90
   0  -3   6   32.90    8.90
   0  -3   6   38.30    4.50
   0  -3   6   30.70    9.80
  -1   3  -6   36.90    7.30
  -1   3  -6   48.10    5.80
  -1   3  -6   37.90    6.10
  -1   3  -6   40.70    6.00
  -1   3  -6   46.30    6.90
   1  -3   6   40.30    4.80
   1  -3   6   40.40    6.80
   1  -3   6   33.90    6.30
  -2   3  -6   13.20    3.90
  -2   3  -6   13.50    3.10
  -2   3  -6    9.70    6.00
  -2   3  -6   21.90    7.40
   2  -3   6   14.30    2.70
   2  -3   6   17.00    3.20
   2  -3   6   15.50    3.80
   2  -3   6    4.10    4.90
  -3   3  -6   -4.10    6.60
  -3   3  -6   -3.40    2.00
  -3   3  -6    6.60    7.40
  -3   3  -6    0.00    2.70
   3  -3   6   -1.30    2.70
   3  -3   6   -4.00    5.30
   3  -3   6   -0.30    2.70
  -4   3  -6  -14.90    8.50
  -4   3  -6   13.90    8.80
   4  -3   6    6.50    3.50
   4  -3   6   -2.10    6.60
  -5   3  -6   79.39   14.10
  -5   3  -6   98.19   14.70
   5  -3   6   53.49   12.20
   5   2  -6   40.60    7.70
  -5  -2   6   46.40   10.30
  -5  -2   6   18.90   17.50
   4   2  -6    8.70    6.90
   4   2  -6   15.20    5.00
  -4  -2   6    4.60    7.20
  -4  -2   6   12.30   14.40
  -4  -2   6    9.60    8.10
   3   2  -6   17.00    6.60
   3   2  -6   13.20    4.60
  -3  -2   6   18.10    7.50
  -3  -2   6   -8.60   13.40
   2   2  -6  114.29   12.40
  -2  -2   6  109.99   14.00
   1   2  -6  138.19   17.10
   1   2  -6  140.29   15.50
   1   2  -6  156.48   15.50
   1   2  -6  163.28   16.20
   1   2  -6  164.08   17.00
  -1  -2   6  140.39   18.20
  -1  -2   6  174.78   15.70
  -1  -2   6  124.29   17.00
   0   2  -6  235.78   24.10
   0   2  -6  256.47   25.20
   0   2  -6  238.48   24.60
   0   2  -6  219.28   25.00
   0   2  -6  291.17   25.10
   0   2  -6  233.68   24.90
   0  -2   6  244.98   25.30
   0  -2   6  232.78   25.70
   0  -2   6  255.77   24.20
  -1   2  -6    0.60    3.30
  -1   2  -6    0.20    2.20
  -1   2  -6   -5.70    3.40
  -1   2  -6    1.20    2.80
  -1   2  -6   -1.30    2.90
   1  -2   6   -0.60    1.40
   1  -2   6    3.30    3.80
   1  -2   6   -0.10    2.80
   1  -2   6    2.10    2.30
   1  -2   6    2.00    2.90
   1  -2   6    1.50    3.00
  -2   2  -6  298.97   31.50
  -2   2  -6  341.47   31.50
  -2   2  -6  285.77   32.40
  -2   2  -6  321.77   33.10
  -2   2  -6  321.27   32.50
   2  -2   6  312.67   32.20
   2  -2   6  306.27   31.50
   2  -2   6  322.87   31.40
   2  -2   6  327.47   31.80
  -3   2  -6   -3.60    2.40
  -3   2  -6   -3.40    5.80
  -3   2  -6    2.20    5.10
  -3   2  -6    4.20    6.30
  -3   2  -6    4.20    2.50
   3  -2   6   -1.90    2.20
   3  -2   6    6.40    6.00
   3  -2   6    3.00    2.60
  -4   2  -6   35.40    4.90
  -4   2  -6   52.99    9.50
  -4   2  -6   48.50    9.30
  -4   2  -6   37.70    7.80
  -4   2  -6   35.10    4.70
   4  -2   6   39.70    9.10
   4  -2   6   40.90    5.60
  -5   2  -6   -3.70    9.00
  -5   2  -6    2.10    9.40
  -5   2  -6   -8.50    6.70
   5  -2   6   12.00    7.60
   5  -2   6    2.90    4.20
  -6   2  -6    4.70   10.70
  -6   2  -6   11.00    8.70
   6  -2   6   13.00    9.10
   5   1  -6   -1.80    5.40
  -5  -1   6    1.90    8.70
  -5  -1   6   -6.10    7.40
  -5  -1   6    3.70   17.00
   4   1  -6   29.10    5.60
   4   1  -6   13.00    6.30
  -4  -1   6   23.80    7.80
  -4  -1   6    7.50   15.20
  -4  -1   6   17.80    7.00
   3   1  -6    2.40    3.60
   3   1  -6   -8.50    4.70
  -3  -1   6    0.90    5.00
  -3  -1   6    1.80   14.50
  -3  -1   6    3.70    5.80
   2   1  -6  181.48   17.90
   2   1  -6  121.29   18.00
   2   1  -6  174.58   17.00
   2   1  -6  175.48   17.40
  -2  -1   6  183.98   18.00
  -2  -1   6  191.58   18.40
  -2  -1   6  138.29   18.50
   1   1  -6  328.87   33.20
   1   1  -6  320.87   33.70
   1   1  -6  339.47   33.30
   1   1  -6  321.87   33.20
   1   1  -6  362.36   34.50
   1   1  -6  273.47   33.80
  -1  -1   6  370.56   33.90
  -1  -1   6  378.26   33.40
  -1  -1   6  352.76   34.20
  -1  -1   6  294.37   35.30
  -1  -1   6  355.36   33.40
   0   1  -6  146.49   14.10
   0   1  -6  145.29   14.80
   0   1  -6  131.79   15.00
   0   1  -6  141.79   14.70
   0  -1   6  132.49   15.90
   0  -1   6  132.29   14.30
   0  -1   6  148.89   14.20
   0  -1   6  151.88   15.00
   0  -1   6  131.99   15.00
  -1   1  -6   49.50    6.70
  -1   1  -6   42.20    6.40
  -1   1  -6   34.20    6.40
  -1   1  -6   69.79    6.90
  -1   1  -6   62.39    6.70
   1  -1   6   60.99    6.90
   1  -1   6   79.29    6.80
   1  -1   6   54.29    7.30
  -2   1  -6  103.59   12.60
  -2   1  -6  113.99   12.30
  -2   1  -6  109.89   12.70
  -2   1  -6  118.09   11.70
  -2   1  -6  101.29   11.30
  -2   1  -6   96.99   12.50
   2  -1   6   99.09   11.30
   2  -1   6  107.99   11.40
   2  -1   6  107.99   12.40
   2  -1   6  113.39   12.30
  -3   1  -6   33.50    7.00
  -3   1  -6   55.79    7.80
  -3   1  -6   47.20    7.20
  -3   1  -6   36.80    5.70
  -3   1  -6   47.50    5.70
   3  -1   6   51.69    5.40
   3  -1   6   44.50    8.50
   3  -1   6   43.00    5.50
  -4   1  -6   17.80    7.30
  -4   1  -6   19.00    3.80
  -4   1  -6   17.80    7.10
  -4   1  -6   12.50    3.20
  -4   1  -6   12.50    6.40
   4  -1   6   12.60    3.70
   4  -1   6   13.80    8.20
   4  -1   6    9.90    2.80
  -5   1  -6    9.20    2.80
  -5   1  -6    3.30    8.10
  -5   1  -6    6.20    8.50
  -5   1  -6    3.20    6.60
   5  -1   6   -9.60    7.00
   5  -1   6    3.10    4.00
  -6   1  -6   -6.50   10.10
  -6   1  -6    1.50    7.90
   6  -1   6    1.20    8.30
   5   0  -6   35.80    7.60
  -5   0   6   38.00    8.80
  -5   0   6   19.40   16.60
  -5   0   6   50.09    9.70
   4   0  -6   17.20    5.20
   4   0  -6   11.90    5.50
  -4   0   6   -1.30   13.20
  -4   0   6    8.20    6.20
  -4   0   6    5.70    5.70
   3   0  -6    2.10    4.20
   3   0  -6    0.80    4.40
  -3   0   6    4.80    3.50
  -3   0   6   -2.50    4.90
  -3   0   6   -0.90    5.30
  -3   0   6   -3.10    4.70
  -3   0   6   -0.10   12.40
   2   0  -6    7.70    3.10
   2   0  -6   -1.60    3.70
   2   0  -6    4.20    3.80
  -2   0   6   -3.20    9.60
  -2   0   6   10.20    4.20
  -2   0   6    1.80    3.70
   1   0  -6   53.09    8.00
   1   0  -6   60.69    6.20
   1   0  -6   39.90    6.30
   1   0  -6   38.80    6.00
  -1   0   6   51.69    6.10
  -1   0   6   41.80    9.30
  -1   0   6   39.90    5.90
  -1   0   6   59.49    5.90
  -1   0   6   55.59    6.60
   0   0  -6  928.61   84.39
   0   0  -6  874.21   84.89
   0   0   6  790.22   84.89
   0   0   6  883.61   84.69
   0   0   6  888.31   84.49
   0   0   6  831.12   84.89
  -1   0  -6  737.93   67.79
  -1   0  -6  706.43   67.49
  -1   0  -6  690.13   67.69
  -1   0  -6  682.53   67.59
   1   0   6  734.13   67.59
   1   0   6  615.64   67.59
   1   0   6  662.73   67.59
  -2   0  -6   64.29    8.00
  -2   0  -6   71.69    8.60
  -2   0  -6   81.29    8.60
  -2   0  -6   75.69    8.70
  -2   0  -6   68.49    9.50
  -2   0  -6   59.59    8.10
   2   0   6   75.29    8.40
   2   0   6   73.09    8.40
   2   0   6   68.59    9.50
   2   0   6   78.69    8.70
  -3   0  -6  252.37   27.70
  -3   0  -6  291.77   27.70
  -3   0  -6  289.07   27.30
  -3   0  -6  249.88   26.40
  -3   0  -6  269.27   26.80
  -3   0  -6  269.47   27.40
   3   0   6  255.87   26.90
   3   0   6  274.27   26.40
   3   0   6  260.77   28.50
  -4   0  -6    0.60    5.60
  -4   0  -6    5.00    3.00
  -4   0  -6    3.00    3.80
  -4   0  -6   -3.30    2.90
  -4   0  -6    0.30    5.70
  -4   0  -6   -3.70    5.50
   4   0   6    6.80    7.60
   4   0   6    1.10    3.00
   4   0   6   -2.00    3.00
  -5   0  -6   15.60    7.50
  -5   0  -6   12.00    6.80
  -5   0  -6    7.40    3.30
  -5   0  -6    2.60    7.40
   5   0   6   12.50    4.20
   5   0   6   12.40    8.30
  -6   0  -6   23.80    4.60
  -6   0  -6   37.20    9.70
  -6   0  -6    4.70    8.10
   6   0   6   27.60    5.90
   6   0   6   24.80    9.90
   5  -1  -6    2.30    6.10
  -5   1   6   10.60   16.50
  -5   1   6   13.80    6.60
   4  -1  -6    0.40    4.50
  -4   1   6   -5.60    4.70
  -4   1   6   -0.20   13.20
  -4   1   6    7.00    4.70
  -4   1   6    4.30    5.40
   3  -1  -6   35.50    6.40
   3  -1  -6   49.30    6.80
  -3   1   6   51.09    7.70
  -3   1   6   45.70    7.10
  -3   1   6   41.30    6.10
  -3   1   6   45.20    6.40
  -3   1   6   33.70   13.60
   2  -1  -6   -0.80    2.90
   2  -1  -6   -2.30    3.10
  -2   1   6    4.70    9.70
  -2   1   6    1.40    2.80
  -2   1   6   -2.70    3.70
  -2   1   6   -3.10    2.70
  -2   1   6    1.50    3.20
   1  -1  -6  348.47   35.20
   1  -1  -6  390.26   36.50
   1  -1  -6  349.77   35.40
   1  -1  -6  366.96   35.20
  -1   1   6  338.07   35.50
  -1   1   6  315.57   35.40
  -1   1   6  380.46   35.90
  -1   1   6  419.96   36.10
  -1   1   6  310.87   36.60
   0  -1  -6  722.43   63.99
   0  -1  -6  585.64   63.99
   0  -1  -6  661.13   63.69
   0  -1  -6  662.33   63.99
   0   1   6  633.74   64.09
   0   1   6  638.84   64.09
   0   1   6  654.13   63.99
  -1  -1  -6   83.29    8.20
  -1  -1  -6   85.19    9.30
  -1  -1  -6   92.69    9.60
  -1  -1  -6   72.49    9.40
  -1  -1  -6   79.79    9.10
   1   1   6   86.29    9.60
   1   1   6   81.69    9.20
   1   1   6   72.19    9.40
  -2  -1  -6  288.07   27.30
  -2  -1  -6  279.67   28.30
  -2  -1  -6  261.97   28.00
  -2  -1  -6  251.77   27.90
  -2  -1  -6  299.67   28.70
   2   1   6  276.47   28.30
   2   1   6  287.77   28.20
   2   1   6  278.17   27.30
   2   1   6  262.97   28.30
   2   1   6  292.97   28.20
   2   1   6  285.57   28.50
  -3  -1  -6  248.88   26.40
  -3  -1  -6  299.27   26.60
  -3  -1  -6  230.58   25.80
  -3  -1  -6  259.07   26.00
  -3  -1  -6  260.37   25.70
   3   1   6  266.97   27.50
   3   1   6  230.28   26.00
   3   1   6  251.27   25.10
  -4  -1  -6   -4.20    3.20
  -4  -1  -6    3.90    4.30
  -4  -1  -6    5.70    5.40
  -4  -1  -6    1.50    3.40
  -4  -1  -6   -4.10    4.70
  -4  -1  -6    1.40    5.80
   4   1   6    3.80    3.50
   4   1   6    4.70    3.50
   4   1   6   -4.70    7.20
  -5  -1  -6    6.60    4.20
  -5  -1  -6   -1.70    6.10
  -5  -1  -6    8.50    6.90
   5   1   6  -11.70    7.10
   5   1   6   12.80    4.10
  -6  -1  -6   27.80    9.30
  -6  -1  -6   27.40    6.00
   6   1   6   41.80    6.50
   6   1   6   31.10   11.60
   5  -2  -6   15.40    6.40
  -5   2   6   32.60    8.00
  -5   2   6   24.90   14.80
  -5   2   6   26.40    6.80
   4  -2  -6   66.79   10.10
  -4   2   6   78.09   10.90
  -4   2   6   83.49   17.10
  -4   2   6   76.99   10.00
  -4   2   6   80.89    9.60
   3  -2  -6   16.10    6.50
   3  -2  -6   24.10    5.00
   3  -2  -6   33.50    5.60
  -3   2   6   22.40   12.30
  -3   2   6   24.00    4.50
  -3   2   6   27.30    4.80
  -3   2   6   22.10    4.90
  -3   2   6   25.70    6.20
   2  -2  -6    3.00    5.20
   2  -2  -6    7.50    3.10
   2  -2  -6    8.40    3.80
  -2   2   6    3.60   10.10
  -2   2   6    6.40    2.90
  -2   2   6   -2.00    7.90
  -2   2   6    7.00    3.00
  -2   2   6   10.70    4.90
   1  -2  -6    1.50    4.30
   1  -2  -6   -4.50    6.10
   1  -2  -6    0.10    2.60
   1  -2  -6   -1.70    2.40
  -1   2   6   -3.20    3.40
  -1   2   6    0.80    7.80
  -1   2   6    1.80    2.40
  -1   2   6    2.60    2.40
   0  -2  -6 1541.95  138.59
   0  -2  -6 1340.97  138.69
   0  -2  -6 1456.45  138.69
   0  -2  -6 1417.96  138.89
   0   2   6 1339.07  138.79
   0   2   6 1424.36  138.69
  -1  -2  -6    9.40    3.90
  -1  -2  -6    5.00    2.80
  -1  -2  -6    6.70    1.60
  -1  -2  -6    5.00    2.70
  -1  -2  -6    6.50    3.10
   1   2   6    9.80    4.90
   1   2   6    7.60    3.60
   1   2   6    9.60    3.30
   1   2   6   10.20    3.30
  -2  -2  -6   21.70    4.40
  -2  -2  -6   17.60    2.70
  -2  -2  -6   17.30    4.20
  -2  -2  -6   15.50    5.00
  -2  -2  -6   19.90    4.90
   2   2   6   23.30    2.80
   2   2   6   13.70    4.40
   2   2   6   19.30    5.30
   2   2   6   14.90    4.40
   2   2   6   11.80    4.10
  -3  -2  -6   93.09   10.90
  -3  -2  -6   82.99   10.10
  -3  -2  -6   95.29   10.90
  -3  -2  -6   85.49    9.60
  -3  -2  -6   73.79    9.20
   3   2   6   98.39   12.00
   3   2   6   82.49   10.70
   3   2   6   79.99    9.20
  -4  -2  -6   20.40    5.40
  -4  -2  -6   16.60    4.90
  -4  -2  -6   13.40    6.60
   4   2   6   18.90    3.90
   4   2   6   16.80    7.50
   4   2   6   15.60    5.50
  -5  -2  -6   21.30    8.60
  -5  -2  -6   27.60    7.10
  -5  -2  -6   28.10    6.20
   5   2   6   25.70    9.80
   5   2   6   27.60    5.30
  -6  -2  -6    9.30    5.60
  -6  -2  -6   11.90    8.60
   6   2   6    3.90    5.00
   6   2   6   23.70   10.80
   5  -3  -6   -1.10    5.80
  -5   3   6    3.30    7.10
  -5   3   6  -18.60   14.00
  -5   3   6    3.70    4.90
   4  -3  -6   -1.20    4.70
  -4   3   6    2.90    4.80
  -4   3   6   -1.00   12.40
  -4   3   6   -5.70    6.00
   3  -3  -6    4.10   10.10
   3  -3  -6    0.40    4.30
   3  -3  -6   -1.60    3.20
  -3   3   6   -2.50    5.30
  -3   3   6    0.60    3.30
  -3   3   6    4.60    3.10
  -3   3   6    1.70   12.50
  -3   3   6   -4.60    8.90
   2  -3  -6   76.69   12.80
   2  -3  -6   93.09    9.90
   2  -3  -6   91.69   10.30
  -2   3   6   85.19   10.50
  -2   3   6   92.19   14.30
  -2   3   6   80.89   13.60
  -2   3   6   76.19    9.90
  -2   3   6   88.49   10.20
   1  -3  -6  158.58   14.90
   1  -3  -6  147.19   16.40
   1  -3  -6  125.79   17.10
  -1   3   6  107.79   15.50
  -1   3   6  129.59   17.30
  -1   3   6  150.28   14.80
  -1   3   6  147.29   15.10
  -1   3   6  118.89   16.30
   0  -3  -6   -1.40    2.70
   0  -3  -6   -5.30    5.10
   0  -3  -6    2.20    2.50
   0   3   6    0.20    2.90
   0   3   6   -4.50    5.10
   0   3   6   -1.20    8.60
  -1  -3  -6   12.60    5.00
  -1  -3  -6   20.30    4.40
  -1  -3  -6   14.50    3.60
  -1  -3  -6   10.00    3.90
   1   3   6   13.50    4.20
   1   3   6   10.50    3.80
   1   3   6   16.90    4.20
  -2  -3  -6   -1.60    5.10
  -2  -3  -6    1.80    4.00
  -2  -3  -6    6.50    4.30
  -2  -3  -6    0.60    2.10
  -2  -3  -6    3.90    4.50
  -2  -3  -6    0.00    4.10
   2   3   6   -2.50    3.80
   2   3   6    2.20    2.30
   2   3   6   -1.00    3.40
  -3  -3  -6   20.30    6.70
  -3  -3  -6   16.10    5.70
  -3  -3  -6   13.50    5.90
  -3  -3  -6   16.00    6.30
   3   3   6   26.80    6.30
   3   3   6   15.60    5.70
   3   3   6   21.50    3.70
  -4  -3  -6   13.50    5.20
  -4  -3  -6   19.10    7.10
  -4  -3  -6   34.60   10.70
  -4  -3  -6   33.50    6.60
   4   3   6   21.10    6.40
   4   3   6   28.80    8.20
   4   3   6   22.90    4.40
  -5  -3  -6   65.19    9.30
  -5  -3  -6   55.79    8.50
  -5  -3  -6   49.20   10.30
   5   3   6   59.89   11.70
   5   3   6   60.89    7.80
  -6  -3  -6   38.80   10.60
  -6  -3  -6   23.30    7.00
   6   3   6   12.00    5.70
   6   3   6   26.80   11.10
   5  -4  -6    6.20    6.20
  -5   4   6   -2.50   14.30
  -5   4   6   16.80    8.00
   4  -4  -6    6.30    6.00
   4  -4  -6    9.60   13.20
  -4   4   6   27.30    8.00
  -4   4   6   23.90   11.90
  -4   4   6   18.70    4.70
   3  -4  -6    4.00    4.30
   3  -4  -6    4.70   13.00
   3  -4  -6    1.00    3.10
  -3   4   6    9.70   11.40
  -3   4   6   -3.50    5.80
  -3   4   6    5.00    3.10
   2  -4  -6    3.30    2.90
   2  -4  -6  -10.00   12.30
   2  -4  -6    5.80    2.90
  -2   4   6    4.50    3.30
  -2   4   6   -1.60    5.50
  -2   4   6   -4.00    3.60
  -2   4   6  -11.90    9.90
   1  -4  -6  422.16   43.70
   1  -4  -6  469.75   44.10
   1  -4  -6  401.76   46.20
  -1   4   6  503.85   44.20
  -1   4   6  428.86   44.10
  -1   4   6  474.85   45.30
  -1   4   6  379.66   43.90
   0  -4  -6  226.88   21.30
   0  -4  -6  191.38   21.70
   0  -4  -6  195.48   24.00
   0   4   6  203.98   22.70
   0   4   6  215.98   22.20
  -1  -4  -6  149.39   14.80
  -1  -4  -6  129.39   16.10
  -1  -4  -6  151.48   17.40
  -1  -4  -6  153.28   15.60
   1   4   6  130.19   16.30
   1   4   6  149.69   17.10
   1   4   6  144.29   15.30
  -2  -4  -6  115.39   13.30
  -2  -4  -6   93.99   11.60
  -2  -4  -6   76.79   11.90
   2   4   6  100.79   12.10
   2   4   6   93.29   10.00
   2   4   6   79.99   10.90
  -3  -4  -6   17.10    5.70
  -3  -4  -6   12.80    5.90
  -3  -4  -6   10.40    6.90
   3   4   6   11.90    8.00
   3   4   6   15.60    5.40
   3   4   6   12.80    3.70
   3   4   6   19.40    6.80
  -4  -4  -6   34.20    8.30
  -4  -4  -6   23.50    8.10
  -4  -4  -6   49.20    8.20
   4   4   6   43.90    8.80
   4   4   6   43.00    6.10
   4   4   6   56.49    9.20
  -5  -4  -6   14.80    8.10
  -5  -4  -6   24.70    7.00
   5   4   6   23.80    9.10
   5   4   6   26.40    5.30
   4  -5  -6   11.90   15.40
   4  -5  -6    7.40    5.60
  -4   5   6    6.40    3.40
  -4   5   6    6.20   12.60
  -4   5   6  -10.80    6.60
   3  -5  -6   20.60   15.10
   3  -5  -6   20.90    5.50
  -3   5   6   22.10    7.70
  -3   5   6   35.20   11.00
  -3   5   6   15.50    3.70
   2  -5  -6   80.19    9.90
   2  -5  -6   94.59    9.80
   2  -5  -6   91.69   18.30
  -2   5   6   70.09   11.30
  -2   5   6   77.79   12.60
  -2   5   6   74.49    9.70
  -2   5   6   85.99   10.30
   1  -5  -6   91.69   11.20
   1  -5  -6   96.09   12.40
   1  -5  -6   76.19   17.40
  -1   5   6   96.39   11.70
  -1   5   6   81.49   11.30
  -1   5   6  118.69   12.70
  -1   5   6  118.29   12.50
   0  -5  -6    5.40    3.20
   0  -5  -6    1.30   12.00
   0  -5  -6    0.70    4.30
   0   5   6    4.00    3.70
   0   5   6    9.40    5.80
   0   5   6    1.90    8.10
  -1  -5  -6   29.80    7.10
  -1  -5  -6   32.30   10.40
  -1  -5  -6   43.80    7.20
  -1  -5  -6   36.60    5.80
   1   5   6   24.90    5.70
   1   5   6   32.30    6.80
  -2  -5  -6  -10.60    7.70
  -2  -5  -6    1.50    5.60
   2   5   6   -5.50    5.50
   2   5   6   -1.20    3.70
  -3  -5  -6   29.80    7.70
  -3  -5  -6   30.40    8.60
   3   5   6   22.50    4.50
   3   5   6   34.40    7.70
   3   5   6   20.40    5.80
  -4  -5  -6   10.70    7.10
  -4  -5  -6    2.10    5.60
  -4  -5  -6    1.80    6.70
   4   5   6   14.60    4.30
   4   5   6    2.70    7.00
   4   5   6   11.40    6.70
  -5  -5  -6   60.19   10.10
  -5  -5  -6   33.60   10.20
   5   5   6   46.80   10.70
   5   5   6   59.09   11.50
   5   5   6   55.59    7.70
   4  -6  -6   16.90   17.00
   4  -6  -6    4.40    5.60
  -4   6   6    2.30    7.50
  -4   6   6    6.90   11.30
   3  -6  -6   -1.40   15.60
  -3   6   6   10.40    9.50
  -3   6   6   -4.20    6.70
  -3   6   6    5.50    3.20
   2  -6  -6   38.80   16.90
  -2   6   6   40.10    9.20
  -2   6   6   53.29    9.50
  -2   6   6   56.39    7.20
   1  -6  -6   27.40   16.50
   1  -6  -6   50.69    7.20
   1  -6  -6   61.09    7.50
  -1   6   6   46.00    8.80
  -1   6   6   50.49    7.60
   0  -6  -6   57.79    7.60
   0  -6  -6   27.70   14.00
   0   6   6   42.10    7.40
   0   6   6   23.70    7.70
   0   6   6   42.60    8.90
  -1  -6  -6    2.10    5.50
  -1  -6  -6    1.40   11.00
   1   6   6   -0.70    4.60
  -2  -6  -6    2.10    8.50
  -2  -6  -6   10.10    5.90
   2   6   6    4.70    5.90
   2   6   6   -5.80    3.90
  -3  -6  -6   -7.50    7.30
  -3  -6  -6    5.50    6.90
   3   6   6   16.00    4.10
   3   6   6    4.30    7.50
   3   6   6    7.10    4.70
  -4  -6  -6   23.20    7.60
  -4  -6  -6   -2.40    7.60
  -4  -6  -6   15.30    7.20
   4   6   6    9.90    8.00
   4   6   6    6.20    4.50
   4   6   6    7.10    6.40
  -5  -6  -6    2.50    7.90
  -5  -6  -6   12.10    9.40
   5   6   6    6.30    7.60
   5   6   6   13.90    8.10
   5   6   6   -0.10    4.70
   3  -7  -6   28.40   18.80
  -3   7   6   50.09    6.40
  -3   7   6   29.70    9.80
   2  -7  -6    1.30   17.00
  -2   7   6  -10.90    6.70
  -2   7   6    8.30    4.20
   1  -7  -6    3.30   15.20
   1  -7  -6   -4.90    3.50
  -1   7   6    3.70    4.60
  -1   7   6   -8.70    6.80
   0  -7  -6   12.60   14.50
   0  -7  -6   21.50    6.20
   0   7   6   18.40    6.60
   0   7   6   29.40    6.60
  -1  -7  -6    3.20    5.50
  -1  -7  -6    2.70   12.40
   1   7   6    2.20    5.80
  -2  -7  -6    4.90   10.40
  -2  -7  -6    2.20    5.90
   2   7   6   -4.30    6.70
  -3  -7  -6   41.90   11.60
  -3  -7  -6   65.89   11.40
   3   7   6   60.09   11.90
  -4  -7  -6   -0.60    7.40
  -4  -7  -6    1.10    9.10
  -4  -7  -6   -4.60    6.80
   4   7   6    4.40    4.50
   4   7   6    6.90    7.70
   3  -8  -6  -22.60   19.60
  -3   8   6   24.70    9.00
  -3   8   6   21.70    4.70
   2  -8  -6    0.60   17.60
  -2   8   6   28.40    5.80
  -2   8   6   10.20    8.00
   1  -8  -6  -22.30   16.00
  -1   8   6    0.50    4.80
  -1   8   6    7.70    7.50
   0  -8  -6   27.80    7.20
   0  -8  -6    1.60   15.60
   0   8   6   30.20    8.20
   0   8   6   46.00    8.00
  -1  -8  -6    2.10    5.50
  -1  -8  -6   12.40   14.00
   1   8   6    4.50    6.50
  -2  -8  -6   13.60    7.40
  -2  -8  -6    2.40   11.30
   2   8   6   21.20    8.50
  -3  -8  -6   13.30    9.90
  -3  -8  -6   15.40    8.60
   3   8   6   -1.60    8.60
   1  -9  -6  -11.30   18.60
  -1   9   6  -22.90    7.70
  -1   9   6    3.80    5.40
   0  -9  -6  -16.10   16.90
   0   9   6   -3.90    5.90
   0   9   6   12.30    7.60
  -1  -9  -6  -10.40   14.50
   1   9   6    6.10    7.20
   1   9   6    8.40    7.60
  -2  -9  -6    1.70    6.90
   1   7  -7   12.20    4.70
   1   7  -7   10.40    8.10
   1   7  -7   23.90    9.40
  -1  -7   7  -14.00   17.00
  -1  -7   7   12.60   10.70
   0   7  -7   11.40    7.80
   0   7  -7    6.50   10.10
   0  -7   7   15.50   18.20
  -1   7  -7   -2.20    6.70
  -1   7  -7   -8.10    9.40
   1  -7   7    4.50   16.80
  -2   7  -7   -8.50   10.50
  -2   7  -7    7.20    6.50
   2  -7   7   -2.20   17.10
   2   6  -7   -4.30    7.50
   2   6  -7   -4.70    4.10
   2   6  -7    5.60    7.30
  -2  -6   7  -16.30    9.80
  -2  -6   7    8.60   12.20
   1   6  -7    6.50    8.10
   1   6  -7    9.60    4.00
   1   6  -7   13.00    7.90
  -1  -6   7    7.60    9.20
  -1  -6   7    0.90   14.40
   0   6  -7   62.69   10.70
   0   6  -7   43.80    8.90
   0   6  -7   51.79   12.30
   0  -6   7   49.00   10.20
   0  -6   7   17.70   16.10
  -1   6  -7    7.00    6.30
  -1   6  -7   -5.90   10.60
  -1   6  -7    5.90    8.20
   1  -6   7   13.70   16.50
  -2   6  -7   -4.60   10.60
  -2   6  -7    1.30    9.60
  -2   6  -7   10.80    5.70
   2  -6   7  -27.40   14.10
  -3   6  -7    6.40   13.00
  -3   6  -7   20.00   11.00
  -3   6  -7    2.00    4.70
   3  -6   7   -2.80   15.30
  -4   6  -7   -2.50   14.80
   4  -6   7    4.70   16.20
   3   5  -7   38.00    6.30
   3   5  -7   34.90    9.60
  -3  -5   7   60.39   12.20
  -3  -5   7    7.00   16.90
   2   5  -7    2.10    6.90
   2   5  -7    5.00    4.00
   2   5  -7    5.40    5.90
  -2  -5   7   -4.10    7.90
  -2  -5   7   -3.00   14.20
   1   5  -7   25.80    7.30
   1   5  -7   27.60    8.30
   1   5  -7   15.50    7.00
   1   5  -7   17.10    4.50
  -1  -5   7   21.20    7.90
  -1  -5   7   21.90   12.60
   0   5  -7   11.90    6.20
   0   5  -7   -5.30    8.70
   0   5  -7   14.40    6.40
   0   5  -7    7.10    3.10
   0  -5   7   -4.70   10.50
   0  -5   7  -17.00    6.00
   0  -5   7  -23.30   12.30
  -1   5  -7    4.80    6.90
  -1   5  -7   -6.90    9.10
  -1   5  -7    2.20    5.10
   1  -5   7   -9.50   12.70
   1  -5   7   -4.60    8.20
   1  -5   7    6.40    6.30
  -2   5  -7   12.50   10.00
  -2   5  -7   44.50    9.30
  -2   5  -7   21.90    5.80
   2  -5   7   24.90   15.40
   2  -5   7   12.20    6.00
  -3   5  -7    7.40    4.20
  -3   5  -7    8.10   10.80
  -3   5  -7    0.30    9.50
   3  -5   7   23.00   14.00
   3  -5   7    4.20    5.60
  -4   5  -7    0.20   11.40
  -4   5  -7   -0.80   11.40
   4  -5   7   -3.70    6.10
   4  -5   7   11.90   14.00
   4   4  -7    0.90    8.10
   4   4  -7    2.40    5.50
  -4  -4   7    7.10   16.60
  -4  -4   7    2.60   11.10
   3   4  -7    5.00    5.00
   3   4  -7    8.00    8.00
   3   4  -7    4.60    4.40
  -3  -4   7   17.30   16.50
  -3  -4   7   -2.00    9.20
   2   4  -7   67.99   10.30
   2   4  -7   90.19   13.20
   2   4  -7  104.49   11.40
  -2  -4   7  134.09   14.80
  -2  -4   7   92.79   15.90
   1   4  -7   22.10    6.00
   1   4  -7   15.70    7.20
   1   4  -7    9.80    5.90
   1   4  -7   16.40    3.90
  -1  -4   7   11.70   11.20
  -1  -4   7   20.20    7.10
   0   4  -7    2.60    2.80
   0   4  -7    3.40    5.50
   0   4  -7   -1.00    4.40
   0   4  -7   -5.90    6.40
   0  -4   7    3.90   10.70
   0  -4   7   -6.40   11.30
   0  -4   7    2.60    6.20
  -1   4  -7   79.89   10.30
  -1   4  -7   65.69    8.30
  -1   4  -7   47.00    7.80
  -1   4  -7   43.90    8.90
   1  -4   7   55.39    6.30
   1  -4   7   39.50    8.50
   1  -4   7   51.99    8.40
   1  -4   7   29.10   13.10
  -2   4  -7    4.60    4.10
  -2   4  -7    3.00    2.90
  -2   4  -7    2.80    8.20
  -2   4  -7    3.70    7.60
   2  -4   7   -2.50    4.40
   2  -4   7    0.10    5.30
   2  -4   7    2.90    2.60
  -3   4  -7   22.00    4.70
  -3   4  -7   31.40    9.60
  -3   4  -7   22.30    9.10
   3  -4   7   28.70    6.70
  -4   4  -7   11.50    9.90
  -4   4  -7   -7.80   10.10
   4  -4   7   12.20    7.10
  -5   4  -7    9.80   11.50
  -5   4  -7  -17.20   10.80
   5  -4   7    8.50   13.20
   5  -4   7   -4.50    7.10
   4   3  -7   91.19   11.60
  -4  -3   7   82.99   15.10
  -4  -3   7  102.29   18.90
   3   3  -7   -5.50    6.80
   3   3  -7    7.70    4.30
  -3  -3   7   -1.30    8.00
  -3  -3   7   -7.90   15.40
   2   3  -7    9.40    5.90
   2   3  -7    4.00    3.60
   2   3  -7   10.70    4.60
  -2  -3   7   17.70    7.50
  -2  -3   7    8.70    8.40
   1   3  -7    0.50    5.50
   1   3  -7    6.30    5.10
   1   3  -7    0.10    4.30
   1   3  -7    2.20    2.80
  -1  -3   7   -2.40    5.70
  -1  -3   7   -2.50    9.70
   0   3  -7   17.00    3.10
   0   3  -7   19.30    4.80
   0   3  -7    9.30    4.70
   0   3  -7   21.70    5.70
   0   3  -7   16.90    5.10
   0  -3   7   19.50    5.70
   0  -3   7   27.30    9.90
   0  -3   7   15.50    3.50
  -1   3  -7   92.49   11.40
  -1   3  -7   95.29   11.70
  -1   3  -7   91.19   11.40
   1  -3   7  102.49   12.70
   1  -3   7   94.09    9.70
   1  -3   7   79.49   11.00
  -2   3  -7    2.80    2.70
  -2   3  -7    0.20    5.70
  -2   3  -7    0.60    7.10
  -2   3  -7    6.20    3.70
   2  -3   7    1.40    5.00
   2  -3   7   -1.30    2.40
   2  -3   7   -3.80    2.00
   2  -3   7   -5.50    3.80
  -3   3  -7   12.20    7.10
  -3   3  -7   -1.40    7.60
  -3   3  -7    0.70    3.10
  -3   3  -7    3.30    2.60
   3  -3   7    7.20    3.50
   3  -3   7    1.80    2.60
   3  -3   7    3.40    2.50
   3  -3   7   13.70    6.00
  -4   3  -7   33.50    9.70
  -4   3  -7   35.90   10.30
   4  -3   7   35.70    8.70
   4  -3   7   39.50    5.50
  -5   3  -7   17.30   11.30
  -5   3  -7    4.90   10.80
   5  -3   7    4.50    7.90
  -5  -2   7   23.20   19.30
   4   2  -7   18.10    7.50
   4   2  -7    9.80    5.10
  -4  -2   7   23.40   16.30
  -4  -2   7   10.50    7.20
  -4  -2   7   21.30    9.00
   3   2  -7   10.70    6.30
   3   2  -7    2.60    4.10
  -3  -2   7   17.70    6.60
  -3  -2   7   -3.70   13.90
   2   2  -7  271.07   27.70
   2   2  -7  298.07   27.70
   2   2  -7  217.08   28.90
   2   2  -7  314.57   27.90
  -2  -2   7  244.48   29.30
   1   2  -7  294.27   30.10
   1   2  -7  312.37   30.50
   1   2  -7  258.37   31.10
  -1  -2   7  313.57   31.70
  -1  -2   7  347.87   30.40
  -1  -2   7  279.77   33.50
   0   2  -7   21.00    5.20
   0   2  -7   27.80    4.80
   0   2  -7   16.90    4.40
   0   2  -7   13.10    4.30
   0   2  -7   30.20    4.50
   0   2  -7   21.00    3.20
   0  -2   7   34.50    3.70
   0  -2   7   24.50    5.60
   0  -2   7   12.70    7.90
  -1   2  -7  379.26   39.20
  -1   2  -7  388.26   39.20
  -1   2  -7  391.46   38.90
  -1   2  -7  398.66   39.00
   1  -2   7  364.16   38.90
   1  -2   7  418.26   39.10
  -2   2  -7   24.20    5.90
  -2   2  -7   28.90    4.60
  -2   2  -7   14.50    5.40
  -2   2  -7   18.70    3.70
   2  -2   7   21.00    5.50
   2  -2   7   20.10    4.20
  -3   2  -7   20.20    7.30
  -3   2  -7   25.90    4.60
  -3   2  -7   25.40    7.30
  -3   2  -7   33.20    4.60
   3  -2   7   31.70    6.90
   3  -2   7   31.10    4.50
  -4   2  -7    2.00    2.70
  -4   2  -7   11.40    6.00
  -4   2  -7    3.40    7.70
  -4   2  -7   -3.40    8.20
   4  -2   7   -1.10    3.20
   4  -2   7    1.70    7.00
  -5   2  -7   43.30    8.60
  -5   2  -7   34.50   11.30
  -5   2  -7   36.80   10.50
   5  -2   7   36.30   10.00
  -6   2  -7   79.99   14.40
  -6   2  -7   86.89   16.20
   6  -2   7  106.29   15.60
   5   1  -7   18.20    6.90
  -5  -1   7  -11.70    7.80
  -5  -1   7    7.60   15.90
   4   1  -7  253.77   26.80
   4   1  -7  267.37   28.20
  -4  -1   7  246.28   28.30
   3   1  -7   56.59    7.20
   3   1  -7   43.30    8.20
  -3  -1   7   38.60    8.30
  -3  -1   7   45.20   15.40
   2   1  -7   25.80    6.30
   2   1  -7   24.50    5.00
   2   1  -7   30.60    4.60
   2   1  -7   26.80    4.10
  -2  -1   7   25.90    6.20
  -2  -1   7   28.20    5.20
   1   1  -7   73.39    8.80
   1   1  -7   84.79    8.40
   1   1  -7   73.09    9.30
  -1  -1   7   44.50    9.20
  -1  -1   7   75.79    8.30
  -1  -1   7   73.89    9.40
  -1  -1   7   66.19   12.20
  -1  -1   7   84.99    8.50
   0   1  -7   61.59    7.70
   0   1  -7   57.19    6.40
   0   1  -7   55.39    7.30
   0   1  -7   57.79    7.60
   0   1  -7   59.49    7.00
   0  -1   7   54.79    9.10
   0  -1   7   66.99    6.60
   0  -1   7   63.59    7.70
   0  -1   7   63.69    7.20
   0  -1   7   48.40    7.20
  -1   1  -7  182.78   18.50
  -1   1  -7  170.78   18.60
  -1   1  -7  168.78   18.30
  -1   1  -7  188.68   18.70
   1  -1   7  196.08   18.50
   1  -1   7  157.18   18.20
   1  -1   7  175.98   18.50
  -2   1  -7   48.40    6.20
  -2   1  -7   55.29    6.60
  -2   1  -7   47.80    6.90
  -2   1  -7   50.19    7.20
  -2   1  -7   50.99    7.10
   2  -1   7   46.90    7.10
   2  -1   7   48.50    6.10
  -3   1  -7   51.59    7.50
  -3   1  -7   61.99    8.80
  -3   1  -7   68.49    9.00
  -3   1  -7   69.99    7.80
  -3   1  -7   56.99    9.10
   3  -1   7   65.19    7.60
   3  -1   7   54.19    9.50
  -4   1  -7    8.30    5.90
  -4   1  -7   -3.90    6.60
  -4   1  -7    6.40    3.50
  -4   1  -7    8.20    3.20
  -4   1  -7   -0.80    6.70
   4  -1   7    3.90    6.90
   4  -1   7    9.20    3.20
   4  -1   7    4.20    2.50
  -5   1  -7    0.90    2.70
  -5   1  -7   -0.50    6.90
  -5   1  -7    9.70    8.90
  -5   1  -7    1.20    9.20
   5  -1   7    0.70    7.30
   5  -1   7    5.30    3.90
  -6   1  -7    7.10    9.90
  -6   1  -7    8.20    7.60
   6  -1   7   -3.40    9.00
   5   0  -7   -3.60    5.20
  -5   0   7  -36.00   15.50
  -5   0   7    3.80    7.70
   4   0  -7   10.30    5.70
   4   0  -7    3.20    4.70
  -4   0   7   11.80    6.30
  -4   0   7    4.90    6.10
  -4   0   7   20.00   14.50
   3   0  -7    3.90    5.00
   3   0  -7   20.00    4.70
  -3   0   7   11.90    5.20
  -3   0   7   15.80    4.50
  -3   0   7   10.00    5.30
  -3   0   7   17.70    6.30
  -3   0   7    5.80   14.00
   2   0  -7   -0.40    4.40
   2   0  -7    5.50    4.60
   2   0  -7    1.30    3.10
  -2   0   7    3.90    4.00
  -2   0   7    2.00    3.60
  -2   0   7    9.00    4.10
   1   0  -7   75.29    8.80
   1   0  -7   65.99    7.80
  -1   0   7   64.79    8.30
  -1   0   7   81.79    8.90
  -1   0   7   70.29    8.00
  -1   0   7   70.79    8.70
  -1   0   7   52.19   11.20
  -1   0   7   61.99    7.90
   0   0  -7  943.81   90.39
   0   0  -7  984.40   89.99
   0   0  -7  971.60   90.59
   0   0  -7  915.21   90.59
   0   0   7  870.41   90.69
   0   0   7  995.90   90.19
   0   0   7  882.61   90.59
   0   0   7  873.31   90.59
   0   0   7  873.71   90.09
  -1   0  -7   23.20    4.40
  -1   0  -7   27.60    4.80
  -1   0  -7   32.70    4.60
   1   0   7   42.10    5.80
   1   0   7   32.70    4.70
   1   0   7   32.50    5.50
  -2   0  -7   46.10    6.80
  -2   0  -7   64.59    6.90
  -2   0  -7   49.50    6.60
  -2   0  -7   61.09    7.20
  -2   0  -7   51.29    6.90
   2   0   7   58.99    6.70
   2   0   7   42.90    7.20
   2   0   7   59.19    7.30
  -3   0  -7   17.70    3.90
  -3   0  -7   19.70    5.70
  -3   0  -7   25.80    5.80
  -3   0  -7   24.30    5.20
  -3   0  -7   21.60    4.60
   3   0   7   22.80    6.40
   3   0   7   21.80    3.10
   3   0   7   27.00    4.20
  -4   0  -7   41.20    5.90
  -4   0  -7   45.90    8.50
  -4   0  -7   46.50    7.60
  -4   0  -7   42.00    6.60
  -4   0  -7   46.00    8.20
   4   0   7   34.60    9.30
   4   0   7   43.00    5.60
   4   0   7   51.89    6.20
  -5   0  -7  148.69   16.40
  -5   0  -7  175.68   20.00
  -5   0  -7  173.08   19.70
  -5   0  -7  164.08   18.40
   5   0   7  149.88   16.40
   5   0   7  135.89   19.60
  -6   0  -7   27.30    4.80
  -6   0  -7   28.00    9.70
  -6   0  -7   30.60    9.40
   6   0   7    9.80    9.20
   5  -1  -7    4.60    6.70
  -5   1   7   12.10   16.40
  -5   1   7   36.80    7.90
   4  -1  -7  147.49   17.30
  -4   1   7  149.09   17.60
  -4   1   7  162.08   18.20
  -4   1   7  121.59   21.90
  -4   1   7  165.18   17.10
   3  -1  -7   28.00    5.90
   3  -1  -7   35.50    6.20
  -3   1   7   27.10    6.30
  -3   1   7   31.70    5.40
  -3   1   7   30.20    6.10
  -3   1   7    1.20   15.00
   2  -1  -7  144.09   14.70
   2  -1  -7  127.79   13.90
  -2   1   7  133.39   15.50
  -2   1   7   93.69   18.30
  -2   1   7  127.39   14.50
   1  -1  -7  391.96   38.30
   1  -1  -7  379.76   37.90
   1  -1  -7  414.06   38.00
  -1   1   7  330.77   39.50
  -1   1   7  354.46   38.20
  -1   1   7  392.16   38.40
  -1   1   7  411.86   38.60
   0  -1  -7  493.65   52.79
   0  -1  -7  550.34   52.19
   0  -1  -7  496.35   52.79
   0  -1  -7  594.94   52.69
   0   1   7  528.85   52.79
   0   1   7  528.55   52.89
  -1  -1  -7  445.46   43.10
  -1  -1  -7  446.86   43.20
  -1  -1  -7  412.66   42.80
   1   1   7  452.45   43.20
   1   1   7  442.96   42.90
   1   1   7  405.16   43.10
   1   1   7  439.36   43.20
   1   1   7  433.16   43.10
  -2  -1  -7   47.30    6.90
  -2  -1  -7   70.99    8.40
  -2  -1  -7   65.89    7.50
   2   1   7   60.79    7.90
   2   1   7   55.79    7.40
   2   1   7   57.69    7.50
  -3  -1  -7  120.29   12.90
  -3  -1  -7  128.49   14.20
  -3  -1  -7  120.29   14.60
  -3  -1  -7  131.89   14.60
  -3  -1  -7  121.99   14.50
  -3  -1  -7  137.09   14.00
   3   1   7  128.19   12.80
   3   1   7  136.49   16.00
   3   1   7  119.09   14.20
  -4  -1  -7   -1.30    5.20
  -4  -1  -7   13.60    5.60
  -4  -1  -7    5.40    4.60
  -4  -1  -7    0.30    3.00
  -4  -1  -7    4.20    3.30
  -4  -1  -7    8.50    4.60
   4   1   7    6.00    6.90
   4   1   7   -3.70    2.90
   4   1   7   10.00    4.30
  -5  -1  -7    8.30    6.60
  -5  -1  -7   -3.70    6.60
  -5  -1  -7   -3.30    3.50
   5   1   7    2.80    7.60
   5   1   7    3.00    3.60
  -6  -1  -7    2.70    4.00
  -6  -1  -7   16.70    8.20
   6   1   7    9.20    8.90
   5  -2  -7    4.00    6.00
  -5   2   7    9.40    7.10
  -5   2   7   -0.80    5.80
  -5   2   7    5.90   15.10
   4  -2  -7    4.90    5.40
  -4   2   7    0.00    5.80
  -4   2   7  -14.00   14.90
  -4   2   7   -8.30    4.40
  -4   2   7   -4.90    4.40
   3  -2  -7   -3.40    3.90
   3  -2  -7    7.80    4.50
  -3   2   7   -0.50    3.30
  -3   2   7    7.00   14.00
  -3   2   7   -0.40    5.60
  -3   2   7    0.70    3.90
   2  -2  -7   47.10    6.70
   2  -2  -7   60.89    7.00
   2  -2  -7   49.50    7.10
  -2   2   7   33.10   11.40
  -2   2   7   42.70    6.50
  -2   2   7   54.19    7.30
  -2   2   7   24.10   12.60
  -2   2   7   46.10    7.50
   1  -2  -7   58.49    7.70
   1  -2  -7   56.29    9.20
   1  -2  -7   67.99    7.30
   1  -2  -7   67.39    7.60
  -1   2   7   43.80    7.30
  -1   2   7   70.39    8.00
  -1   2   7   45.20   11.20
   0  -2  -7  892.11   84.39
   0  -2  -7  943.01   84.89
   0  -2  -7  784.82   84.39
   0  -2  -7  725.03   84.49
   0   2   7  998.10   84.89
   0   2   7  902.91   84.69
   0   2   7  816.02   84.59
  -1  -2  -7   21.60    4.70
  -1  -2  -7   17.80    3.90
  -1  -2  -7   19.20    3.50
  -1  -2  -7   17.80    4.10
  -1  -2  -7   14.00    2.20
  -1  -2  -7   16.30    3.70
   1   2   7    4.00    5.70
   1   2   7   18.60    4.20
   1   2   7   16.00    4.10
   1   2   7   15.60    4.00
  -2  -2  -7   40.90    4.90
  -2  -2  -7   46.20    6.40
  -2  -2  -7   49.40    6.20
  -2  -2  -7   44.00    7.20
  -2  -2  -7   42.80    6.70
  -2  -2  -7   41.30    7.70
   2   2   7   34.50    6.30
   2   2   7   42.80    6.40
  -3  -2  -7    5.80    4.00
  -3  -2  -7    1.50    2.90
  -3  -2  -7    2.10    4.80
   3   2   7    1.10    2.60
   3   2   7    0.00    4.00
   3   2   7    0.10    5.00
  -4  -2  -7   64.69    9.70
  -4  -2  -7   72.79    8.80
  -4  -2  -7   53.59    8.40
  -4  -2  -7   59.99    7.60
   4   2   7   63.89    7.40
   4   2   7   57.49    8.70
   4   2   7   69.49   11.20
  -5  -2  -7   81.79   13.00
  -5  -2  -7  102.89   12.50
  -5  -2  -7   92.99   12.00
   5   2   7  108.39   15.40
   5   2   7  105.89   11.30
  -6  -2  -7   -3.10    7.40
  -6  -2  -7    3.60    4.70
   6   2   7   -0.90    8.50
   6   2   7   -0.40    4.40
   5  -3  -7   65.49    9.70
  -5   3   7   56.79   10.20
  -5   3   7   36.60    7.50
  -5   3   7   14.60   16.70
   4  -3  -7   -6.40    4.60
  -4   3   7   -7.60    5.80
  -4   3   7   -0.10    5.00
  -4   3   7    3.60   13.60
   3  -3  -7   64.99   10.40
   3  -3  -7   72.49    8.40
   3  -3  -7   62.69    9.00
  -3   3   7   61.09   15.30
  -3   3   7   54.79    9.30
  -3   3   7   60.49   11.60
  -3   3   7   62.39    8.20
  -3   3   7   61.89    8.20
   2  -3  -7    3.80    7.70
   2  -3  -7    1.40    4.20
   2  -3  -7    1.00    2.90
  -2   3   7    5.40    3.40
  -2   3   7   -3.70    5.00
  -2   3   7   -8.20   10.30
  -2   3   7    2.50   12.00
  -2   3   7    2.10    3.30
   1  -3  -7  154.58   17.60
   1  -3  -7  166.88   16.40
   1  -3  -7  138.19   17.50
  -1   3   7  131.99   19.00
  -1   3   7  166.38   16.50
  -1   3   7  141.29   17.10
   0  -3  -7    0.90    2.70
   0  -3  -7   -1.90    2.90
   0  -3  -7    1.00    5.50
   0  -3  -7   -3.50    2.10
   0   3   7   -4.20    8.80
   0   3   7    8.00    3.40
   0   3   7   -2.00    5.90
   0   3   7    1.70    3.40
  -1  -3  -7  139.69   15.90
  -1  -3  -7  135.99   15.70
  -1  -3  -7  160.08   15.40
  -1  -3  -7  133.59   14.90
  -1  -3  -7  136.59   15.20
   1   3   7  142.29   15.10
   1   3   7  129.19   15.70
   1   3   7  148.09   15.70
  -2  -3  -7   74.99   10.20
  -2  -3  -7   78.49    9.90
  -2  -3  -7   70.79   10.20
  -2  -3  -7   83.19    9.70
  -2  -3  -7   71.09    8.40
  -2  -3  -7   81.59   10.30
   2   3   7   77.79   10.20
   2   3   7   85.79   10.10
   2   3   7   85.79   10.30
  -3  -3  -7    8.00    5.60
  -3  -3  -7    4.60    6.40
  -3  -3  -7    8.30    2.90
  -3  -3  -7    5.50    4.70
  -3  -3  -7   -4.10    5.50
   3   3   7    2.60    2.90
   3   3   7    1.30    5.20
   3   3   7    5.70    5.20
  -4  -3  -7    9.90    5.00
  -4  -3  -7   13.70    5.90
  -4  -3  -7   15.00    6.60
   4   3   7   14.20    3.90
   4   3   7   18.60    7.00
   4   3   7   26.50    6.40
  -5  -3  -7    2.30    5.60
  -5  -3  -7   22.40    7.90
  -5  -3  -7   -0.70    5.60
   5   3   7    3.90    7.90
   5   3   7    5.20    3.80
  -6  -3  -7   11.10   10.50
  -6  -3  -7   -3.10    5.70
   6   3   7   -1.10    8.70
   6   3   7   -4.60    4.60
  -5   4   7   -6.10   15.00
   4  -4  -7   21.60    6.90
  -4   4   7   27.10   13.90
  -4   4   7   31.80    8.10
  -4   4   7   14.40    4.70
   3  -4  -7   -0.50   10.30
   3  -4  -7    0.20    4.40
  -3   4   7    6.30   12.50
  -3   4   7    3.10    3.30
  -3   4   7   -4.30    6.00
   2  -4  -7    8.80    3.60
   2  -4  -7    3.60   10.00
  -2   4   7    9.10   11.30
  -2   4   7    6.10    3.50
  -2   4   7    8.70    4.10
  -2   4   7    6.30    5.90
   1  -4  -7   21.30   10.20
   1  -4  -7   14.90    6.50
   1  -4  -7   12.80    3.90
  -1   4   7   22.10   11.10
  -1   4   7   14.90    4.10
  -1   4   7    8.10    5.50
   0  -4  -7  205.48   21.00
   0  -4  -7  194.18   22.70
   0  -4  -7  224.48   20.70
   0   4   7  165.88   21.10
   0   4   7  161.78   22.40
   0   4   7  237.58   21.80
  -1  -4  -7  165.28   18.90
  -1  -4  -7  162.78   18.00
  -1  -4  -7  187.38   17.70
  -1  -4  -7  149.79   17.60
   1   4   7  159.28   17.50
   1   4   7  149.09   18.20
  -2  -4  -7  113.89   13.90
  -2  -4  -7  102.29   13.90
  -2  -4  -7  106.09   13.60
  -2  -4  -7  137.39   14.90
   2   4   7  104.89   14.20
   2   4   7  119.99   13.30
  -3  -4  -7   49.40    8.20
  -3  -4  -7   32.80    7.80
  -3  -4  -7   34.50    7.30
   3   4   7   34.90    6.90
   3   4   7   38.00    5.40
   3   4   7   35.60    8.30
  -4  -4  -7   49.10    9.70
  -4  -4  -7   55.09    9.50
  -4  -4  -7   60.59    9.10
   4   4   7   50.79    9.60
   4   4   7   60.89    7.20
   4   4   7   56.19    9.60
  -5  -4  -7   12.70    8.00
  -5  -4  -7   22.30    7.10
   5   4   7   37.60    9.50
   5   4   7   18.10    5.00
   4  -5  -7   31.50    7.50
  -4   5   7   30.20    5.60
  -4   5   7   66.99   14.90
  -4   5   7   39.80    8.80
   3  -5  -7   10.80    5.00
   3  -5  -7   -5.30   12.90
  -3   5   7   -5.30    7.00
  -3   5   7    1.80   11.10
  -3   5   7    8.20    3.60
   2  -5  -7   18.70    4.60
   2  -5  -7   15.70    4.20
   2  -5  -7    1.70   13.00
  -2   5   7   19.70    4.40
  -2   5   7   10.00    5.00
  -2   5   7   20.60   10.90
  -2   5   7   20.30    7.00
   1  -5  -7  128.09   14.60
   1  -5  -7  102.19   18.10
   1  -5  -7  127.09   14.00
  -1   5   7  127.39   15.40
  -1   5   7  141.29   14.40
  -1   5   7  106.69   14.10
   0  -5  -7    2.50    4.20
   0  -5  -7    0.80   10.80
   0  -5  -7    2.90    3.40
   0   5   7   10.10    6.10
   0   5   7   10.40    4.80
   0   5   7    1.10    8.70
  -1  -5  -7   14.30    5.70
  -1  -5  -7    8.70    4.30
  -1  -5  -7    4.40    8.30
   1   5   7    0.40    5.20
   1   5   7    6.40    5.30
  -2  -5  -7   43.90    8.60
  -2  -5  -7   55.59    8.70
  -2  -5  -7   36.90    9.30
   2   5   7   41.30    7.40
   2   5   7   55.29    9.30
   2   5   7   45.40    6.90
  -3  -5  -7   14.40    6.00
  -3  -5  -7    9.70    7.90
  -3  -5  -7   12.40    6.20
   3   5   7   28.80    7.70
   3   5   7   14.10    4.00
   3   5   7    5.30    4.80
  -4  -5  -7    5.40    5.60
  -4  -5  -7    1.50    6.60
  -4  -5  -7   -3.70    6.30
   4   5   7    5.50    7.10
   4   5   7    3.10    3.90
   4   5   7    8.40    6.30
  -5  -5  -7    4.50    6.70
  -5  -5  -7    6.60    7.80
   5   5   7   -2.10    7.10
   5   5   7    1.30    4.80
   4  -6  -7   18.90    6.60
  -4   6   7   17.80   12.60
  -4   6   7    9.10    7.90
   3  -6  -7   -0.70   15.50
  -3   6   7   16.10    7.20
  -3   6   7    9.30   10.50
  -3   6   7    3.10    3.60
   2  -6  -7   14.10   15.00
  -2   6   7   50.29    6.80
  -2   6   7   40.40    9.30
  -2   6   7   37.10    8.60
   1  -6  -7   51.79    7.10
   1  -6  -7   37.60    8.00
   1  -6  -7   49.60   14.40
  -1   6   7   52.99    7.70
  -1   6   7   34.80    8.10
   0  -6  -7   19.60   12.50
   0  -6  -7   24.40    5.70
   0  -6  -7   24.90    4.70
   0   6   7   32.00    6.40
   0   6   7   17.20    6.70
  -1  -6  -7   23.40    6.10
  -1  -6  -7   33.10   10.70
  -1  -6  -7   12.20    5.10
   1   6   7   21.20    6.60
   1   6   7   15.60    6.60
  -2  -6  -7   45.90    8.80
  -2  -6  -7   31.50   10.10
   2   6   7   50.29    9.30
   2   6   7   36.00    6.20
  -3  -6  -7   10.00    8.40
  -3  -6  -7   19.40    7.20
   3   6   7   23.70    5.50
   3   6   7   28.70    5.00
   3   6   7   21.90    8.50
  -4  -6  -7   66.79   11.30
  -4  -6  -7   83.89   11.70
  -4  -6  -7   58.19   10.50
   4   6   7   57.69    9.70
   4   6   7   72.79   12.00
   4   6   7   58.19    8.30
   5   6   7    4.10    7.40
   5   6   7   -5.50    4.70
   5   6   7    1.30    9.20
   3  -7  -7    1.60   16.60
  -3   7   7    6.90    7.80
  -3   7   7    0.50    3.30
   2  -7  -7    9.50   15.20
  -2   7   7   20.30    8.10
  -2   7   7   31.30    5.80
   1  -7  -7   10.30   14.60
   1  -7  -7    8.70    4.90
  -1   7   7    7.80    4.80
  -1   7   7   13.60    6.80
   0  -7  -7   11.60   13.30
   0  -7  -7   37.10    7.10
   0   7   7   36.30    7.00
   0   7   7   22.40    7.40
  -1  -7  -7    4.80    6.20
  -1  -7  -7    1.50   11.10
   1   7   7   14.90    6.00
  -2  -7  -7   -1.50    9.80
  -2  -7  -7    4.50    6.20
   2   7   7   -0.70    6.20
  -3  -7  -7    8.10    7.70
  -3  -7  -7    0.70    8.70
   3   7   7   33.50    9.30
  -4  -7  -7   -7.40    7.20
  -4  -7  -7   -7.40    7.40
  -4  -7  -7   -2.70    8.60
   4   7   7  -12.70    7.80
   4   7   7    4.90    4.80
   2  -8  -7   40.70   20.60
  -2   8   7   78.39   12.20
  -2   8   7   91.69   10.80
   1  -8  -7   15.60   16.10
  -1   8   7   21.00    6.30
  -1   8   7    9.80    8.10
   0  -8  -7    7.00   15.60
   0  -8  -7    0.80    5.40
   0   8   7   -1.70    7.60
   0   8   7   -1.30    5.20
  -1  -8  -7   -7.80   12.10
  -1  -8  -7    0.30    6.30
   1   8   7    0.60    6.40
  -2  -8  -7   12.00    7.10
  -2  -8  -7    1.00   10.80
   2   8   7   21.90    8.00
  -3  -8  -7    2.10    9.40
  -3  -8  -7   24.20    8.40
   3   8   7    6.60    7.80
   1  -9  -7   -8.40   19.90
  -1   9   7   -4.20    5.40
  -1   9   7  -17.80    8.10
   0  -9  -7    0.70   16.10
   0   9   7   15.90    8.50
   0   9   7   13.30    6.60
  -1  -9  -7   -6.70   13.40
   1   9   7    5.20    7.90
   1   9   7    0.60    6.40
   0   7  -8    0.40    7.30
   0   7  -8   17.00   10.30
   0  -7   8  -11.80   18.10
  -1   7  -8    0.30   10.20
  -1   7  -8   10.90    7.70
   1  -7   8    8.20   18.70
  -2   7  -8   22.50   13.60
  -2   7  -8   27.10   13.80
  -2   7  -8   19.40    7.50
   2  -7   8   22.60   18.30
   2   6  -8   19.70    5.00
   2   6  -8    1.50    7.90
   2   6  -8    3.00   10.20
  -2  -6   8   27.20   11.60
  -2  -6   8    0.70   13.30
   1   6  -8   25.40    5.80
   1   6  -8   62.99   10.00
   1   6  -8   34.50    9.70
  -1  -6   8   43.60   16.20
  -1  -6   8   37.00   10.30
   0   6  -8   19.40   10.60
   0   6  -8   15.80    8.60
   0   6  -8   12.30    7.40
   0  -6   8  -23.10   14.70
   0  -6   8    1.20    8.00
  -1   6  -8   18.50    9.80
  -1   6  -8   28.40   11.40
  -1   6  -8   16.00    7.30
   1  -6   8    7.30   16.90
  -2   6  -8    0.30    9.60
  -2   6  -8   -1.40    5.10
  -2   6  -8   -0.70   11.80
   2  -6   8  -22.90   16.20
  -3   6  -8   17.70   11.50
  -3   6  -8   29.80    6.50
  -3   6  -8   30.40   13.00
   3  -6   8   18.10   16.10
   3   5  -8    0.60    4.70
   3   5  -8   -3.60    7.70
  -3  -5   8  -12.40    9.10
  -3  -5   8   -3.30   17.40
   2   5  -8    8.20    4.40
   2   5  -8    3.10    7.50
   2   5  -8   15.40    6.30
  -2  -5   8   14.20    9.90
   1   5  -8   -3.60    7.00
   1   5  -8   13.00    4.00
   1   5  -8    9.40    6.40
   1   5  -8    9.80    7.90
  -1  -5   8   -4.30    8.00
  -1  -5   8   -2.00   12.40
   0   5  -8   15.80    7.10
   0   5  -8    1.90    5.90
   0   5  -8    4.90    3.30
   0   5  -8    6.80    8.20
   0  -5   8    9.20   11.80
   0  -5   8  -11.40   13.80
   0  -5   8    5.80    6.90
  -1   5  -8    8.20    7.80
  -1   5  -8   -3.40    8.90
  -1   5  -8    4.90    5.10
   1  -5   8    0.20    5.50
   1  -5   8   12.00   14.50
   1  -5   8   -8.60    9.00
  -2   5  -8   10.80    9.50
  -2   5  -8   15.50    5.40
  -2   5  -8    7.90    8.90
   2  -5   8    7.30    6.20
   2  -5   8    3.00   13.70
  -3   5  -8   17.80   11.00
  -3   5  -8    8.50    5.00
  -3   5  -8   13.00   10.10
   3  -5   8    9.60    6.10
   3  -5   8   -3.70   13.80
  -4   5  -8   14.70   11.50
  -4   5  -8   -1.40   13.00
   4  -5   8   10.50    6.80
   4  -5   8   16.80   14.60
   3   4  -8   12.00    8.70
   3   4  -8    9.60    4.70
   3   4  -8   16.20    5.90
  -3  -4   8   14.50   10.20
  -3  -4   8   -7.60   15.10
   2   4  -8    9.90    7.70
   2   4  -8   19.30    4.50
   2   4  -8   15.10    6.10
  -2  -4   8    1.40   11.50
  -2  -4   8   29.30    9.30
   1   4  -8   29.30    6.50
   1   4  -8   17.00    4.00
   1   4  -8    1.70    5.50
   1   4  -8   23.00    7.00
  -1  -4   8   23.70    7.80
  -1  -4   8   15.10   11.40
   0   4  -8   15.70    6.00
   0   4  -8    5.20    7.30
   0   4  -8   12.20    3.20
   0   4  -8   10.00    5.70
   0  -4   8    9.00   11.40
   0  -4   8   31.70   13.40
   0  -4   8   22.90    6.60
  -1   4  -8   -2.40    5.70
  -1   4  -8  -14.50    7.10
  -1   4  -8   -3.60    3.40
  -1   4  -8    1.30    4.70
   1  -4   8    1.50    2.70
   1  -4   8    3.90    7.50
   1  -4   8    2.90    5.50
   1  -4   8  -11.60   12.20
  -2   4  -8   73.49    8.40
  -2   4  -8   74.49   11.60
  -2   4  -8   72.19   10.60
   2  -4   8   39.00    8.60
   2  -4   8   54.69    8.40
  -3   4  -8   21.60    9.40
  -3   4  -8   24.50   10.00
  -3   4  -8   11.60    4.30
   3  -4   8    8.40    5.50
  -4   4  -8    4.20   10.90
  -4   4  -8    4.00   10.10
  -4   4  -8    4.20    3.40
   4  -4   8    1.70    6.20
  -5   4  -8  -10.00   11.90
  -5   4  -8    3.60   12.60
   5  -4   8   -6.80    7.20
   4   3  -8   14.10    5.40
   4   3  -8   23.50    9.00
  -4  -3   8   14.70   10.60
  -4  -3   8   -8.90   15.30
   3   3  -8   11.10    4.40
   3   3  -8   11.40    6.90
  -3  -3   8    4.80   14.70
  -3  -3   8    8.20    8.70
   2   3  -8   20.50    4.70
   2   3  -8   28.00    5.60
   2   3  -8   25.30    7.50
  -2  -3   8   12.10    9.10
  -2  -3   8   32.70    7.90
   1   3  -8   44.10    8.20
   1   3  -8   38.30    6.70
   1   3  -8   36.10    5.10
   1   3  -8   42.10    6.90
  -1  -3   8   27.70    8.00
  -1  -3   8   20.00   10.60
   0   3  -8   10.90    5.50
   0   3  -8    8.70    4.80
   0   3  -8    2.00    4.60
   0   3  -8    7.60    2.60
   0  -3   8   -9.00   10.30
   0  -3   8   15.30    3.40
   0  -3   8    8.80    5.60
  -1   3  -8   19.10    4.10
  -1   3  -8   15.60    4.90
  -1   3  -8   16.60    6.50
  -1   3  -8    7.80    5.60
   1  -3   8    6.80    6.50
   1  -3   8    9.20    2.90
   1  -3   8   14.50    5.30
  -2   3  -8   27.80    5.30
  -2   3  -8   33.20    7.70
  -2   3  -8   27.90    7.00
  -2   3  -8   23.50    4.30
   2  -3   8   26.50    5.30
   2  -3   8   15.70    6.20
   2  -3   8   21.10    3.60
  -3   3  -8   -0.80    3.60
  -3   3  -8   -6.90    7.80
  -3   3  -8    0.30    7.60
   3  -3   8    0.80    5.50
  -4   3  -8   19.60    9.70
  -4   3  -8   20.30    9.10
  -4   3  -8   15.40    3.70
   4  -3   8   12.50    7.10
  -5   3  -8    7.60   10.30
  -5   3  -8   14.80   11.10
   5  -3   8    6.30    7.50
   4   2  -8   31.80    8.50
   4   2  -8   27.80    6.60
  -4  -2   8   25.70    8.20
  -4  -2   8   26.20   16.20
  -4  -2   8   29.10    9.80
   3   2  -8  148.39   17.40
   3   2  -8  138.79   15.00
  -3  -2   8  139.19   16.90
  -3  -2   8   93.99   20.40
   2   2  -8   14.20    6.80
   2   2  -8   18.30    4.40
   2   2  -8   18.00    4.50
   2   2  -8   19.60    4.60
  -2  -2   8   18.10    7.70
   1   2  -8   12.70    3.70
   1   2  -8   16.80    4.70
   1   2  -8   18.30    6.00
  -1  -2   8   21.10    3.30
  -1  -2   8   11.50   12.20
  -1  -2   8   23.50    6.10
   0   2  -8   94.49   10.90
   0   2  -8  125.79   13.10
   0   2  -8  142.19   13.60
   0  -2   8   93.29   14.50
   0  -2   8  103.69   13.10
  -1   2  -8   84.99   10.30
  -1   2  -8   97.49   10.80
  -1   2  -8   86.29   10.70
  -1   2  -8   72.79   10.30
   1  -2   8   99.29   10.90
   1  -2   8   65.19   10.50
  -2   2  -8   64.29    9.10
  -2   2  -8   62.29    7.80
  -2   2  -8   67.19    9.00
  -2   2  -8   65.39    8.30
   2  -2   8   54.19    8.70
   2  -2   8   66.59    8.00
  -3   2  -8   -1.10    3.20
  -3   2  -8   -3.50    6.10
  -3   2  -8    1.50    6.40
  -3   2  -8   -0.60    2.90
   3  -2   8    1.90    3.00
   3  -2   8   -5.30    5.50
  -4   2  -8    2.70    3.20
  -4   2  -8    2.00    7.40
  -4   2  -8    7.30    6.10
  -4   2  -8    4.10    8.00
   4  -2   8    4.50    6.80
  -5   2  -8   13.80    6.90
  -5   2  -8   -2.80    9.60
  -5   2  -8    5.00    9.40
  -5   2  -8   -0.90    2.50
   5  -2   8    2.00    7.90
   4   1  -8    3.10    5.00
   4   1  -8   -8.20    5.60
  -4  -1   8   -5.40    6.20
  -4  -1   8   -5.20   15.20
  -4  -1   8    4.10    7.30
   3   1  -8   28.50    7.10
   3   1  -8   34.70    5.70
  -3  -1   8   -1.80   14.50
  -3  -1   8   23.70    7.20
   2   1  -8   29.70    4.20
   2   1  -8   13.20    4.80
   2   1  -8   15.50    5.70
   2   1  -8   26.90    4.70
  -2  -1   8   19.20    6.60
  -2  -1   8   26.20    5.10
   1   1  -8   22.80    4.10
   1   1  -8   11.70    3.50
  -1  -1   8   15.30    4.00
  -1  -1   8   12.30    5.00
  -1  -1   8    3.30   10.50
  -1  -1   8   24.40    3.90
   0   1  -8    3.00    3.60
   0   1  -8    6.50    3.30
   0   1  -8    2.60    2.00
   0   1  -8    3.80    3.20
   0  -1   8    9.60    7.20
   0  -1   8    4.20    2.30
   0  -1   8    5.70    2.80
   0  -1   8    4.00    4.10
  -1   1  -8   37.20    5.50
  -1   1  -8   29.30    5.40
   1  -1   8   23.60    6.00
   1  -1   8   32.80    5.30
   1  -1   8   38.50    5.30
  -2   1  -8   18.10    4.20
  -2   1  -8   19.80    3.90
  -2   1  -8   16.90    4.80
  -2   1  -8   15.90    5.20
   2  -1   8   20.60    5.70
   2  -1   8   18.70    4.10
  -3   1  -8    0.00    4.80
  -3   1  -8   -1.50    2.70
  -3   1  -8    5.50    5.50
  -3   1  -8   -2.90    2.80
  -3   1  -8   -0.80    5.10
   3  -1   8    0.60    2.70
   3  -1   8   -0.10    5.90
  -4   1  -8    5.60    5.60
  -4   1  -8   -4.80    6.30
  -4   1  -8    1.90    2.90
  -4   1  -8    8.60    6.40
   4  -1   8    3.40    2.50
   4  -1   8   -1.70    6.40
  -5   1  -8   12.10    6.60
  -5   1  -8    0.10    8.00
  -5   1  -8   -2.30    3.00
  -5   1  -8    4.70    8.30
   5  -1   8   -2.00    7.30
  -6   1  -8   15.60    8.00
  -6   1  -8  -10.10   10.40
   6  -1   8    2.10    9.20
   5   0  -8   -3.00    5.90
  -5   0   8   -6.80    7.20
  -5   0   8  -15.80   19.80
   4   0  -8   68.49    9.80
  -4   0   8   75.59   11.90
  -4   0   8   52.99   17.70
  -4   0   8   86.09   12.00
   3   0  -8  295.77   30.30
   3   0  -8  280.47   31.00
  -3   0   8  327.67   30.30
  -3   0   8  310.07   31.60
  -3   0   8  322.47   31.20
  -3   0   8  202.98   34.30
   2   0  -8    2.40    3.60
   2   0  -8   11.30    4.90
  -2   0   8   10.40    5.20
  -2   0   8    7.70    4.40
   1   0  -8    4.10    3.90
   1   0  -8    0.20    2.50
  -1   0   8    6.00    9.70
  -1   0   8    1.30    3.90
  -1   0   8   -3.00    4.20
  -1   0   8    4.30    4.40
  -1   0   8    5.70    3.90
  -1   0   8    2.80    2.70
   0   0  -8    9.90    3.60
   0   0  -8    5.80    2.00
   0   0  -8    4.20    2.80
   0   0   8    1.70    3.10
   0   0   8   -0.80    6.30
   0   0   8    5.00    3.40
   0   0   8    5.00    4.10
   0   0   8    3.20    2.60
   0   0   8    2.80    3.10
  -1   0  -8    4.00    3.00
  -1   0  -8   -2.40    2.50
  -1   0  -8    0.30    3.20
   1   0   8   -2.50    2.60
   1   0   8    0.90    4.10
   1   0   8    4.00    4.60
  -2   0  -8   -0.30    3.50
  -2   0  -8    2.70    3.70
  -2   0  -8   -1.20    2.90
  -2   0  -8   -0.30    4.20
  -2   0  -8   -2.30    3.30
   2   0   8    1.00    2.80
   2   0   8    1.60    5.10
   2   0   8   -0.90    4.20
  -3   0  -8   44.70    6.80
  -3   0  -8   37.90    5.50
  -3   0  -8   36.50    5.90
  -3   0  -8   32.30    6.50
  -3   0  -8   35.20    6.70
   3   0   8   33.10    7.40
   3   0   8   38.20    5.50
  -4   0  -8    9.60    6.00
  -4   0  -8    3.50    5.60
  -4   0  -8    2.70    3.30
  -4   0  -8    2.50    5.40
   4   0   8    3.10    2.70
   4   0   8    1.50    3.10
   4   0   8    0.10    6.50
  -5   0  -8   -0.20    7.20
  -5   0  -8    0.20    3.30
  -5   0  -8    7.40    6.50
  -5   0  -8   11.10    7.70
   5   0   8   -7.70    7.80
  -6   0  -8    6.60    9.40
  -6   0  -8   -4.40    7.00
  -6   0  -8   -2.50    3.40
   6   0   8    8.40    9.80
   5  -1  -8   20.50    7.80
  -5   1   8   23.20    8.20
  -5   1   8   38.50   19.40
   4  -1  -8    7.40    5.20
  -4   1   8    7.00    5.80
  -4   1   8   15.00    6.80
  -4   1   8    6.80   14.60
   3  -1  -8   18.10    4.90
   3  -1  -8    8.90    5.20
  -3   1   8   19.90    4.30
  -3   1   8    4.50    5.60
  -3   1   8   29.30   14.90
  -3   1   8   11.50    4.40
  -3   1   8   16.80    6.00
   2  -1  -8   20.50    4.80
   2  -1  -8   30.10    5.60
  -2   1   8   23.00    4.90
  -2   1   8   15.50    5.20
  -2   1   8   17.10    8.50
  -2   1   8   16.40   12.90
  -2   1   8   18.60    5.30
   1  -1  -8   49.60    6.90
   1  -1  -8   65.49    6.60
  -1   1   8   55.59    7.00
  -1   1   8   39.50    6.70
  -1   1   8   40.80   11.20
  -1   1   8   49.40    6.90
   0  -1  -8  187.18   18.40
   0  -1  -8  183.48   17.40
   0  -1  -8  141.99   18.10
   0   1   8  182.78   17.40
   0   1   8  181.68   18.20
   0   1   8  169.98   18.10
   0   1   8  149.09   19.50
   0   1   8  173.88   18.30
  -1  -1  -8   83.29    8.60
  -1  -1  -8   95.79    9.50
  -1  -1  -8   58.29    8.40
   1   1   8   62.99    8.90
   1   1   8   68.99    9.30
   1   1   8   69.19    8.70
  -2  -1  -8  176.28   20.00
  -2  -1  -8  192.18   20.30
   2   1   8  198.98   20.40
   2   1   8  203.68   20.70
   2   1   8  197.88   20.30
  -3  -1  -8   29.90    4.00
  -3  -1  -8   40.70    6.50
  -3  -1  -8   28.60    5.70
  -3  -1  -8   32.40    5.40
  -3  -1  -8   32.80    5.40
   3   1   8   28.60    5.60
   3   1   8   37.10    3.90
   3   1   8   24.50    6.80
  -4  -1  -8    0.40    5.70
  -4  -1  -8   -2.30    4.60
  -4  -1  -8    7.30    5.70
  -4  -1  -8    4.10    5.40
  -4  -1  -8    2.50    3.50
   4   1   8    1.50    6.40
   4   1   8    1.80    3.80
   4   1   8    6.40    2.90
  -5  -1  -8    2.80    6.60
  -5  -1  -8   -2.90    6.50
  -5  -1  -8    5.00    4.00
   5   1   8    3.20    3.70
   5   1   8    3.10    8.50
  -6  -1  -8    9.00    8.10
  -6  -1  -8  -13.00    8.90
  -6  -1  -8    2.40    4.10
   6   1   8   12.00    9.10
   5  -2  -8    8.70    6.40
  -5   2   8   -1.60    6.80
  -5   2   8   -4.00   16.10
  -5   2   8    5.50    6.70
   4  -2  -8   54.49    8.20
  -4   2   8   25.30   16.70
  -4   2   8   28.30    7.80
  -4   2   8   49.60    8.80
   3  -2  -8  171.88   17.30
   3  -2  -8  141.89   17.20
  -3   2   8  166.88   17.40
  -3   2   8  135.89   22.90
  -3   2   8  146.19   18.30
   2  -2  -8   23.70    5.10
   2  -2  -8   21.70    5.00
   2  -2  -8   15.00    4.60
  -2   2   8   11.20    5.90
  -2   2   8   16.20    4.60
  -2   2   8    8.80   13.30
   1  -2  -8   -2.70    4.10
   1  -2  -8    2.10    3.00
   1  -2  -8   -2.00    3.00
  -1   2   8   -2.40    9.60
  -1   2   8    9.30    9.60
  -1   2   8   -0.90    3.20
  -1   2   8   -8.90    4.20
  -1   2   8    0.90    3.10
   0  -2  -8   31.80    6.20
   0  -2  -8   46.10    6.40
   0  -2  -8   56.39    6.50
   0   2   8   36.50    8.70
   0   2   8   51.59    6.50
   0   2   8   42.50    8.50
   0   2   8   36.10    5.90
  -1  -2  -8   88.19   10.20
  -1  -2  -8   87.89    9.70
  -1  -2  -8   92.69   10.70
  -1  -2  -8  107.39   10.50
  -1  -2  -8  109.79   11.00
  -1  -2  -8   78.09    8.80
   1   2   8   73.49   10.20
   1   2   8   81.79   10.40
  -2  -2  -8   29.70    3.90
  -2  -2  -8   29.40    5.20
  -2  -2  -8   47.40    6.60
  -2  -2  -8   41.00    5.80
   2   2   8   41.60    6.50
   2   2   8   30.60    5.90
  -3  -2  -8    6.60    5.50
  -3  -2  -8    4.80    3.70
  -3  -2  -8    4.00    3.40
  -3  -2  -8    7.90    5.00
   3   2   8    1.10    5.50
   3   2   8    8.50    2.50
   3   2   8   -6.20    4.10
  -4  -2  -8   27.80    5.70
  -4  -2  -8   21.20    6.90
  -4  -2  -8   19.60    5.00
  -4  -2  -8   24.50    7.20
  -4  -2  -8   25.00    6.00
   4   2   8   26.70    4.30
   4   2   8   25.60    5.90
   4   2   8   31.90    8.40
  -5  -2  -8    3.70    6.40
  -5  -2  -8   10.90    6.60
  -5  -2  -8    5.10    4.80
   5   2   8    8.30    7.80
   5   2   8   10.30    3.90
  -6  -2  -8   -2.90    7.20
  -6  -2  -8    3.00    4.80
   6   2   8   -1.70    9.40
  -5   3   8   -7.60   15.30
  -5   3   8    5.80    5.50
  -5   3   8   10.90    7.80
   4  -3  -8   -0.40    5.00
  -4   3   8  -12.20   14.00
  -4   3   8    1.20    5.00
  -4   3   8  -14.60    5.90
   3  -3  -8  169.48   18.20
   3  -3  -8  156.68   18.30
   3  -3  -8  196.98   18.20
  -3   3   8  155.28   17.80
  -3   3   8  125.59   22.40
  -3   3   8  150.28   19.20
   2  -3  -8  249.18   28.00
   2  -3  -8  271.07   28.70
   2  -3  -8  304.87   28.20
  -2   3   8  286.17   28.30
  -2   3   8  305.07   31.40
  -2   3   8  236.48   28.90
  -2   3   8  303.87   34.50
   1  -3  -8    1.80    3.50
   1  -3  -8    8.60    5.70
  -1   3   8   -0.90    2.90
  -1   3   8    0.90   10.50
  -1   3   8   -9.90   11.20
  -1   3   8    1.30    3.40
  -1   3   8    0.50    4.90
   0  -3  -8   -2.70    3.50
   0  -3  -8   -0.40    4.80
   0  -3  -8    0.70    3.00
   0   3   8    3.20    7.30
   0   3   8   -4.20    2.90
   0   3   8    2.20    4.10
  -1  -3  -8   26.80    4.00
  -1  -3  -8   19.80    5.50
  -1  -3  -8   11.70    2.80
  -1  -3  -8   11.80    4.00
  -1  -3  -8   13.00    4.20
   1   3   8   10.90    5.00
   1   3   8   21.60    4.90
  -2  -3  -8    0.70    2.10
  -2  -3  -8    3.00    5.50
  -2  -3  -8    6.50    4.70
  -2  -3  -8    2.40    3.70
   2   3   8    7.70    5.00
   2   3   8    4.10    4.50
  -3  -3  -8    4.50    5.30
  -3  -3  -8   -3.80    3.70
  -3  -3  -8    1.20    6.50
  -3  -3  -8   -2.80    2.50
   3   3   8    3.20    2.80
   3   3   8   -2.80    4.30
   3   3   8   -1.70    5.10
  -4  -3  -8   13.70    5.60
  -4  -3  -8   25.30    7.50
  -4  -3  -8   20.80    5.60
   4   3   8   16.80    3.90
   4   3   8   17.90    6.10
   4   3   8   14.60    7.00
  -5  -3  -8   -0.30    5.80
  -5  -3  -8   14.90    6.10
  -5  -3  -8    8.70    7.20
   5   3   8    0.20    3.70
   5   3   8   11.70    8.10
  -6  -3  -8    4.90    5.90
   6   3   8    4.40    9.70
   4  -4  -8   -2.50    5.30
  -4   4   8    6.00    6.70
  -4   4   8    1.80    4.10
  -4   4   8  -11.60   14.00
   3  -4  -8   -5.10    4.30
   3  -4  -8   10.10    9.00
  -3   4   8   -5.40   12.70
  -3   4   8    8.80    6.30
  -3   4   8    1.70    3.60
   2  -4  -8   38.30    6.10
   2  -4  -8   43.00   10.40
   2  -4  -8   49.80    7.10
  -2   4   8   31.40   13.70
  -2   4   8   34.90    7.80
  -2   4   8   40.40    6.20
   1  -4  -8   73.79    8.70
   1  -4  -8   49.70   11.10
  -1   4   8   85.19    9.50
  -1   4   8   69.39   13.90
  -1   4   8   54.29    9.10
  -1   4   8   67.29    8.80
   0  -4  -8    1.00    7.60
   0  -4  -8    2.10    3.90
   0  -4  -8    0.30    3.90
   0   4   8   -0.40    4.20
   0   4   8    0.80    8.50
   0   4   8    4.70    3.90
  -1  -4  -8   67.39    8.70
  -1  -4  -8   51.69    9.30
  -1  -4  -8   75.49    9.20
  -1  -4  -8   54.49    7.70
   1   4   8   55.99    8.60
   1   4   8   67.09    9.30
  -2  -4  -8    5.80    4.80
  -2  -4  -8    0.80    6.30
  -2  -4  -8    7.40    5.00
   2   4   8    9.00    5.20
   2   4   8   16.60    5.10
   2   4   8    7.50    5.80
  -3  -4  -8    7.40    6.10
  -3  -4  -8   -0.30    4.60
  -3  -4  -8   -4.10    6.30
   3   4   8   -1.50    3.10
   3   4   8    4.80    5.30
   3   4   8    5.00    6.30
  -4  -4  -8   45.10    8.60
  -4  -4  -8   43.90    8.00
   4   4   8   49.50    6.50
   4   4   8   49.60    9.30
   4   4   8   45.80    8.80
  -5  -4  -8    4.40    6.00
  -5  -4  -8    8.60    7.40
  -5  -4  -8    7.20    5.80
   5   4   8    2.80    4.00
   5   4   8    6.70    7.80
   4  -5  -8   55.29    8.80
  -4   5   8   47.80   15.70
  -4   5   8   51.89    9.60
  -4   5   8   40.40    6.80
   3  -5  -8   69.29   16.20
   3  -5  -8  105.59   12.40
  -3   5   8   90.99   12.40
  -3   5   8   93.69   11.30
  -3   5   8  108.39   17.20
   2  -5  -8  574.94   53.09
   2  -5  -8  488.75   55.19
  -2   5   8  543.05   55.19
  -2   5   8  511.75   53.69
  -2   5   8  526.35   53.09
   1  -5  -8   22.60   11.30
   1  -5  -8   17.30    4.30
  -1   5   8   14.30    4.60
  -1   5   8    8.10    6.40
  -1   5   8   10.50   10.20
  -1   5   8   14.00    5.90
   0  -5  -8   13.10    4.50
   0  -5  -8    6.00    9.00
   0  -5  -8    6.30    3.80
   0   5   8    8.30    4.80
   0   5   8   16.10    9.60
  -1  -5  -8   25.40    5.60
  -1  -5  -8   23.90    8.70
  -1  -5  -8   32.90    6.80
   1   5   8   19.00    6.90
   1   5   8   26.00    6.70
  -2  -5  -8   14.40    6.00
  -2  -5  -8   15.10    5.80
  -2  -5  -8   15.60    7.80
   2   5   8   21.80    6.60
   2   5   8   11.20    5.50
  -3  -5  -8   17.70    6.50
  -3  -5  -8   -0.40    7.60
  -3  -5  -8    6.40    6.30
   3   5   8   13.00    6.70
   3   5   8    6.40    4.90
  -4  -5  -8   11.50    7.10
  -4  -5  -8   22.50    7.30
  -4  -5  -8   19.50    8.30
   4   5   8   26.90    6.80
   4   5   8    9.60    7.60
   4   5   8   16.30    4.50
  -5  -5  -8    3.80    7.50
  -5  -5  -8    2.70    6.50
   5   5   8    4.60    4.40
   5   5   8   -2.20    6.80
   4  -6  -8    8.70    7.60
  -4   6   8    9.60    8.90
  -4   6   8   13.20   13.60
  -4   6   8   24.90    4.80
   3  -6  -8   32.00   14.70
   3  -6  -8    8.70    5.50
  -3   6   8    4.70    3.60
  -3   6   8  -12.70   10.90
  -3   6   8   -8.40    6.70
   2  -6  -8  -14.20   12.50
  -2   6   8    1.80    3.70
  -2   6   8    1.90    7.10
  -2   6   8    4.20    9.50
   1  -6  -8    4.30    3.90
   1  -6  -8   -6.90   12.00
  -1   6   8   -4.00    7.00
  -1   6   8   -1.80    4.00
  -1   6   8  -11.80    7.20
   0  -6  -8   59.89   14.30
   0  -6  -8   71.09    9.70
   0  -6  -8   78.39    9.80
   0   6   8   66.19   10.10
   0   6   8   75.59   10.40
  -1  -6  -8  135.49   17.50
  -1  -6  -8   98.79   18.50
  -1  -6  -8  197.28   18.70
   1   6   8  170.28   18.50
   1   6   8  145.49   17.50
  -2  -6  -8   10.50    8.80
  -2  -6  -8   66.29    9.00
   2   6   8   26.80    6.10
   2   6   8   41.10    8.60
  -3  -6  -8    3.50    8.00
  -3  -6  -8   15.50    7.30
  -3  -6  -8   12.30    6.90
   3   6   8    8.00    7.70
   3   6   8    1.80    4.70
  -4  -6  -8    0.10    6.90
  -4  -6  -8    7.10    7.10
  -4  -6  -8  -12.70    7.90
   4   6   8   -2.60    4.20
   4   6   8   -0.80    7.50
   4   6   8    5.20    5.70
   3  -7  -8   23.50   16.20
  -3   7   8    1.10    3.70
  -3   7   8   -6.40    7.50
   2  -7  -8   51.89   15.90
  -2   7   8   59.19    8.00
  -2   7   8   48.50   10.00
   1  -7  -8   13.20   14.80
  -1   7   8   19.90    8.30
  -1   7   8   43.20    7.50
   0  -7  -8   51.09    7.40
   0  -7  -8   23.50   12.50
   0   7   8   25.60    7.10
   0   7   8   19.80    7.70
  -1  -7  -8    7.20    9.70
  -1  -7  -8    7.60    6.10
   1   7   8   -1.50    5.30
  -2  -7  -8    6.90    7.00
  -2  -7  -8   -3.10    8.30
   2   7   8    5.90    6.80
  -3  -7  -8   12.50    7.40
  -3  -7  -8   20.90   10.30
   3   7   8   18.40    8.90
  -4  -7  -8  -12.80    6.40
  -4  -7  -8    7.80    8.90
  -4  -7  -8    3.10    8.10
   4   7   8   -1.60    7.30
   2  -8  -8  -37.00   15.80
  -2   8   8   -4.10    3.90
  -2   8   8   -6.00    8.50
   1  -8  -8   26.10   16.50
  -1   8   8   12.80    7.90
  -1   8   8   20.50    6.30
   0  -8  -8  119.49   22.40
   0   8   8  191.98   19.90
  -1  -8  -8    4.10   11.40
  -1  -8  -8   17.90    6.90
   1   8   8   34.90    8.50
  -2  -8  -8   51.19   12.00
  -2  -8  -8   74.79   11.00
   2   8   8   47.50   10.90
  -3  -8  -8   -5.00    7.60
  -3  -8  -8  -10.40   10.00
   3   8   8   -2.50    8.40
   0  -9  -8    8.90   15.70
   0   9   8  -14.20    7.60
   0   9   8    1.80    6.30
  -1  -9  -8  -13.70   12.70
   1   9   8   -6.60    7.60
   1   9   8    2.70    8.10
   1   6  -9   39.10    9.40
   1   6  -9   15.20    8.60
   1   6  -9   17.40    5.00
  -1  -6   9   25.70   10.60
  -1  -6   9   27.00   17.10
   0   6  -9   83.89   14.90
   0   6  -9  130.19   16.10
   0   6  -9  143.69   17.00
   0  -6   9  112.99   21.30
   0  -6   9   95.89   17.20
  -1   6  -9   88.39   12.50
  -1   6  -9   33.10    9.90
  -1   6  -9   49.60   13.20
   1  -6   9   74.69   19.20
  -2   6  -9   39.50    9.00
  -2   6  -9   88.89   15.00
  -2   6  -9   56.39   12.20
   2  -6   9   56.49   18.10
  -3   6  -9   14.40   12.60
  -3   6  -9    1.70   12.80
  -3   6  -9    0.90    5.30
   3  -6   9  -19.00   15.40
   2   5  -9   21.30    9.60
   2   5  -9   24.00    5.20
   2   5  -9   20.20    7.40
  -2  -5   9   22.20    9.80
   1   5  -9    4.10    3.80
   1   5  -9   -8.00    6.20
   1   5  -9   -1.60    7.20
   1   5  -9    3.60    8.90
  -1  -5   9    6.70    7.60
  -1  -5   9    5.70   13.90
   0   5  -9    7.60    7.30
   0   5  -9    8.60    8.90
   0   5  -9    4.20    3.10
   0   5  -9    3.00    6.20
   0  -5   9   -6.20    6.80
   0  -5   9   -2.30   13.30
   0  -5   9  -27.00   11.70
  -1   5  -9    2.90    5.80
  -1   5  -9    1.50    7.30
  -1   5  -9   -9.20    8.10
   1  -5   9    0.00   10.50
   1  -5   9   -6.50   14.40
   1  -5   9    1.90    6.00
  -2   5  -9   10.60    9.70
  -2   5  -9   11.30    5.50
  -2   5  -9   14.30    8.80
   2  -5   9    8.20   14.00
   2  -5   9   12.50    7.70
  -3   5  -9  143.09   16.50
  -3   5  -9  113.29   16.70
  -3   5  -9   98.49   12.40
   3  -5   9  107.89   19.80
   3  -5   9   86.19   12.90
  -4   5  -9   24.50   12.60
  -4   5  -9    9.20   12.70
   4  -5   9   11.50    6.90
   4  -5   9   -8.70   14.30
   3   4  -9   -0.50    4.40
   3   4  -9   -6.70    7.00
  -3  -4   9   11.30   17.50
  -3  -4   9   -2.90    8.60
   2   4  -9    5.20    6.00
   2   4  -9    1.90    4.20
   2   4  -9   14.20    7.00
  -2  -4   9    6.80    7.70
   1   4  -9    4.00    5.90
   1   4  -9    4.50    6.40
   1   4  -9   12.50    3.50
   1   4  -9    3.70    5.80
  -1  -4   9   -0.20    6.70
  -1  -4   9    5.00   11.30
   0   4  -9  258.67   27.90
   0   4  -9  269.07   27.50
   0   4  -9  234.38   25.20
   0   4  -9  274.87   28.10
   0  -4   9  235.78   30.10
   0  -4   9  281.87   28.30
   0  -4   9  236.68   31.10
  -1   4  -9   20.90    6.20
  -1   4  -9   23.60    8.40
  -1   4  -9   22.50    7.00
   1  -4   9   25.80    6.80
   1  -4   9   12.30    9.00
   1  -4   9   13.30   13.10
  -2   4  -9   54.79    8.40
  -2   4  -9   61.59   11.30
  -2   4  -9   62.39   10.40
   2  -4   9   62.99    9.80
   2  -4   9   51.19    9.10
  -3   4  -9    6.40    8.90
  -3   4  -9    4.50    8.40
  -3   4  -9    2.30    4.50
   3  -4   9   -5.10    6.20
  -4   4  -9    3.20   11.20
  -4   4  -9    8.60    3.90
  -4   4  -9   24.60   10.70
   4  -4   9    6.70    6.60
   4   3  -9    3.40    5.60
   4   3  -9    4.20    8.10
  -4  -3   9   27.30   18.70
   3   3  -9   11.90    5.00
   3   3  -9   11.90    7.60
  -3  -3   9    3.80   14.90
  -3  -3   9   14.40    7.90
   2   3  -9    1.20    4.00
   2   3  -9    4.90    6.10
  -2  -3   9   10.80    7.20
   1   3  -9   18.70    3.70
   1   3  -9   12.40    6.60
   1   3  -9   13.20    5.40
   1   3  -9   22.30    5.90
  -1  -3   9   20.60    7.30
  -1  -3   9    4.40   10.10
   0   3  -9    4.70    2.60
   0   3  -9    0.70    4.80
   0   3  -9    4.70    5.60
   0   3  -9    7.30    5.50
   0  -3   9   20.10   12.10
   0  -3   9   10.60    5.80
   0  -3   9   10.90    3.50
  -1   3  -9   68.79   11.20
  -1   3  -9   75.69   10.70
  -1   3  -9  108.89   10.90
  -1   3  -9   73.99   11.10
   1  -3   9   76.39   10.90
   1  -3   9   68.09   11.90
   1  -3   9  100.89    9.30
  -2   3  -9   48.10    8.50
  -2   3  -9   41.80    8.10
  -2   3  -9   39.50    6.70
   2  -3   9   42.20    6.80
   2  -3   9   25.70    7.30
  -3   3  -9  199.38   22.90
  -3   3  -9  204.58   24.00
  -3   3  -9  193.88   20.80
   3  -3   9  192.28   22.20
  -4   3  -9  149.29   18.60
  -4   3  -9  151.88   18.40
  -4   3  -9  138.29   15.40
   4  -3   9  132.19   18.40
  -5   3  -9   12.00   11.30
  -5   3  -9    8.80   11.00
   5  -3   9   -4.00    7.60
   4   2  -9   22.90    6.40
   4   2  -9   17.90    8.40
  -4  -2   9   30.70   10.40
  -4  -2   9   38.30   17.00
   3   2  -9    6.40    4.40
   3   2  -9    9.50    6.90
  -3  -2   9  -15.10   14.30
  -3  -2   9    6.70    7.70
   2   2  -9  147.29   15.90
   2   2  -9  136.59   17.30
   2   2  -9  142.69   15.50
  -2  -2   9  156.48   18.70
   1   2  -9   28.70    5.40
   1   2  -9   22.70    6.50
   1   2  -9   26.40    4.40
  -1  -2   9   15.30   13.30
  -1  -2   9   16.70    6.50
  -1  -2   9   28.60    4.10
   0   2  -9  137.49   16.20
   0   2  -9  124.49   13.80
   0   2  -9  149.88   16.40
   0  -2   9  115.19   17.20
   0  -2   9  140.39   16.10
   0  -2   9  153.18   14.20
  -1   2  -9    0.20    5.10
  -1   2  -9    4.10    4.50
  -1   2  -9    2.90    3.30
  -1   2  -9    1.30    4.50
   1  -2   9   -3.50    6.60
   1  -2   9   -7.30    4.20
  -2   2  -9   71.29   10.00
  -2   2  -9   68.69   10.30
  -2   2  -9   67.09    9.10
   2  -2   9   94.99   10.20
   2  -2   9   63.39    9.70
  -3   2  -9   13.60    4.20
  -3   2  -9   16.90    6.80
  -3   2  -9   12.80    7.00
   3  -2   9    7.50    6.20
   3  -2   9   10.20    3.70
  -4   2  -9   36.20    8.70
  -4   2  -9   15.70    4.30
  -4   2  -9   16.00    8.20
   4  -2   9    7.20    7.20
  -5   2  -9   92.09   12.90
  -5   2  -9   80.79   13.90
  -5   2  -9   91.19   13.90
   5  -2   9   83.59   13.60
   4   1  -9   52.69    8.70
  -4  -1   9   51.89   18.30
  -4  -1   9   66.79   11.20
   3   1  -9    6.50    4.40
   3   1  -9    2.60    5.90
  -3  -1   9    3.60    4.60
  -3  -1   9   12.30    7.30
  -3  -1   9   -1.10   14.60
   2   1  -9    9.30    4.30
   2   1  -9    9.10    3.50
   2   1  -9    3.50    5.80
  -2  -1   9    2.70    5.30
  -2  -1   9   10.30    4.20
   1   1  -9    6.00    5.60
   1   1  -9   18.00    3.60
   1   1  -9    8.00    4.10
  -1  -1   9   13.30    4.30
  -1  -1   9   13.30    4.00
  -1  -1   9   21.30    6.10
  -1  -1   9    1.10   12.40
   0   1  -9    2.70    2.20
   0   1  -9    6.80    3.90
   0   1  -9    8.60    4.40
   0  -1   9    2.80    2.40
   0  -1   9    8.70    8.60
   0  -1   9    6.30    3.50
   0  -1   9    7.30    4.90
   0  -1   9    6.80    3.40
  -1   1  -9    9.00    4.20
  -1   1  -9    7.60    4.60
  -1   1  -9    4.80    3.10
   1  -1   9    7.30    6.30
   1  -1   9   -1.70    3.70
   1  -1   9    4.90    4.20
  -2   1  -9   29.90    6.10
  -2   1  -9   39.60    6.50
  -2   1  -9   33.30    5.20
   2  -1   9   23.10    6.50
   2  -1   9   30.00    5.40
  -3   1  -9   21.10    4.20
  -3   1  -9   23.50    6.40
  -3   1  -9   21.10    6.30
  -3   1  -9   17.60    4.30
  -3   1  -9   14.70    5.70
   3  -1   9   17.80    6.80
   3  -1   9   13.70    4.00
  -4   1  -9  135.59   15.80
  -4   1  -9  164.88   18.40
  -4   1  -9  156.58   17.70
  -4   1  -9  148.69   18.60
   4  -1   9  151.28   19.30
  -5   1  -9   -1.50    3.20
  -5   1  -9    2.70    6.50
  -5   1  -9   -0.60    8.20
  -5   1  -9    1.20    8.30
   5  -1   9   16.00    8.70
   4   0  -9   -3.90    5.20
  -4   0   9   10.20    6.10
  -4   0   9    8.10    7.20
  -4   0   9  -15.60   15.70
   3   0  -9   25.80    6.90
   3   0  -9   37.30    6.50
  -3   0   9   27.60    6.10
  -3   0   9   29.60   17.20
  -3   0   9   29.70    7.90
  -3   0   9   48.40    7.00
   2   0  -9  277.47   27.90
   2   0  -9  246.58   26.50
  -2   0   9  273.07   27.50
  -2   0   9  250.27   27.70
   1   0  -9  205.98   20.00
   1   0  -9  195.38   21.30
  -1   0   9  158.08   23.60
  -1   0   9  221.58   21.00
  -1   0   9  184.08   21.10
   0   0  -9   90.09   10.80
   0   0  -9   88.69    8.90
   0   0   9   61.59   12.00
   0   0   9   82.99   10.20
   0   0   9   71.09    9.30
   0   0   9   89.59   10.60
   0   0   9   94.29    9.60
  -1   0  -9   78.69    8.90
  -1   0  -9   74.19    9.00
  -1   0  -9   67.29    8.50
   1   0   9   54.49    9.30
   1   0   9   79.39    8.70
   1   0   9   72.99    9.00
  -2   0  -9  112.49   12.60
  -2   0  -9  102.49   13.10
  -2   0  -9  101.19   13.00
  -2   0  -9  116.89   12.90
   2   0   9  116.79   12.70
   2   0   9  101.19   13.40
  -3   0  -9    6.10    5.20
  -3   0  -9    2.50    4.80
  -3   0  -9   -4.20    3.80
  -3   0  -9    2.10    3.20
  -3   0  -9   -1.50    4.80
   3   0   9   -1.80    3.10
   3   0   9    2.50    5.40
  -4   0  -9   54.59    7.40
  -4   0  -9   57.89    9.10
  -4   0  -9   56.79    9.10
  -4   0  -9   64.69    9.20
   4   0   9   64.09    7.60
   4   0   9   46.30    9.90
  -5   0  -9   79.59   12.30
  -5   0  -9   76.29   11.60
  -5   0  -9   75.99   11.60
  -5   0  -9   91.19   10.40
   5   0   9   80.39   13.30
  -6   0  -9   34.90   11.10
  -6   0  -9   25.20    9.10
  -6   0  -9   32.50    5.50
   6   0   9   19.90   11.00
   4  -1  -9   46.30    8.80
  -4   1   9   60.79    9.70
  -4   1   9   41.20   17.00
  -4   1   9   56.19    9.10
   3  -1  -9  387.26   37.40
   3  -1  -9  342.47   37.70
  -3   1   9  416.26   38.20
  -3   1   9  320.27   45.10
  -3   1   9  356.96   38.00
   2  -1  -9   76.69    8.50
   2  -1  -9   68.09    9.30
  -2   1   9   66.19    9.00
  -2   1   9   51.19   11.40
  -2   1   9   54.49    8.70
   1  -1  -9  249.58   27.30
   1  -1  -9  278.77   26.60
  -1   1   9  261.57   27.40
  -1   1   9  288.27   27.80
  -1   1   9  234.28   31.00
   0  -1  -9  148.79   17.90
   0  -1  -9  180.58   17.10
   0   1   9  179.08   18.30
   0   1   9  179.78   17.20
   0   1   9  161.08   18.00
   0   1   9  168.78   18.30
   0   1   9  142.19   20.20
  -1  -1  -9   32.80    5.50
  -1  -1  -9   29.00    4.90
  -1  -1  -9   40.40    5.80
   1   1   9   31.60    6.90
   1   1   9   35.30    5.60
  -2  -1  -9   71.99    9.10
  -2  -1  -9   88.39    9.30
  -2  -1  -9   59.49    8.60
   2   1   9   65.39    9.10
   2   1   9   71.59    9.80
   2   1   9   76.99    9.00
  -3  -1  -9   -4.00    3.90
  -3  -1  -9   -2.00    4.30
  -3  -1  -9    0.80    3.30
  -3  -1  -9   -1.30    4.80
   3   1   9    0.10    3.50
   3   1   9   -5.40    5.00
  -4  -1  -9   22.10    6.10
  -4  -1  -9   35.50    7.70
  -4  -1  -9   27.60    5.30
  -4  -1  -9   31.10    6.70
   4   1   9   32.80    4.10
   4   1   9   20.70    8.10
   4   1   9   30.40    5.60
  -5  -1  -9   -3.60    7.30
  -5  -1  -9    7.60    7.20
  -5  -1  -9    2.10    4.10
   5   1   9   -7.70    6.90
  -6  -1  -9    8.40    8.70
  -6  -1  -9    0.80    4.10
  -6  -1  -9   26.40    9.50
   6   1   9    6.90    9.80
   4  -2  -9    6.60    6.10
  -4   2   9    0.70    6.70
  -4   2   9    9.40    6.50
  -4   2   9   10.10   15.10
   3  -2  -9   26.70    6.00
   3  -2  -9   38.80    6.20
  -3   2   9    7.90   15.90
  -3   2   9   15.40    6.30
  -3   2   9   23.00    5.90
   2  -2  -9  496.35   59.99
   2  -2  -9  602.14   59.59
   2  -2  -9  624.64   59.89
  -2   2   9  586.74   63.89
  -2   2   9  694.53   60.19
  -2   2   9  604.44   60.09
  -2   2   9  626.44   60.19
   1  -2  -9    7.90    4.20
   1  -2  -9    9.60    4.80
   1  -2  -9   12.40    4.10
  -1   2   9   21.60   12.10
  -1   2   9   22.00   10.70
  -1   2   9   10.60    4.40
  -1   2   9   16.70    4.40
  -1   2   9    4.30    5.00
   0  -2  -9    5.80    4.90
   0  -2  -9    8.30    3.70
   0   2   9    5.70    8.00
   0   2   9   10.50    3.70
   0   2   9    6.80    7.70
  -1  -2  -9    9.60    2.20
  -1  -2  -9   21.20    4.50
  -1  -2  -9   23.10    3.90
  -1  -2  -9   11.30    5.20
   1   2   9   18.70    4.50
   1   2   9    8.20    5.40
  -2  -2  -9   51.39    7.30
  -2  -2  -9   49.40    5.80
  -2  -2  -9   44.90    8.00
  -2  -2  -9   57.99    7.50
   2   2   9   57.69    8.40
   2   2   9   62.69    8.30
  -3  -2  -9   35.40    6.90
  -3  -2  -9   29.70    5.90
  -3  -2  -9   33.30    6.70
   3   2   9   36.00    7.50
   3   2   9   39.10    6.90
  -4  -2  -9   25.90    5.30
  -4  -2  -9   22.60    4.90
  -4  -2  -9   11.10    6.40
  -4  -2  -9   14.30    6.20
   4   2   9   20.20    3.70
   4   2   9   15.30    5.50
   4   2   9   14.80    6.80
  -5  -2  -9    4.70    6.10
  -5  -2  -9   11.00    4.80
  -5  -2  -9    0.30    6.70
   5   2   9   12.90    7.80
  -6  -2  -9    4.90    4.70
   6   2   9   13.20    9.50
   4  -3  -9    7.50    5.90
  -4   3   9   -5.90   15.70
  -4   3   9    1.00    6.80
  -4   3   9   22.30    6.10
   3  -3  -9  207.48   21.40
   3  -3  -9  203.38   20.40
   3  -3  -9  163.98   19.70
  -3   3   9  170.48   24.90
  -3   3   9  187.68   21.80
  -3   3   9  186.58   20.00
   2  -3  -9   66.79    9.70
   2  -3  -9   73.19    9.30
   2  -3  -9   82.29    9.40
  -2   3   9   80.39   17.20
  -2   3   9   91.39   10.00
  -2   3   9   67.09    9.30
  -2   3   9   52.29   13.70
  -2   3   9   63.99    9.90
   1  -3  -9   63.59    9.40
   1  -3  -9   76.59    8.60
   1  -3  -9   82.19    9.20
  -1   3   9   72.89    9.00
  -1   3   9   70.59    9.20
  -1   3   9   58.39    8.90
  -1   3   9   30.20   13.70
   0  -3  -9   31.80    6.80
   0  -3  -9   19.90    4.80
   0   3   9   28.70    5.20
   0   3   9   13.40    9.10
  -1  -3  -9   -9.70    5.00
  -1  -3  -9    4.60    3.60
  -1  -3  -9   -2.10    1.90
  -1  -3  -9   -1.10    3.70
   1   3   9    6.00    4.50
   1   3   9    0.10    5.80
  -2  -3  -9   80.59   10.00
  -2  -3  -9   83.89   10.40
  -2  -3  -9   77.89   11.00
   2   3   9   77.69   11.10
   2   3   9   81.29   10.60
  -3  -3  -9   -2.30    2.40
  -3  -3  -9    3.10    5.30
  -3  -3  -9    4.00    3.90
   3   3   9   10.80    5.20
   3   3   9    7.80    5.40
  -4  -3  -9    8.60    5.10
  -4  -3  -9    8.30    3.70
  -4  -3  -9    6.40    5.20
  -4  -3  -9   12.60    6.80
   4   3   9   16.00    7.00
   4   3   9   13.90    3.50
   4   3   9   16.70    6.00
  -5  -3  -9    1.30    6.20
  -5  -3  -9    3.60    6.90
  -5  -3  -9    1.60    5.40
   5   3   9   19.40    8.40
   5   3   9   -5.10    3.60
   4  -4  -9    8.50    6.40
  -4   4   9   13.00    5.10
  -4   4   9   -5.20    6.60
  -4   4   9   11.30   14.50
   3  -4  -9   25.40    6.40
   3  -4  -9   19.20    7.80
  -3   4   9   18.50   14.00
  -3   4   9   17.40    4.90
  -3   4   9   17.30    7.00
   2  -4  -9  882.51   89.79
   2  -4  -9  947.81   89.89
   2  -4  -9  912.11   90.09
  -2   4   9  914.51   90.09
  -2   4   9  851.81   89.79
  -2   4   9  987.40   92.19
   1  -4  -9  501.55   55.29
   1  -4  -9  532.85   54.89
  -1   4   9  528.55   55.19
  -1   4   9  632.84   55.49
  -1   4   9  559.84   57.59
  -1   4   9  559.74   54.99
   0  -4  -9   -0.10    3.90
   0  -4  -9   13.00    6.40
   0   4   9   -1.20    4.00
   0   4   9   -1.60    9.00
  -1  -4  -9  355.26   34.30
  -1  -4  -9  375.76   35.20
  -1  -4  -9  351.16   35.40
   1   4   9  313.67   34.80
   1   4   9  318.37   35.40
  -2  -4  -9  101.19   13.30
  -2  -4  -9  131.39   14.10
  -2  -4  -9   90.49   13.50
   2   4   9  113.99   14.00
   2   4   9  104.09   13.50
   2   4   9  123.59   13.60
  -3  -4  -9   76.99   10.30
  -3  -4  -9   64.29   11.10
  -3  -4  -9   96.19   11.50
   3   4   9   72.29   10.20
   3   4   9   86.29   11.40
  -4  -4  -9    3.30    6.60
  -4  -4  -9    3.20    5.50
   4   4   9   10.80    3.80
   4   4   9    0.50    5.90
   4   4   9    1.90    5.90
  -5  -4  -9    5.60    5.80
  -5  -4  -9    1.20    5.60
  -5  -4  -9    2.50    7.40
   5   4   9    6.40    4.30
   5   4   9    8.30    7.60
   4  -5  -9   57.69   10.40
  -4   5   9   68.29    8.80
  -4   5   9   61.29   10.90
  -4   5   9   70.49   16.60
   3  -5  -9    0.80    5.00
   3  -5  -9  -10.80   10.20
  -3   5   9   -6.20    3.60
  -3   5   9   -3.50    6.60
  -3   5   9   17.10   14.20
   2  -5  -9   -8.00    3.70
   2  -5  -9    8.70   10.00
  -2   5   9    5.20    4.20
  -2   5   9   -8.60   12.10
  -2   5   9    4.00    6.60
   1  -5  -9   31.80    5.90
   1  -5  -9   26.50   10.50
  -1   5   9   36.80    7.00
  -1   5   9   37.20    7.70
  -1   5   9   32.70    6.20
  -1   5   9   35.10   12.80
   0  -5  -9   -2.50    4.20
   0  -5  -9   10.00    9.00
   0   5   9    1.60    4.50
   0   5   9   -5.00    9.90
   0   5   9    6.80    6.00
  -1  -5  -9    9.50    7.50
  -1  -5  -9   16.10    5.50
  -1  -5  -9   14.20    4.90
   1   5   9   12.80    6.00
   1   5   9   13.40    6.70
  -2  -5  -9  125.19   15.90
  -2  -5  -9  139.79   16.50
  -2  -5  -9  132.89   17.10
   2   5   9  144.89   17.10
   2   5   9  133.09   15.80
  -3  -5  -9    8.90    8.00
  -3  -5  -9   18.50    6.20
  -3  -5  -9   18.80    6.40
   3   5   9   17.50    7.00
   3   5   9   18.20    5.70
  -4  -5  -9    5.10    7.20
  -4  -5  -9   -1.60    7.10
  -4  -5  -9    0.80    6.10
   4   5   9   -9.90    6.40
   4   5   9   -3.10    5.40
   4   5   9    3.00    4.10
  -5  -5  -9    0.80    7.50
  -5  -5  -9    4.70    6.70
   5   5   9   -7.20    6.80
   5   5   9    4.10    4.60
   3  -6  -9   77.29   11.00
   3  -6  -9   74.49   16.30
  -3   6   9   77.09    9.60
  -3   6   9   89.89   15.10
  -3   6   9   62.89   11.20
   2  -6  -9   85.89   17.60
  -2   6   9  108.29   14.30
  -2   6   9  143.69   17.10
  -2   6   9  115.59   13.70
   1  -6  -9  311.47   35.60
   1  -6  -9  322.77   32.30
  -1   6   9  309.97   32.70
  -1   6   9  299.17   33.10
  -1   6   9  329.07   34.20
   0  -6  -9   98.79   12.50
   0  -6  -9   80.49   14.50
   0   6   9  108.09   12.70
   0   6   9  133.59   14.00
   0   6   9   85.19   15.10
  -1  -6  -9   12.30    5.70
  -1  -6  -9   11.20    8.70
   1   6   9   17.50    6.40
   1   6   9   21.40    8.10
  -2  -6  -9   55.39    8.70
  -2  -6  -9   21.00    6.40
  -2  -6  -9   15.40    8.60
   2   6   9   23.90    6.20
   2   6   9   36.90    8.70
  -3  -6  -9   -6.90    7.30
  -3  -6  -9   22.00    7.30
  -3  -6  -9   12.00    6.90
   3   6   9    4.40    7.00
   3   6   9   13.60    5.90
  -4  -6  -9   -2.40    5.80
  -4  -6  -9   -3.60    6.70
  -4  -6  -9    9.70    7.80
   4   6   9    0.70    5.60
   4   6   9   11.30    7.90
   4   6   9   -4.60    3.90
   3  -7  -9  -15.20   13.30
  -3   7   9   -4.30    3.70
  -3   7   9    1.50    7.60
   2  -7  -9    2.10   13.60
  -2   7   9    9.30    4.50
  -2   7   9    2.90    7.90
   1  -7  -9   37.30   15.40
  -1   7   9   72.99   11.00
  -1   7   9   70.19    9.90
   0  -7  -9   15.80    5.50
   0  -7  -9   22.50   12.40
   0   7   9   10.20    7.60
   0   7   9   19.30    6.10
  -1  -7  -9   54.09   13.80
  -1  -7  -9  106.49   12.50
   1   7   9   87.29   12.30
  -2  -7  -9  134.99   15.20
  -2  -7  -9   67.09   14.40
   2   7   9  126.09   15.70
  -3  -7  -9   68.19   13.10
  -3  -7  -9   57.99   10.80
  -3  -7  -9   75.59   11.90
   3   7   9   85.19   13.30
  -4  -7  -9  -16.70    7.10
  -4  -7  -9    5.30    9.40
  -4  -7  -9   17.80    8.00
   4   7   9   -1.40    8.20
   2  -8  -9   -5.70   15.50
  -2   8   9    0.50    4.60
  -2   8   9   -8.10    8.00
   1  -8  -9   14.80   14.20
  -1   8   9   -6.10    7.60
  -1   8   9    2.50    5.60
   0  -8  -9   31.70   13.90
   0   8   9   55.19    9.40
   0   8   9   29.60   10.00
  -1  -8  -9   11.50   11.40
  -1  -8  -9   16.80    7.20
   1   8   9    3.40    6.80
  -2  -8  -9    7.90    7.00
  -2  -8  -9   -0.20    9.70
   2   8   9   -2.40    6.70
  -3  -8  -9   16.00    8.30
  -3  -8  -9    8.50   10.30
  -3  -8  -9    5.80    7.40
   3   8   9    6.70    9.30
   0   6 -10    0.60    7.80
   0   6 -10   -8.40   10.50
   0   6 -10   10.90    9.20
   0  -6  10   16.80   16.60
  -1   6 -10   -2.70    7.20
  -1   6 -10    1.10    9.70
  -1   6 -10    8.70   11.40
   1  -6  10  -16.70   14.90
  -2   6 -10    7.10    7.00
  -2   6 -10   -6.40   10.90
  -2   6 -10   16.90   10.40
   2  -6  10   12.70   17.90
   2   5 -10    7.00    7.50
   2   5 -10    3.30    4.40
   2   5 -10   16.50    9.50
  -2  -5  10   -1.10    9.10
   1   5 -10   36.20    8.00
   1   5 -10   17.00    4.60
   1   5 -10    6.70    8.20
  -1  -5  10   29.60   14.50
  -1  -5  10   17.40    8.70
   0   5 -10   -1.50    5.60
   0   5 -10    0.10    3.10
   0   5 -10   -5.90    8.10
   0   5 -10    2.30    6.80
   0  -5  10   -1.00   13.30
   0  -5  10   -4.90   13.60
   0  -5  10   -1.30    7.00
  -1   5 -10  185.88   19.80
  -1   5 -10  151.28   19.10
  -1   5 -10  153.78   18.60
   1  -5  10  133.39   20.00
   1  -5  10  154.18   23.20
  -2   5 -10   12.00    8.70
  -2   5 -10   19.00   10.60
  -2   5 -10   11.00    5.80
   2  -5  10   12.00    8.00
   2  -5  10    8.10   14.20
  -3   5 -10    9.70   12.20
  -3   5 -10   20.30    6.00
  -3   5 -10   31.80   11.60
   3  -5  10   10.50    7.10
   3  -5  10  -17.30   15.60
   3   4 -10   -3.40    4.40
   3   4 -10    9.90    8.30
  -3  -4  10   11.50   16.70
  -3  -4  10    8.00    9.70
   2   4 -10   13.00    7.30
   2   4 -10   14.50    6.50
   2   4 -10    7.30    4.40
  -2  -4  10   27.70    9.00
   1   4 -10    4.80    3.50
   1   4 -10    0.80    6.10
   1   4 -10   -9.70    6.50
   1   4 -10    2.30    6.60
  -1  -4  10    2.10   11.60
  -1  -4  10    0.90    7.00
   0   4 -10  100.89   13.10
   0   4 -10   94.29   12.80
   0   4 -10   94.39   12.60
   0   4 -10   87.89   10.00
   0  -4  10  117.79   17.90
   0  -4  10   88.69   13.30
   0  -4  10   69.59   16.50
  -1   4 -10   -9.50    7.70
  -1   4 -10    1.70    5.20
  -1   4 -10  -11.60    6.40
   1  -4  10   -0.30    9.80
   1  -4  10    2.00    5.90
  -2   4 -10   13.80    8.40
  -2   4 -10   -2.40    7.60
  -2   4 -10  -10.20    4.50
   2  -4  10    1.60    6.50
  -3   4 -10   72.29   12.30
  -3   4 -10   40.90    7.10
  -3   4 -10   45.20   10.50
   3  -4  10   31.50    8.10
  -4   4 -10    3.70   10.10
  -4   4 -10   -1.50    4.00
  -4   4 -10  -11.10   11.00
   4  -4  10   -1.50    7.00
   3   3 -10   -1.50    4.40
   3   3 -10    3.30    7.60
  -3  -3  10   -8.60    7.50
  -3  -3  10   -2.40   17.00
   2   3 -10   12.30    4.50
   2   3 -10   12.90    7.50
  -2  -3  10   11.20    7.80
   1   3 -10  195.88   24.10
   1   3 -10  241.08   24.20
   1   3 -10  244.58   23.90
   1   3 -10  192.68   22.00
  -1  -3  10  212.48   27.40
  -1  -3  10  253.77   25.80
   0   3 -10    2.70    5.40
   0   3 -10   -2.80    2.40
   0   3 -10    2.90    5.60
   0   3 -10    2.90    4.90
   0  -3  10    3.60   11.70
   0  -3  10   -1.90    6.00
  -1   3 -10   94.39   11.00
  -1   3 -10   66.49   10.00
  -1   3 -10   72.79   10.80
   1  -3  10   60.19   11.60
   1  -3  10   73.09   10.30
  -2   3 -10    0.80    6.70
  -2   3 -10    4.40    7.20
  -2   3 -10    5.30    4.70
   2  -3  10    0.90    6.00
   2  -3  10   -2.40    4.60
  -3   3 -10    6.70    8.20
  -3   3 -10   10.00    4.80
  -3   3 -10    5.20    7.90
   3  -3  10    6.80    6.50
  -4   3 -10   56.49   11.40
  -4   3 -10   40.10    6.40
  -4   3 -10   55.69   10.70
   4  -3  10   25.50    8.60
  -5   3 -10    6.80   10.40
  -5   3 -10   -2.90   11.10
   5  -3  10   -2.20    7.90
   4   2 -10    8.20    5.80
  -4  -2  10    8.60   20.10
   3   2 -10    4.70    4.50
   3   2 -10    0.90    6.80
  -3  -2  10   -1.70    7.00
  -3  -2  10    0.20   15.40
   2   2 -10   34.30    7.60
   2   2 -10   27.90    5.60
   2   2 -10   24.60    5.10
  -2  -2  10   26.50    8.10
   1   2 -10   86.69    9.50
   1   2 -10   71.79   10.20
   1   2 -10   60.19    8.20
  -1  -2  10   86.39    9.00
  -1  -2  10   69.09   10.60
  -1  -2  10   41.80   15.70
   0   2 -10  129.09   14.80
   0   2 -10  111.49   12.30
   0   2 -10  134.99   15.40
   0  -2  10  103.49   14.20
   0  -2  10  136.09   12.80
   0  -2  10   99.29   17.10
  -1   2 -10   -0.10    4.30
  -1   2 -10   -2.40    5.40
  -1   2 -10    1.30    5.30
   1  -2  10   -1.80    4.20
   1  -2  10    1.50    6.80
  -2   2 -10    0.60    4.20
  -2   2 -10   -6.10    5.60
  -2   2 -10    3.80    5.70
  -2   2 -10   -0.90    3.20
   2  -2  10   -2.30    3.90
   2  -2  10   -5.80    5.30
  -3   2 -10  130.69   15.10
  -3   2 -10  113.39   14.20
  -3   2 -10  113.29   15.00
   3  -2  10  131.49   14.00
   3  -2  10  111.69   15.60
  -4   2 -10   11.10    4.40
  -4   2 -10    8.70    8.00
  -4   2 -10   15.80    8.30
   4  -2  10    7.60    7.20
  -5   2 -10   78.09   14.20
  -5   2 -10   84.69   13.60
  -5   2 -10   68.69    8.90
   5  -2  10   75.29   13.20
   4   1 -10    4.70    5.80
  -4  -1  10   15.00   17.50
  -4  -1  10   14.50    8.50
   3   1 -10   -0.60    4.50
   3   1 -10   -0.20    6.20
  -3  -1  10   -4.30    4.50
  -3  -1  10    8.10    7.40
  -3  -1  10    0.40   15.10
   2   1 -10   45.60    6.80
   2   1 -10   26.60    7.80
   2   1 -10   53.69    6.50
  -2  -1  10   62.09    7.10
  -2  -1  10   38.70    8.40
   1   1 -10  287.77   28.70
   1   1 -10  278.07   29.90
   1   1 -10  258.07   28.00
  -1  -1  10  231.28   33.40
  -1  -1  10  291.27   30.00
  -1  -1  10  288.17   28.70
  -1  -1  10  311.37   28.80
   0   1 -10   20.60    5.00
   0   1 -10   17.80    3.20
   0   1 -10   18.90    5.60
   0  -1  10   29.40    3.80
   0  -1  10   15.90    4.40
   0  -1  10    1.00    9.90
   0  -1  10   24.60    6.20
   0  -1  10   15.90    4.40
  -1   1 -10   49.70    7.70
  -1   1 -10   62.39    7.90
   1  -1  10   44.80    9.20
   1  -1  10   57.39    7.70
  -2   1 -10   62.89    7.70
  -2   1 -10   50.29    7.90
  -2   1 -10   46.70    8.10
  -2   1 -10   56.39    7.50
   2  -1  10   53.39    7.40
   2  -1  10   46.90    8.80
  -3   1 -10   21.50    7.00
   3  -1  10   22.40    7.20
  -4   1 -10  111.19   12.40
  -4   1 -10   88.89   11.00
  -4   1 -10   88.19   12.60
  -4   1 -10  100.89   12.80
   4  -1  10   74.69   13.00
  -5   1 -10    0.10    3.40
  -5   1 -10   -0.30    6.50
  -5   1 -10    6.20    8.80
  -5   1 -10   15.20    9.10
   5  -1  10   -0.30    7.50
   4   0 -10    8.30    5.70
  -4   0  10   -1.00    7.30
  -4   0  10    8.90    6.10
  -4   0  10   26.60   17.60
   3   0 -10    6.00    4.80
   3   0 -10    2.50    5.60
  -3   0  10   19.30    6.90
  -3   0  10   14.90    6.00
  -3   0  10   16.00   15.80
   2   0 -10  122.79   15.20
   2   0 -10  124.09   14.10
  -2   0  10  126.59   14.30
  -2   0  10  128.69   15.50
   1   0 -10  123.09   13.30
   1   0 -10   96.59   10.70
  -1   0  10   78.49   11.50
  -1   0  10  108.79   12.60
  -1   0  10   61.89   16.60
  -1   0  10  102.79   11.10
   0   0 -10    7.10    2.50
   0   0 -10   10.80    4.80
   0   0  10    5.20    9.30
   0   0  10   10.70    4.40
   0   0  10    2.20    4.50
  -1   0 -10  101.79   13.70
  -1   0 -10  138.09   14.30
   1   0  10  139.29   13.80
   1   0  10  107.09   15.10
   1   0  10  127.09   14.00
  -2   0 -10    7.10    4.70
  -2   0 -10   11.50    4.30
  -2   0 -10    6.70    4.00
  -2   0 -10    7.30    4.60
   2   0  10    4.20    3.80
   2   0  10   -1.00    6.00
  -3   0 -10  541.65   53.09
  -3   0 -10  501.55   52.89
  -3   0 -10  534.05   53.09
  -3   0 -10  573.74   52.79
   3   0  10  526.75   52.59
   3   0  10  494.35   53.29
  -4   0 -10   33.60    5.50
  -4   0 -10   27.50    7.30
  -4   0 -10   42.40    7.30
  -4   0 -10   24.90    7.20
   4   0  10   18.30    7.60
  -5   0 -10    6.20    6.90
  -5   0 -10   16.50    8.80
  -5   0 -10   29.10    8.20
  -5   0 -10   29.30    5.30
   5   0  10   19.00    9.30
   4  -1 -10    0.20    5.30
  -4   1  10   -2.80    6.30
  -4   1  10   -5.00   15.80
  -4   1  10    3.60    6.70
   3  -1 -10   84.29    9.90
   3  -1 -10   74.49   10.20
  -3   1  10   71.89   10.20
  -3   1  10   63.79   19.60
  -3   1  10   64.29   10.60
   2  -1 -10  103.39   11.40
   2  -1 -10   94.29   12.40
  -2   1  10   94.69   11.80
  -2   1  10   92.49   12.20
   1  -1 -10   21.70    4.30
   1  -1 -10   19.40    5.30
  -1   1  10   10.60    8.30
  -1   1  10   17.80    5.10
  -1   1  10   21.50    5.60
  -1   1  10   10.90   12.90
   0  -1 -10   87.19   11.50
   0  -1 -10  104.19   10.60
   0   1  10  112.19   12.50
   0   1  10  114.29   10.90
   0   1  10   77.09   14.50
   0   1  10   85.09   11.10
  -1  -1 -10   38.80    6.20
   1   1  10   33.40    7.50
   1   1  10   28.00    5.80
  -2  -1 -10  147.39   16.60
  -2  -1 -10  146.79   16.10
  -2  -1 -10  154.08   16.30
   2   1  10  144.39   16.40
   2   1  10  135.79   17.00
  -3  -1 -10   22.30    6.10
  -3  -1 -10    7.30    5.30
  -3  -1 -10   15.40    4.80
  -3  -1 -10   13.40    5.00
  -3  -1 -10   18.00    4.60
   3   1  10   21.00    4.80
   3   1  10   17.30    6.80
  -4  -1 -10   69.79   10.60
  -4  -1 -10  100.69   11.10
  -4  -1 -10   83.09    9.70
  -4  -1 -10   65.29   10.00
   4   1  10   70.89    9.60
   4   1  10   72.29   11.80
  -5  -1 -10   37.70    8.70
  -5  -1 -10   42.60    6.70
  -5  -1 -10   37.40    9.00
   5   1  10   34.50   10.30
   4  -2 -10   61.09    9.40
  -4   2  10   68.79   10.10
  -4   2  10   47.40   10.10
  -4   2  10   62.39   19.20
   3  -2 -10    6.40    5.00
   3  -2 -10    7.40    5.10
  -3   2  10   -0.90    4.70
  -3   2  10   -1.50   15.00
  -3   2  10   -2.70    5.90
   2  -2 -10  363.36   35.60
   2  -2 -10  355.86   36.20
  -2   2  10  375.66   36.50
  -2   2  10  327.17   36.10
  -2   2  10  335.67   41.40
   1  -2 -10   11.80    3.90
   1  -2 -10    5.40    5.30
   1  -2 -10    0.40    3.80
  -1   2  10    7.70   10.90
  -1   2  10   -1.80   11.50
  -1   2  10    7.30    5.70
  -1   2  10    8.20    4.20
   0  -2 -10    0.90    3.80
   0  -2 -10    0.50    2.90
   0  -2 -10   -1.60    5.10
   0   2  10   -5.70    4.90
   0   2  10    3.80    9.10
   0   2  10    2.50    3.90
  -1  -2 -10   61.09    7.90
  -1  -2 -10   56.89    7.00
   1   2  10   50.29    9.40
   1   2  10   55.99    8.30
  -2  -2 -10  220.58   20.50
  -2  -2 -10  169.98   20.50
   2   2  10  185.48   21.30
   2   2  10  200.48   21.00
  -3  -2 -10  256.07   28.30
  -3  -2 -10  304.57   29.70
  -3  -2 -10  304.97   30.10
  -3  -2 -10  299.57   29.90
   3   2  10  281.57   30.20
   3   2  10  307.67   30.30
  -4  -2 -10    9.50    4.40
  -4  -2 -10    7.30    6.30
  -4  -2 -10    5.80    4.50
  -4  -2 -10    2.40    5.10
   4   2  10    8.10    2.90
   4   2  10    5.40    4.90
   4   2  10    3.40    6.20
  -5  -2 -10    7.30    4.50
  -5  -2 -10    5.20    7.00
  -5  -2 -10    7.70    6.80
   5   2  10   -5.80    7.00
   4  -3 -10    4.90    6.50
  -4   3  10   -6.70   16.20
  -4   3  10  -14.40    6.90
  -4   3  10   -4.30    5.10
   3  -3 -10   88.09   10.60
  -3   3  10   77.59   11.00
  -3   3  10   52.69   18.30
  -3   3  10   79.09   10.60
   2  -3 -10   30.00    5.90
   2  -3 -10   28.20    6.50
   2  -3 -10   41.50    6.10
  -2   3  10   24.60    6.90
  -2   3  10   10.50   15.10
  -2   3  10   34.70    6.20
   1  -3 -10  144.69   15.40
   1  -3 -10  117.89   15.10
   1  -3 -10  151.68   14.80
  -1   3  10   96.59   18.10
  -1   3  10  151.98   15.50
  -1   3  10  120.69   14.80
   0  -3 -10    1.90    5.20
   0  -3 -10    1.40    3.80
   0   3  10   -1.30    5.00
   0   3  10   -1.00    3.60
   0   3  10   10.60   10.00
  -1  -3 -10    0.90    5.60
  -1  -3 -10    6.40    2.30
  -1  -3 -10    8.10    4.00
  -1  -3 -10   17.30    3.90
   1   3  10   13.50    4.70
   1   3  10    1.00    7.00
  -2  -3 -10    0.00    4.30
  -2  -3 -10   -5.70    6.30
  -2  -3 -10   -2.60    4.60
   2   3  10   -5.20    4.30
   2   3  10   -3.40    5.70
  -3  -3 -10   28.10    6.50
  -3  -3 -10   49.10    7.50
   3   3  10   35.60    7.70
   3   3  10   27.60    7.30
  -4  -3 -10   24.20    6.20
  -4  -3 -10   20.60    4.80
  -4  -3 -10   22.30    7.30
  -4  -3 -10   18.50    5.60
   4   3  10   23.30    7.40
   4   3  10   28.70    4.30
   4   3  10   27.10    7.10
  -5  -3 -10   66.79    9.70
  -5  -3 -10   61.99    9.20
  -5  -3 -10   66.29   11.10
   5   3  10   59.69   11.60
   4  -4 -10    1.10    5.80
  -4   4  10   -1.80   16.30
  -4   4  10    0.30    7.10
  -4   4  10    3.70    5.10
   3  -4 -10  100.79   11.60
  -3   4  10   82.89   18.00
  -3   4  10   83.69   10.80
  -3   4  10   69.09   11.40
   2  -4 -10   17.90    5.40
   2  -4 -10   16.40    7.40
   2  -4 -10   10.40    4.50
  -2   4  10   22.30    5.00
  -2   4  10    9.90   14.10
  -2   4  10    7.70    6.60
   1  -4 -10   60.69    8.90
   1  -4 -10   59.39    9.90
  -1   4  10   70.19    9.10
  -1   4  10   65.39    9.30
   0  -4 -10   42.80    6.80
   0  -4 -10   28.30    8.40
   0   4  10   27.70   11.10
   0   4  10   52.09    7.30
   0   4  10   26.90    7.00
  -1  -4 -10  188.58   18.80
  -1  -4 -10  181.98   20.20
  -1  -4 -10  183.38   19.60
   1   4  10  141.59   20.20
   1   4  10  200.88   20.30
  -2  -4 -10  181.18   18.40
  -2  -4 -10  146.69   19.20
  -2  -4 -10  189.18   19.00
   2   4  10  156.08   19.50
   2   4  10  156.98   18.60
  -3  -4 -10   15.20    5.70
  -3  -4 -10   10.90    7.80
  -3  -4 -10   16.00    6.30
   3   4  10   26.00    7.40
   3   4  10   15.20    6.00
  -4  -4 -10   10.50    5.80
  -4  -4 -10   -3.50    6.80
   4   4  10   -0.70    3.40
   4   4  10    8.70    6.30
   4   4  10   19.10    7.20
  -5  -4 -10   13.80    8.60
  -5  -4 -10   14.90    6.40
  -5  -4 -10    3.10    6.20
   5   4  10   15.40    8.00
  -4   5  10   14.90   15.70
  -4   5  10    2.50    4.80
   3  -5 -10    6.90    6.00
   3  -5 -10    8.20   10.40
  -3   5  10   19.10   14.00
  -3   5  10   12.40    4.60
  -3   5  10    9.80    7.10
   2  -5 -10   15.10    9.20
   2  -5 -10   22.30    5.50
  -2   5  10   16.20    5.40
  -2   5  10   20.80   13.10
  -2   5  10   16.00    7.30
   1  -5 -10  179.98   23.80
   1  -5 -10  225.78   22.00
  -1   5  10  207.68   25.40
  -1   5  10  204.18   22.10
  -1   5  10  193.48   23.10
   0  -5 -10   60.49   10.90
   0  -5 -10   85.29    9.40
   0  -5 -10   59.39    7.50
   0   5  10   67.59    9.60
   0   5  10   54.09   13.70
   0   5  10   50.19    9.30
  -1  -5 -10   -6.30    4.60
  -1  -5 -10    0.10    4.40
  -1  -5 -10    1.70    8.00
   1   5  10    8.50    7.50
   1   5  10    5.30    5.70
  -2  -5 -10   -8.30    4.50
  -2  -5 -10   -9.10    4.20
  -2  -5 -10    5.70    7.00
   2   5  10    8.10    5.80
   2   5  10    4.60    6.50
  -3  -5 -10   17.30    6.70
  -3  -5 -10   13.20    7.60
  -3  -5 -10   27.40    7.10
   3   5  10   18.50    6.70
   3   5  10   15.60    7.30
  -4  -5 -10   -1.50    8.00
  -4  -5 -10    4.80    7.20
  -4  -5 -10    2.50    5.70
   4   5  10   -1.80    5.90
   4   5  10    1.90    6.80
  -5  -5 -10    7.40    6.90
  -5  -5 -10    5.30    7.90
   5   5  10    0.00    7.00
   3  -6 -10   47.60   13.40
   3  -6 -10   44.30    8.60
  -3   6  10   38.90    9.50
  -3   6  10   55.29    7.70
  -3   6  10   52.29   18.30
   2  -6 -10   -0.60   11.50
  -2   6  10   -5.10   11.40
  -2   6  10    6.30    7.40
  -2   6  10    3.90    4.40
   1  -6 -10   55.49   12.80
   1  -6 -10   73.59    9.20
  -1   6  10   67.59    9.40
  -1   6  10   55.99    9.90
  -1   6  10   62.89   12.80
   0  -6 -10   17.10   10.10
   0  -6 -10   34.60    6.40
   0   6  10   28.80   12.40
   0   6  10   19.60    7.50
   0   6  10   32.70    7.40
  -1  -6 -10   75.59   14.10
  -1  -6 -10  112.69   13.60
  -1  -6 -10  118.39   13.10
   1   6  10   94.39   14.30
   1   6  10  173.58   16.30
  -2  -6 -10    0.80    7.90
  -2  -6 -10   24.40    7.20
  -2  -6 -10    6.10    5.40
   2   6  10   14.90    6.40
   2   6  10    2.10    7.10
  -3  -6 -10   10.10    6.70
  -3  -6 -10    6.10    6.60
  -3  -6 -10    2.90    8.30
   3   6  10   13.50    6.20
   3   6  10   19.50    7.60
  -4  -6 -10   -3.60    7.80
  -4  -6 -10   -5.60    5.90
  -4  -6 -10    4.40    7.60
   4   6  10   -8.00    7.20
   4   6  10    1.30    5.80
   2  -7 -10   -4.20   11.50
  -2   7  10   -5.40    7.50
  -2   7  10    2.90    4.60
   1  -7 -10   42.70   13.00
  -1   7  10   46.80    8.30
  -1   7  10   55.69    9.60
   0  -7 -10    9.30    9.90
   0  -7 -10    2.00    4.90
   0   7  10   -8.40    7.20
   0   7  10   -0.90    5.50
  -1  -7 -10    5.30    9.10
  -1  -7 -10   -0.40    5.70
   1   7  10    9.80    7.30
  -2  -7 -10   22.10    9.20
  -2  -7 -10   37.20    8.20
  -2  -7 -10   16.00    7.00
   2   7  10   19.50    8.10
  -3  -7 -10    9.10    7.20
  -3  -7 -10    5.50    8.80
  -3  -7 -10   17.90    7.60
   3   7  10   21.80    9.10
   1  -8 -10    6.60   14.20
  -1   8  10   -2.40    5.40
  -1   8  10  -13.20    7.80
   0  -8 -10  116.49   18.70
   0   8  10  160.18   18.00
   0   8  10  126.89   16.50
  -1  -8 -10    2.00    6.10
  -1  -8 -10   -0.20    9.70
   1   8  10    5.00    7.30
  -2  -8 -10    1.40    9.10
  -2  -8 -10   -8.30    6.80
   2   8  10    4.20    8.10
   1   5 -11   64.09   10.50
   1   5 -11   39.00   10.70
  -1  -5  11   49.90   12.10
   0   5 -11   -3.50    7.70
   0   5 -11   -0.90    8.40
   0   5 -11  -10.10    6.30
   0  -5  11   -3.50   15.70
   0  -5  11   -3.70    7.60
   0  -5  11   -7.10   14.30
  -1   5 -11  -15.20    7.20
  -1   5 -11   -4.40    9.30
  -1   5 -11    3.20    6.30
   1  -5  11   14.20   12.70
   1  -5  11   -6.50   15.20
  -2   5 -11  -14.30    8.10
  -2   5 -11   -0.20    5.90
  -2   5 -11    3.70   10.30
   2  -5  11    3.30   14.60
   2  -5  11   14.10    9.50
  -3   5 -11    5.00   11.80
  -3   5 -11    4.90   10.20
  -3   5 -11    2.60    5.40
   3  -5  11    7.60   15.50
   3  -5  11   -1.30    7.60
   2   4 -11   10.80    4.50
   2   4 -11   14.00    6.80
   2   4 -11    3.00    8.00
  -2  -4  11    5.90    9.50
   1   4 -11    3.90    7.40
   1   4 -11   -4.40    3.60
   1   4 -11   -5.40    6.50
  -1  -4  11  -11.40   13.00
  -1  -4  11    1.20    8.40
   0   4 -11  242.88   28.00
   0   4 -11  273.97   28.90
   0   4 -11  280.87   28.20
   0  -4  11  246.78   31.00
   0  -4  11  252.67   28.80
   0  -4  11  204.58   30.80
  -1   4 -11   18.80    7.80
  -1   4 -11    9.10    6.10
  -1   4 -11   19.10    8.90
   1  -4  11    4.20    6.70
   1  -4  11   21.00   11.20
  -2   4 -11   11.40    5.30
  -2   4 -11   -2.50    7.20
  -2   4 -11   -5.90    9.00
   2  -4  11    7.60    8.30
  -3   4 -11   -3.00    8.50
  -3   4 -11   -2.90    4.80
  -3   4 -11   -1.40   10.10
   3  -4  11   -1.40    6.30
  -4   4 -11   10.20   10.80
  -4   4 -11   15.70   11.00
  -4   4 -11    7.50    4.90
   4  -4  11   10.00    7.80
   3   3 -11    2.80    8.20
   3   3 -11   16.40    5.20
  -3  -3  11   12.00    9.20
  -3  -3  11   28.00   18.90
   2   3 -11   46.70    6.80
   2   3 -11   43.90    8.20
   2   3 -11   36.80    9.60
  -2  -3  11   43.40   10.60
   1   3 -11   22.70    6.80
   1   3 -11   22.10    4.30
   1   3 -11   27.20    6.60
   1   3 -11   17.00    7.00
  -1  -3  11   11.20    8.50
  -1  -3  11   29.60   11.90
   0   3 -11    2.00    5.30
   0   3 -11   -2.80    5.10
   0   3 -11    1.20    5.80
   0   3 -11    3.30    2.50
   0  -3  11   -1.90   12.50
   0  -3  11   -1.60    5.60
  -1   3 -11   28.50    7.60
  -1   3 -11   12.50    6.80
  -1   3 -11   25.90    6.60
   1  -3  11   25.10    6.90
   1  -3  11   12.80    9.90
  -2   3 -11   -2.40    6.50
  -2   3 -11    2.30    6.30
  -2   3 -11   -0.20    4.60
   2  -3  11    9.70    7.00
   2  -3  11    2.00    5.10
  -3   3 -11    0.90    5.10
  -3   3 -11    9.00    8.20
  -3   3 -11    6.70    8.50
   3  -3  11    1.10    6.50
  -4   3 -11   61.99   11.40
  -4   3 -11   36.00    6.80
  -4   3 -11   56.09   11.80
   4  -3  11   33.70    9.40
   3   2 -11    9.80    4.90
   3   2 -11    6.10    7.40
  -3  -2  11   10.10   16.50
  -3  -2  11   26.20    9.60
   2   2 -11   51.89   10.60
   2   2 -11   67.79    8.80
  -2  -2  11  110.59   13.30
   1   2 -11   48.20    6.30
   1   2 -11   56.59    9.00
   1   2 -11   52.39    7.60
  -1  -2  11   18.40   14.80
  -1  -2  11   55.69    9.90
   0   2 -11  432.76   41.00
   0   2 -11  455.55   41.70
   0  -2  11  334.47   43.30
   0  -2  11  377.56   41.40
  -1   2 -11  245.98   29.20
  -1   2 -11  293.07   29.60
  -1   2 -11  330.27   29.80
   1  -2  11  270.07   30.30
   1  -2  11  265.07   29.30
  -2   2 -11   37.50    7.90
  -2   2 -11   50.49    8.30
  -2   2 -11   36.90    7.00
   2  -2  11   26.80    7.90
   2  -2  11   49.60    7.30
  -3   2 -11   40.20    8.20
  -3   2 -11   19.40    5.90
  -3   2 -11   18.30    7.30
   3  -2  11   14.30    7.50
  -4   2 -11   -0.20    7.90
  -4   2 -11    4.70    4.50
  -4   2 -11   -7.10    8.00
   4  -2  11   -1.40    6.60
  -5   2 -11   -0.80   10.20
  -5   2 -11  -15.40    9.60
  -5   2 -11    6.30    4.40
   5  -2  11   17.00    8.80
   3   1 -11   -3.00    5.60
   3   1 -11    7.60    4.80
  -3  -1  11   17.10   16.30
  -3  -1  11    2.20    4.70
  -3  -1  11   -4.90    7.30
   2   1 -11  178.18   21.40
   2   1 -11  200.38   19.40
   2   1 -11  161.78   19.00
  -2  -1  11  146.99   20.80
  -2  -1  11  213.98   20.00
   1   1 -11   48.90    8.50
   1   1 -11   37.60    5.80
   1   1 -11   44.80    7.00
  -1  -1  11   51.19    6.70
  -1  -1  11   49.40    8.40
  -1  -1  11   36.00   15.00
   0   1 -11    1.10    2.40
   0   1 -11    7.90    4.70
   0   1 -11    3.20    4.90
   0  -1  11    2.80    5.70
   0  -1  11    7.80    4.50
   0  -1  11   11.60    4.20
   0  -1  11   -4.70   10.50
  -1   1 -11   -2.00    4.70
  -1   1 -11   -2.30    5.10
   1  -1  11   -0.20    8.00
   1  -1  11    4.20    4.20
  -2   1 -11   32.60    6.90
  -2   1 -11   47.00    8.00
  -2   1 -11   52.09    7.40
  -2   1 -11   46.90    8.00
   2  -1  11   35.90    8.00
   2  -1  11   60.99    7.40
  -3   1 -11  101.09   12.00
  -3   1 -11   98.69   12.00
  -3   1 -11   68.69   10.00
   3  -1  11   74.09   11.70
   3  -1  11   96.69   10.80
  -4   1 -11  202.48   23.10
  -4   1 -11  208.08   21.50
  -4   1 -11  218.98   24.10
  -4   1 -11  197.08   23.90
   4  -1  11  196.08   23.70
  -5   1 -11    3.80    3.70
  -5   1 -11    0.20    7.20
  -5   1 -11    2.60    9.10
  -5   1 -11    1.50    8.20
   5  -1  11  -10.70    6.90
   4   0 -11  -14.80    4.90
  -4   0  11  -16.20   18.20
  -4   0  11    5.00    8.80
  -4   0  11   -3.40    5.70
   3   0 -11    5.30    4.60
   3   0 -11    1.30    5.70
  -3   0  11    9.30    7.10
  -3   0  11    9.40    5.80
  -3   0  11  -13.30   17.40
   2   0 -11    0.90    3.90
   2   0 -11    8.40    6.20
  -2   0  11   -0.80    5.00
  -2   0  11    8.10    6.10
   1   0 -11  229.38   25.00
   1   0 -11  238.98   23.40
  -1   0  11  260.07   24.70
  -1   0  11  150.48   27.40
  -1   0  11  234.48   24.30
  -1   0  11  240.48   25.00
   0   0 -11    9.20    5.30
   0   0 -11    8.10    2.60
   0   0  11    2.20    4.30
   0   0  11    0.10    4.70
   0   0  11   10.00   11.40
  -1   0 -11  330.07   34.80
  -1   0 -11  347.57   34.90
   1   0  11  275.37   35.40
   1   0  11  363.06   35.10
   1   0  11  393.16   34.60
  -2   0 -11  452.85   44.40
  -2   0 -11  444.06   44.20
   2   0  11  478.15   44.40
   2   0  11  390.76   44.40
  -3   0 -11   -2.10    3.60
  -3   0 -11    0.10    5.00
  -3   0 -11   -0.80    5.40
  -3   0 -11    3.30    6.30
   3   0  11   -1.90    3.90
   3   0  11    2.90    6.80
  -4   0 -11    1.90    6.40
  -4   0 -11   14.10    5.90
  -4   0 -11    3.30    4.10
  -4   0 -11    3.60    7.00
   4   0  11    0.10    6.80
  -5   0 -11    0.00    8.40
  -5   0 -11    4.30    4.30
  -5   0 -11    3.20    7.30
  -5   0 -11   -2.00    6.20
   5   0  11   -3.30    8.00
   4  -1 -11    5.60    5.70
  -4   1  11   -5.80    6.50
  -4   1  11    2.40   18.60
  -4   1  11    2.90    7.20
   3  -1 -11   -1.70    5.20
   3  -1 -11   -4.80    4.70
  -3   1  11   -4.00   17.90
  -3   1  11    3.80    6.20
  -3   1  11   -4.60    5.60
   2  -1 -11  175.08   18.30
   2  -1 -11  145.09   19.20
  -2   1  11  167.98   19.60
  -2   1  11  191.88   19.90
   1  -1 -11  252.67   27.50
   1  -1 -11  269.67   26.30
  -1   1  11  252.27   27.40
  -1   1  11  252.87   28.30
  -1   1  11  266.27   27.40
   0  -1 -11   32.30    4.40
   0  -1 -11   31.30    6.20
   0   1  11   27.60    6.20
   0   1  11    3.20   11.30
   0   1  11   29.70    6.00
  -1  -1 -11   33.90    5.90
   1   1  11   29.20    5.50
   1   1  11   36.10    6.20
   1   1  11   17.80    8.60
  -2  -1 -11  149.59   15.60
  -2  -1 -11  154.98   16.10
  -2  -1 -11  127.39   15.30
   2   1  11  129.09   15.50
   2   1  11  125.99   16.20
  -3  -1 -11  602.64   56.19
  -3  -1 -11  587.94   56.29
  -3  -1 -11  558.64   55.89
  -3  -1 -11  555.24   55.89
   3   1  11  556.14   55.99
   3   1  11  508.65   56.49
  -4  -1 -11  130.29   16.00
  -4  -1 -11  139.79   16.50
  -4  -1 -11  176.38   17.50
  -4  -1 -11  114.89   15.30
   4   1  11  137.19   18.00
  -5  -1 -11   21.20    7.80
  -5  -1 -11   20.10    5.20
  -5  -1 -11   18.70    8.20
   5   1  11   15.30    9.00
   4  -2 -11   12.90    6.70
  -4   2  11   -9.10   16.20
  -4   2  11   -7.40    7.00
  -4   2  11   -6.20    6.20
   3  -2 -11   -2.20    4.90
   3  -2 -11   -0.80    6.30
  -3   2  11    7.80    6.50
  -3   2  11   11.50    5.80
  -3   2  11   -6.80   17.30
   2  -2 -11   75.39    9.20
   2  -2 -11   68.29    9.90
  -2   2  11   79.09   10.20
  -2   2  11   47.50   18.10
  -2   2  11   61.29    9.50
   1  -2 -11   66.59    8.40
   1  -2 -11   57.99    7.60
  -1   2  11   50.19    8.20
  -1   2  11   56.89    8.60
  -1   2  11   34.40   15.20
   0  -2 -11  167.68   17.70
   0  -2 -11  170.88   16.40
   0   2  11  157.88   17.70
   0   2  11  166.88   18.10
   0   2  11  106.69   19.80
  -1  -2 -11   38.00    4.90
  -1  -2 -11   33.90    6.40
  -1  -2 -11   41.70    5.60
   1   2  11   34.60    8.70
   1   2  11   37.00    6.60
  -2  -2 -11  386.26   35.90
  -2  -2 -11  356.96   35.40
   2   2  11  298.37   35.70
   2   2  11  372.66   36.10
  -3  -2 -11   17.20    5.80
  -3  -2 -11    8.00    4.50
  -3  -2 -11    4.50    5.20
   3   2  11   12.90    4.80
   3   2  11    5.70    6.10
  -4  -2 -11    3.10    4.00
  -4  -2 -11    0.80    6.00
  -4  -2 -11   13.70    6.20
  -4  -2 -11    7.30    5.00
   4   2  11   -7.40    5.60
   4   2  11   -2.70    4.80
  -5  -2 -11    6.90    4.40
  -5  -2 -11    7.10    7.10
  -5  -2 -11    2.80    7.20
   5   2  11   -2.00    6.90
   4  -3 -11   29.10    7.10
  -4   3  11    6.60    8.00
  -4   3  11    9.00    6.40
  -4   3  11   34.70   18.00
   3  -3 -11   39.70    7.70
  -3   3  11   56.89    8.50
  -3   3  11   35.40   16.40
  -3   3  11   27.80    8.20
   2  -3 -11   70.89    9.60
   2  -3 -11   57.19    9.30
   2  -3 -11   85.99    9.80
  -2   3  11   63.29   17.30
  -2   3  11   72.59    9.90
  -2   3  11   67.59    9.60
   1  -3 -11   71.89    9.60
   1  -3 -11   54.69    8.80
   1  -3 -11   78.79    8.80
  -1   3  11   48.10   15.20
  -1   3  11   70.59    9.50
  -1   3  11   59.39    9.50
   0  -3 -11   15.40    6.40
   0  -3 -11   13.90    5.10
   0   3  11   -8.70   10.80
   0   3  11    1.30    5.40
   0   3  11    5.20    4.30
  -1  -3 -11    4.70    3.70
  -1  -3 -11    5.50    6.00
  -1  -3 -11   -4.10    3.80
  -1  -3 -11    2.60    2.20
   1   3  11   11.10    8.00
   1   3  11   10.60    5.10
  -2  -3 -11   10.60    5.00
  -2  -3 -11    8.80    4.90
   2   3  11   14.40    5.50
   2   3  11   10.00    6.10
  -3  -3 -11  737.93   69.69
  -3  -3 -11  753.82   69.99
   3   3  11  652.23   70.29
   3   3  11  662.03   69.99
  -4  -3 -11    0.50    5.90
  -4  -3 -11   10.30    5.90
  -4  -3 -11   11.80    5.20
  -4  -3 -11   10.70    4.40
   4   3  11   21.60    6.50
   4   3  11    1.90    5.90
  -5  -3 -11    4.20    7.00
  -5  -3 -11   -0.10    4.80
  -5  -3 -11   -1.10    6.70
   5   3  11   16.20    7.80
   3  -4 -11   32.20    7.60
  -3   4  11   51.29    8.90
  -3   4  11   34.00    7.20
  -3   4  11   65.29   16.90
   2  -4 -11    3.40    6.40
   2  -4 -11    2.80    4.30
   2  -4 -11   -1.20    4.70
  -2   4  11    8.20    4.90
  -2   4  11    3.30    6.20
  -2   4  11    2.60   14.90
   1  -4 -11    9.80    6.80
   1  -4 -11   -3.30    4.40
  -1   4  11    8.20    6.60
  -1   4  11    1.90    4.50
   0  -4 -11    7.00    4.80
   0  -4 -11    3.80    6.80
   0   4  11    3.60    4.70
   0   4  11   13.70   11.30
   0   4  11    3.90    6.00
  -1  -4 -11   22.50    7.20
  -1  -4 -11   20.40    5.60
  -1  -4 -11   24.70    5.10
   1   4  11    8.10    8.20
   1   4  11   33.20    6.60
  -2  -4 -11   60.09    8.60
  -2  -4 -11   57.09    9.80
  -2  -4 -11   57.99    8.80
   2   4  11   53.49   10.20
   2   4  11   59.19    9.50
  -3  -4 -11   12.10    7.20
  -3  -4 -11   19.60    5.80
  -3  -4 -11   15.10    6.20
   3   4  11    2.40    6.30
   3   4  11   11.30    6.30
  -4  -4 -11   -7.00    4.80
  -4  -4 -11    1.00    6.20
   4   4  11   -4.20    5.80
   4   4  11   -1.70    6.10
  -5  -4 -11    7.20    5.60
  -5  -4 -11   -1.60    6.00
  -5  -4 -11   -6.00    7.60
   5   4  11   11.40    7.90
   3  -5 -11   54.79    9.00
  -3   5  11   39.60    7.50
  -3   5  11   73.99   17.10
  -3   5  11   38.60    9.20
   2  -5 -11    3.20    7.80
   2  -5 -11    3.80    5.20
  -2   5  11   -1.30    7.00
  -2   5  11   -4.30   14.20
  -2   5  11    4.00    4.50
   1  -5 -11    0.50    4.30
   1  -5 -11    8.10    7.70
  -1   5  11    4.30   13.40
  -1   5  11    5.00    4.60
  -1   5  11    2.30    6.50
   0  -5 -11   12.80    4.90
   0  -5 -11   13.50    8.10
   0   5  11    7.70   11.80
   0   5  11   16.00    5.30
   0   5  11    4.50    6.50
  -1  -5 -11    6.50    7.20
  -1  -5 -11    8.10    5.40
  -1  -5 -11    9.00    4.40
   1   5  11   13.30    6.40
   1   5  11   15.50    8.30
  -2  -5 -11  143.39   17.90
  -2  -5 -11  169.18   16.90
  -2  -5 -11  151.68   17.10
   2   5  11  150.98   18.40
   2   5  11  118.89   16.90
  -3  -5 -11  155.98   18.20
  -3  -5 -11  143.59   18.90
  -3  -5 -11  164.38   18.70
   3   5  11  175.78   19.70
   3   5  11  137.29   18.00
  -4  -5 -11   24.40    8.80
  -4  -5 -11   53.39    9.30
   4   5  11   48.20    9.00
   4   5  11   39.00    9.50
   3  -6 -11   38.00    7.40
  -3   6  11   18.40    5.60
  -3   6  11   20.50    9.20
   2  -6 -11   39.60   11.40
  -2   6  11   32.30    6.70
  -2   6  11   32.90    9.50
   1  -6 -11   35.40   10.80
   1  -6 -11   36.00    6.90
  -1   6  11   46.50    7.80
  -1   6  11   46.70   17.00
  -1   6  11   25.00    8.80
   0  -6 -11   38.30    6.70
   0  -6 -11   11.90    9.10
   0   6  11   36.70   12.90
   0   6  11   21.00    6.30
   0   6  11   19.70    7.70
  -1  -6 -11   -1.60    4.70
  -1  -6 -11   -2.20    4.60
  -1  -6 -11    3.40    7.80
   1   6  11    6.10    9.10
   1   6  11   -0.90    5.60
  -2  -6 -11   13.00    7.90
  -2  -6 -11   17.50    6.20
  -2  -6 -11   11.50    6.30
   2   6  11    1.10    7.10
   2   6  11    5.80    7.30
  -3  -6 -11  -17.20    8.00
  -3  -6 -11   13.80    7.20
  -3  -6 -11   14.70    6.80
   3   6  11   14.40    8.60
   3   6  11   18.00    6.80
  -4  -6 -11   -9.60    7.20
  -4  -6 -11   -7.90    8.60
  -4  -6 -11    4.30    7.10
   4   6  11   -2.00    6.10
   4   6  11    0.50    8.00
   2  -7 -11    7.80   11.40
  -2   7  11    9.20    5.50
  -2   7  11    3.70    8.10
   1  -7 -11   18.20   11.40
  -1   7  11   31.10    6.80
  -1   7  11   23.90    8.40
   0  -7 -11    5.00   10.40
   0  -7 -11    1.30    5.10
   0   7  11   -9.90    7.40
   0   7  11   -2.60    5.40
  -1  -7 -11  109.59   13.40
  -1  -7 -11   73.69   13.80
   1   7  11  113.79   14.60
  -2  -7 -11    5.20    8.40
  -2  -7 -11    8.40    6.30
  -2  -7 -11   16.90    6.70
   2   7  11    8.10    7.40
  -3  -7 -11    5.70    6.60
  -3  -7 -11   -7.00    8.10
  -3  -7 -11    9.30    7.10
   3   7  11   14.10    8.70
   1  -8 -11    5.90   11.60
  -1   8  11   13.80    6.10
  -1   8  11   14.80    8.70
   0  -8 -11   31.60   11.90
   0   8  11   44.00    9.50
   0   8  11   46.70   10.20
  -1  -8 -11    3.20    6.00
  -1  -8 -11   -3.70    9.10
   1   8  11   -8.30    6.90
  -2  -8 -11    8.30    7.40
  -2  -8 -11    3.60    9.40
  -2  -8 -11    0.10    8.40
   2   8  11   -0.20    8.20
   0   5 -12   -2.70    7.20
   0   5 -12    7.20    9.90
   0   5 -12   -7.20    8.30
   0  -5  12    1.30   16.60
   0  -5  12  -31.00   15.60
  -1   5 -12   41.60    9.90
  -1   5 -12   27.30    8.70
  -1   5 -12   57.99   11.50
   1  -5  12   42.10   17.70
   1  -5  12    6.90   15.10
  -2   5 -12   23.30    6.90
  -2   5 -12   17.10   11.20
   2  -5  12   13.40   17.10
   2  -5  12   -9.30   11.00
   1   4 -12    3.80    7.70
   1   4 -12   17.60    7.70
  -1  -4  12    6.20    8.20
   0   4 -12   41.60    9.90
   0   4 -12   37.50   10.50
   0   4 -12   62.19   10.40
   0  -4  12   47.50   10.90
   0  -4  12   65.19   16.20
   0  -4  12   23.70   16.50
  -1   4 -12    2.60    7.20
  -1   4 -12   -8.10    8.40
  -1   4 -12    1.50    6.20
   1  -4  12    1.50    8.20
   1  -4  12    9.70   11.90
  -2   4 -12   -6.50    5.00
  -2   4 -12  -12.60    7.40
  -2   4 -12  -10.30    8.40
   2  -4  12  -10.10    7.90
  -3   4 -12   20.80    6.40
  -3   4 -12   27.80   10.20
  -3   4 -12   48.80   11.30
   3  -4  12    9.80    7.70
   2   3 -12  -10.60    5.90
   2   3 -12   -7.20    7.10
   2   3 -12   -8.10    3.90
  -2  -3  12   -4.80    9.10
   1   3 -12   28.10    8.60
   1   3 -12   38.30    7.60
   1   3 -12   29.90    7.70
   1   3 -12   16.10    4.50
  -1  -3  12   26.80    9.00
   0   3 -12    2.90    5.80
   0   3 -12   -0.10    6.20
   0   3 -12    0.90    6.30
   0  -3  12   11.40   14.00
   0  -3  12   -7.10    5.90
  -1   3 -12  296.67   32.70
  -1   3 -12  341.47   33.30
  -1   3 -12  318.57   33.10
   1  -3  12  293.77   34.50
   1  -3  12  289.67   32.60
  -2   3 -12   10.50    7.50
  -2   3 -12   17.10    8.10
  -2   3 -12   10.60    5.80
   2  -3  12    9.80    8.00
  -3   3 -12    6.00    5.30
  -3   3 -12  -15.30    7.80
  -3   3 -12   -0.80    7.60
   3  -3  12   -0.60    6.60
  -4   3 -12    7.30    9.50
  -4   3 -12    6.50    4.80
  -4   3 -12   21.20   11.50
   4  -3  12    0.90    7.80
   3   2 -12   17.80    7.70
   3   2 -12   14.40    5.30
  -3  -2  12    2.50   19.40
  -3  -2  12   19.30    9.50
   2   2 -12    8.40    6.90
   2   2 -12   15.60    4.70
  -2  -2  12    5.90    7.80
   1   2 -12   54.49    9.30
   1   2 -12   55.99    8.00
   1   2 -12   40.30    6.40
  -1  -2  12   61.59    9.90
  -1  -2  12   35.70   16.00
   0   2 -12    5.10    6.00
   0   2 -12    0.50    2.50
   0   2 -12    4.10    6.00
   0  -2  12   -1.10    5.70
   0  -2  12    3.20   13.10
  -1   2 -12   -4.20    5.30
  -1   2 -12   -3.90    5.70
  -1   2 -12   -1.60    5.40
   1  -2  12    3.90    5.60
   1  -2  12   -2.60    9.40
  -2   2 -12   -1.70    6.60
  -2   2 -12   -8.90    4.50
  -2   2 -12    7.20    7.00
   2  -2  12   -3.80    6.60
   2  -2  12    1.30    4.80
  -3   2 -12   12.20    8.10
  -3   2 -12   25.70    6.10
  -3   2 -12   13.30    7.70
   3  -2  12   19.10    7.00
  -4   2 -12   22.10    9.50
  -4   2 -12   25.10    5.90
  -4   2 -12    7.90    9.40
   4  -2  12   15.20    8.00
   3   1 -12    2.90    7.00
   3   1 -12   -0.20    4.40
  -3  -1  12    4.50   17.50
  -3  -1  12    8.20    7.90
   2   1 -12    6.10    3.90
   2   1 -12    4.30    6.30
  -2  -1  12    6.70    6.80
  -2  -1  12   -1.10    5.60
   1   1 -12   19.30    5.60
   1   1 -12   27.40    4.50
   1   1 -12   16.60    6.90
  -1  -1  12   19.30   14.80
  -1  -1  12   31.90    5.50
  -1  -1  12   20.00    7.10
   0   1 -12   -2.40    5.50
   0   1 -12   -4.80    4.70
   0   1 -12    7.10    2.40
   0  -1  12   -3.20    4.20
   0  -1  12    6.90    5.70
   0  -1  12    2.60   11.20
  -1   1 -12  271.37   24.80
  -1   1 -12  225.88   24.60
   1  -1  12  167.08   25.70
   1  -1  12  240.48   24.60
  -2   1 -12  157.48   16.80
  -2   1 -12  145.39   17.40
  -2   1 -12  155.38   17.50
   2  -1  12  156.58   16.60
   2  -1  12  113.39   17.20
  -3   1 -12   26.30    5.80
  -3   1 -12   35.10    7.50
  -3   1 -12   19.50    7.00
   3  -1  12    8.80    7.00
   3  -1  12   25.80    5.70
  -4   1 -12    8.10    7.50
  -4   1 -12   13.10    8.00
  -4   1 -12   10.40    4.60
   4  -1  12    8.30    7.50
  -5   1 -12   32.10   10.30
  -5   1 -12   28.30    5.70
  -5   1 -12   28.70    8.40
  -5   1 -12   31.90   10.90
   5  -1  12   32.90    9.60
   3   0 -12   14.90    7.10
   3   0 -12    7.80    4.90
  -3   0  12  -14.10   18.30
  -3   0  12   17.30    6.40
  -3   0  12   -4.20    6.20
   2   0 -12    7.20    4.10
   2   0 -12   -4.50    6.00
  -2   0  12   -4.40    5.30
  -2   0  12   11.50    5.20
   1   0 -12   38.30    7.70
   1   0 -12   39.40    5.40
  -1   0  12   35.50   15.10
  -1   0  12   27.30    6.30
  -1   0  12   38.90    7.70
   0   0 -12   14.20    5.00
   0   0 -12   12.40    5.90
   0   0 -12    6.90    2.90
   0   0  12   -0.90   12.20
   0   0  12   10.30    5.20
   0   0  12   10.60    5.40
   0   0  12   11.40    4.80
  -1   0 -12    2.60    4.80
  -1   0 -12    3.70    4.50
   1   0  12    2.80    4.40
   1   0  12    1.00    8.60
  -2   0 -12  110.99   13.50
  -2   0 -12  132.99   14.90
   2   0  12  128.89   14.20
   2   0  12  101.69   14.40
  -3   0 -12   76.49   10.80
  -3   0 -12   85.99   11.70
  -3   0 -12   95.49   11.20
  -3   0 -12   95.49   10.70
   3   0  12   60.19   11.80
   3   0  12   86.69   10.50
  -4   0 -12   15.20    5.10
  -4   0 -12   24.80    8.20
  -4   0 -12   10.70    6.60
  -4   0 -12   15.00    6.90
   4   0  12   22.20    8.00
  -5   0 -12   -5.10    7.60
  -5   0 -12    3.90    6.80
  -5   0 -12    5.10    9.10
  -5   0 -12   12.90    4.90
   5   0  12   19.10    9.20
   3  -1 -12   28.20    6.50
   3  -1 -12   30.60    7.60
  -3   1  12   24.90    7.20
  -3   1  12   32.70   18.00
  -3   1  12   25.10    8.10
   2  -1 -12    5.30    4.20
   2  -1 -12    1.00    6.00
  -2   1  12    9.10    5.70
  -2   1  12    0.80    5.30
   1  -1 -12   16.10    4.10
   1  -1 -12   12.00    5.40
  -1   1  12    9.30   13.00
  -1   1  12   14.10    5.30
  -1   1  12    0.40    5.70
   0  -1 -12    0.00    4.10
   0  -1 -12    5.50    2.90
   0   1  12    0.30   12.00
   0   1  12    3.80    5.50
   0   1  12   -0.90    4.90
  -1  -1 -12   -5.40    4.20
   1   1  12   -0.10    4.00
   1   1  12    2.10    4.30
   1   1  12    4.50    7.90
  -2  -1 -12   38.50    7.30
  -2  -1 -12   55.09    7.10
  -2  -1 -12   33.40    7.10
   2   1  12   34.80    8.70
   2   1  12   50.79    7.70
  -3  -1 -12   90.89   11.10
  -3  -1 -12  104.69   11.10
  -3  -1 -12   71.49   10.50
  -3  -1 -12   90.79   10.80
   3   1  12   73.59   10.60
   3   1  12   72.09   11.90
  -4  -1 -12   13.40    6.30
  -4  -1 -12    1.60    4.20
  -4  -1 -12    6.50    6.40
  -4  -1 -12    0.60    5.90
   4   1  12    7.40    7.50
  -5  -1 -12   -5.50    6.90
  -5  -1 -12    8.60    6.80
  -5  -1 -12   -2.30    4.30
   5   1  12   -7.90    7.70
   3  -2 -12    2.70    5.30
  -3   2  12    3.00    5.90
  -3   2  12   -4.70   18.20
  -3   2  12    2.50    6.70
   2  -2 -12    8.80    5.80
   2  -2 -12    4.70    4.80
  -2   2  12    5.90    5.60
  -2   2  12    9.20    6.10
   1  -2 -12    0.40    4.70
   1  -2 -12    0.90    3.60
  -1   2  12   -6.70   12.70
  -1   2  12   -5.00    4.50
  -1   2  12   -7.90    5.70
   0  -2 -12   26.40    5.80
   0  -2 -12   25.40    4.40
   0   2  12   12.80    6.30
   0   2  12   17.90   11.80
   0   2  12   24.20    6.30
  -1  -2 -12   -3.10    2.30
  -1  -2 -12    2.00    4.60
   1   2  12   -0.40    7.90
   1   2  12    0.10    4.40
  -2  -2 -12  250.47   27.00
  -2  -2 -12  295.37   26.70
   2   2  12  205.98   27.30
   2   2  12  279.77   27.40
  -3  -2 -12  178.68   19.10
  -3  -2 -12  163.38   18.80
  -3  -2 -12  181.38   19.60
   3   2  12  146.49   19.60
   3   2  12  180.18   19.30
  -4  -2 -12   22.20    6.30
  -4  -2 -12   20.00    5.70
  -4  -2 -12   33.50    7.00
  -4  -2 -12   37.60    7.80
   4   2  12   25.10    6.40
   4   2  12   19.40    7.60
  -5  -2 -12    2.40    7.40
  -5  -2 -12   -8.90    7.10
  -5  -2 -12    2.30    4.60
   5   2  12    0.70    7.20
   3  -3 -12   18.80    6.10
  -3   3  12    1.80    6.70
  -3   3  12    7.30    6.10
  -3   3  12   -3.80   17.30
   2  -3 -12   -1.20    4.80
   2  -3 -12    0.80    5.70
   2  -3 -12   10.30    5.00
  -2   3  12    6.30    5.00
  -2   3  12   10.50   14.80
  -2   3  12   -1.70    6.50
   1  -3 -12   15.10    5.60
   1  -3 -12   13.20    6.30
   1  -3 -12   19.50    5.10
  -1   3  12   17.10    6.90
  -1   3  12   24.30    5.90
  -1   3  12    9.90   13.90
   0  -3 -12    2.30    4.60
   0  -3 -12    2.40    6.20
   0  -3 -12    2.20    3.50
   0   3  12  -12.00   10.80
   0   3  12   11.10    5.90
   0   3  12    9.50    4.60
  -1  -3 -12   -3.30    5.80
  -1  -3 -12    7.40    5.00
  -1  -3 -12    6.00    3.40
   1   3  12   -8.30    8.50
   1   3  12    6.70    4.80
  -2  -3 -12    7.70    5.00
  -2  -3 -12   -2.50    4.20
   2   3  12   10.20    5.10
   2   3  12    2.30    6.10
  -3  -3 -12    5.20    5.40
  -3  -3 -12    1.10    4.60
   3   3  12   13.30    7.20
   3   3  12   14.80    5.70
  -4  -3 -12   29.50    6.40
  -4  -3 -12   28.50    7.50
  -4  -3 -12   17.40    5.30
  -4  -3 -12   32.10    7.30
   4   3  12   11.70    7.10
   4   3  12   32.40    7.50
  -5  -3 -12    9.50    5.50
  -5  -3 -12   -1.60    6.60
  -5  -3 -12   12.40    7.90
   5   3  12    7.00    8.20
   3  -4 -12   19.00    6.20
  -3   4  12   20.30    8.20
  -3   4  12   30.50   16.70
  -3   4  12    4.30    6.00
   2  -4 -12   52.79    8.50
   2  -4 -12   55.09    8.30
   2  -4 -12   46.60    9.10
  -2   4  12   61.69    8.70
  -2   4  12   57.69   17.50
  -2   4  12   42.60    8.90
   1  -4 -12   40.40    6.60
   1  -4 -12   12.00    6.70
   1  -4 -12   32.70    6.00
  -1   4  12   20.20    6.20
  -1   4  12   10.90    7.30
   0  -4 -12   10.60    5.00
   0  -4 -12    5.00    6.70
   0   4  12   12.10    6.30
   0   4  12    0.20    4.20
   0   4  12    4.30   11.90
  -1  -4 -12   -2.40    4.80
  -1  -4 -12    2.20    3.70
  -1  -4 -12   -0.90    6.20
   1   4  12   15.30    5.80
   1   4  12    6.20    8.70
  -2  -4 -12  105.39   11.80
  -2  -4 -12   94.89   11.90
  -2  -4 -12   71.69   11.90
   2   4  12  119.79   13.40
   2   4  12   69.09   11.70
  -3  -4 -12  109.09   13.10
  -3  -4 -12  108.39   13.70
   3   4  12   95.89   13.70
   3   4  12  111.99   14.70
  -4  -4 -12   17.50    7.50
  -4  -4 -12   13.10    6.20
   4   4  12   15.20    7.10
   4   4  12   23.30    8.10
  -5  -4 -12   -4.60    7.60
  -5  -4 -12    7.40    6.90
  -5  -4 -12    1.20    5.80
   5   4  12    5.80    7.10
   3  -5 -12   -3.60    6.20
  -3   5  12    3.20    5.10
  -3   5  12   11.60   16.40
  -3   5  12   -7.40    7.20
   2  -5 -12   10.00    5.50
   2  -5 -12    9.30    8.00
  -2   5  12    8.00   15.50
  -2   5  12    7.70    7.30
  -2   5  12   11.70    5.40
   1  -5 -12   75.09   12.30
   1  -5 -12   80.59   10.90
  -1   5  12   78.59   11.80
  -1   5  12  102.09   11.70
  -1   5  12   62.29   17.40
   0  -5 -12    1.40    5.00
   0  -5 -12    5.20    7.00
   0   5  12    8.70    6.80
   0   5  12    9.30   11.80
   0   5  12    9.30    4.90
  -1  -5 -12   24.20    6.20
  -1  -5 -12    4.80    7.00
  -1  -5 -12   23.80    5.00
   1   5  12    5.30    9.90
   1   5  12   19.60    6.40
  -2  -5 -12    2.10    5.00
  -2  -5 -12    5.20    5.80
  -2  -5 -12   -1.40    6.70
   2   5  12    1.10    6.70
   2   5  12    2.70    6.90
  -3  -5 -12    0.20    5.10
  -3  -5 -12    4.00    6.60
  -3  -5 -12    4.10    7.40
   3   5  12   11.20    7.90
   3   5  12   -4.80    6.40
  -4  -5 -12  101.29   14.30
  -4  -5 -12  138.09   15.10
   4   5  12  105.79   14.60
   4   5  12  106.09   15.80
   2  -6 -12   -1.10    5.50
   2  -6 -12    6.00    8.60
  -2   6  12   -2.60    7.70
  -2   6  12    2.50    5.40
   1  -6 -12   19.40    6.20
   1  -6 -12   21.30    9.30
  -1   6  12   16.30    6.00
  -1   6  12   20.00    7.80
   0  -6 -12    0.80    8.30
   0  -6 -12   -1.60    5.00
   0   6  12   -2.40    5.10
   0   6  12    3.80    7.30
   0   6  12  -11.50   12.30
  -1  -6 -12    9.70    5.70
  -1  -6 -12    8.00    8.70
   1   6  12   17.90    7.50
   1   6  12   15.20   11.20
  -2  -6 -12   19.00    8.10
  -2  -6 -12    8.30    5.90
  -2  -6 -12   17.60    6.20
   2   6  12   11.10    8.00
   2   6  12   -1.10    7.40
  -3  -6 -12  104.39   13.20
  -3  -6 -12   81.89   12.00
  -3  -6 -12   70.99   13.70
   3   6  12   84.69   12.20
   3   6  12  132.69   15.60
  -4  -6 -12   19.00    7.40
  -4  -6 -12   -5.20    9.20
  -4  -6 -12   23.00    8.40
   4   6  12   18.40    8.90
   4   6  12   17.70    8.20
  -2   7  12   -0.60    5.40
   1  -7 -12   11.80   10.50
  -1   7  12   -9.10    7.50
  -1   7  12    6.90    5.60
   0  -7 -12   -5.90    8.30
   0  -7 -12    7.50    5.30
   0   7  12   -8.70    7.90
   0   7  12    0.30    5.70
  -1  -7 -12    8.20    6.40
  -1  -7 -12   -7.10    7.80
   1   7  12   -0.60    6.10
  -2  -7 -12   10.50    9.10
  -2  -7 -12    2.50    5.60
   2   7  12    7.00    7.60
  -3  -7 -12   12.30    8.80
  -3  -7 -12   -6.20    6.70
  -3  -7 -12   -1.10    6.90
   3   7  12   -6.10    8.20
   0  -8 -12   -7.30    9.40
   0   8  12   11.90    9.80
   0   8  12    2.50    6.90
  -1  -8 -12   -2.80    9.10
  -1  -8 -12   25.10    7.10
   1   8  12   22.20    8.90
   1   8  12    7.60    9.30
   1   4 -13    6.80    7.90
   0   4 -13    7.30    9.00
   0   4 -13   20.90    8.90
   0   4 -13   16.60    8.40
   0  -4  13   18.80   16.40
   0  -4  13   -3.90   14.80
   0  -4  13   -3.60    8.30
  -1   4 -13    4.70    6.70
  -1   4 -13    8.10    8.70
  -1   4 -13    5.20    8.60
   1  -4  13    4.50   13.50
  -2   4 -13   42.50   11.50
  -2   4 -13   24.70    7.70
  -2   4 -13   17.10    9.10
   2  -4  13   22.20   10.90
  -3   4 -13   -0.90    6.00
   2   3 -13   19.40    9.20
   1   3 -13   16.70    8.20
   1   3 -13    4.20    6.40
  -1  -3  13   10.10    9.20
   0   3 -13    0.30    6.60
   0   3 -13   -3.20    6.80
   0   3 -13   -1.10    6.00
   0  -3  13    5.10    7.60
   0  -3  13   -2.10   15.30
  -1   3 -13    6.80    7.10
  -1   3 -13    6.80    7.80
  -1   3 -13    4.40    6.40
   1  -3  13    5.70    6.60
   1  -3  13    3.30   12.30
  -2   3 -13    5.90    8.50
  -2   3 -13    5.40    8.10
  -2   3 -13   -4.90    5.50
   2  -3  13    0.40    8.50
  -3   3 -13   49.30   10.70
  -3   3 -13   37.30    8.10
  -3   3 -13   78.49   11.40
   3  -3  13   36.90    9.60
  -4   3 -13   16.10    6.00
   2   2 -13   -4.30    6.60
   2   2 -13    8.90    4.60
  -2  -2  13    0.70    9.10
   1   2 -13   15.70    6.10
   1   2 -13   10.50    4.00
   1   2 -13   41.20    8.90
  -1  -2  13   14.10    8.30
  -1  -2  13    3.20   15.70
   0   2 -13    4.60    6.30
   0   2 -13    5.70    5.90
   0   2 -13    3.80    6.70
   0  -2  13    0.30    6.30
   0  -2  13   10.80   14.40
  -1   2 -13    3.30    6.20
  -1   2 -13   -6.00    6.30
  -1   2 -13    8.60    6.20
   1  -2  13   16.60   10.10
   1  -2  13    7.90    5.50
  -2   2 -13   13.40    6.20
  -2   2 -13    8.10    7.60
  -2   2 -13    3.80    6.80
   2  -2  13    1.90    5.80
   2  -2  13   -8.40    8.10
  -3   2 -13    4.50    7.40
  -3   2 -13   -8.20    7.50
  -3   2 -13   -4.30    5.30
   3  -2  13   10.40    7.60
  -4   2 -13    9.10    5.50
  -4   2 -13   -0.10    9.50
  -4   2 -13   -7.30    8.00
   4  -2  13    3.30    8.30
   3   1 -13    7.40    7.70
   2   1 -13   18.20    5.00
   2   1 -13   29.20    8.70
  -2  -1  13   17.70    8.00
   1   1 -13   -3.80    5.00
   1   1 -13    4.30    6.90
   1   1 -13    6.80    3.60
  -1  -1  13   12.60    7.50
  -1  -1  13    8.80   14.00
   0   1 -13   15.20    7.00
   0   1 -13    2.30    5.40
   0  -1  13   25.60   14.00
   0  -1  13    6.50    6.80
   0  -1  13   11.60    6.90
  -1   1 -13    8.40    5.60
  -1   1 -13    6.00    5.80
   1  -1  13   10.80    4.60
   1  -1  13   -7.00    9.90
   1  -1  13   15.10    6.10
  -2   1 -13   67.59    9.50
  -2   1 -13   69.79    9.40
  -2   1 -13   57.59    9.50
   2  -1  13   58.69    8.70
   2  -1  13   29.00   10.30
  -3   1 -13   20.90    5.90
  -3   1 -13    5.20    7.00
  -3   1 -13   14.30    7.60
   3  -1  13    1.20    7.30
  -4   1 -13   31.60    6.40
  -4   1 -13   28.10    9.10
  -4   1 -13   35.40    9.10
   4  -1  13   22.90    8.70
   3   0 -13   -3.90    6.60
   3   0 -13    0.40    4.80
  -3   0  13    6.80    8.50
  -3   0  13   24.10   18.50
   2   0 -13   -1.30    4.20
   2   0 -13   12.50    6.50
   2   0 -13   16.40    4.30
  -2   0  13    5.60    5.40
  -2   0  13    6.60    7.60
   1   0 -13   10.00    4.90
   1   0 -13   12.60    3.90
   1   0 -13   20.50    7.40
  -1   0  13    7.10    7.00
  -1   0  13    6.90   13.80
  -1   0  13   20.50    5.50
   0   0 -13    6.60    5.30
   0   0 -13   12.40    5.20
   0   0 -13    1.70    2.50
   0   0  13    0.50    4.90
   0   0  13  -16.90   12.50
   0   0  13    1.80    5.90
  -1   0 -13   11.10    5.20
  -1   0 -13    1.10    4.40
   1   0  13    6.60    9.70
   1   0  13   12.00    5.10
  -2   0 -13    9.50    4.80
  -2   0 -13    9.10    6.10
   2   0  13    5.50    4.70
   2   0  13    4.90    7.10
  -3   0 -13   -1.30    6.30
  -3   0 -13   -2.60    4.00
  -3   0 -13  -12.20    5.50
   3   0  13   -1.80    6.60
   3   0  13    6.70    4.50
  -4   0 -13   12.20    7.50
  -4   0 -13   13.40    6.80
  -4   0 -13    7.00    6.80
  -4   0 -13    4.30    4.90
   4   0  13    8.60    8.60
  -5   0 -13    2.30    7.50
  -5   0 -13    4.90    5.10
  -5   0 -13    5.90    7.70
  -5   0 -13    3.50    9.50
   5   0  13    8.50    9.70
   3  -1 -13    1.70    5.20
  -3   1  13    7.30    7.40
  -3   1  13   10.50    6.50
  -3   1  13   -4.90   17.90
   2  -1 -13   -0.70    4.10
   2  -1 -13    0.00    6.40
  -2   1  13    3.60    6.10
  -2   1  13    6.50    6.30
   1  -1 -13  112.09   12.70
   1  -1 -13  103.69   10.70
  -1   1  13   87.29   12.20
  -1   1  13   83.09   11.40
  -1   1  13   42.00   16.60
   0  -1 -13    5.50    2.80
   0  -1 -13    4.50    4.70
   0   1  13  -10.10   12.70
   0   1  13    1.30    5.40
   0   1  13   -0.90    4.60
  -1  -1 -13   23.10    5.70
   1   1  13   10.10    9.00
   1   1  13   32.60    6.40
  -2  -1 -13   55.39    8.30
  -2  -1 -13   66.19    9.00
   2   1  13   56.59    8.50
   2   1  13   48.80    9.60
  -3  -1 -13   70.29    9.50
  -3  -1 -13   55.49    9.20
  -3  -1 -13   68.09   10.10
  -3  -1 -13   71.89    9.40
   3   1  13   77.59    9.60
   3   1  13   50.39   10.30
  -4  -1 -13    2.50    4.90
  -4  -1 -13   10.00    6.30
  -4  -1 -13   -2.10    6.20
  -4  -1 -13   -2.00    6.80
   4   1  13   -1.00    8.10
  -5  -1 -13    2.00    4.90
  -5  -1 -13    4.90    6.70
  -5  -1 -13  -11.10    7.20
   5   1  13    4.00    7.60
   3  -2 -13   -2.40    5.20
  -3   2  13  -23.70   17.30
  -3   2  13   -1.70    6.70
  -3   2  13   -2.60    6.20
   2  -2 -13    8.10    5.70
   2  -2 -13   -0.80    4.70
  -2   2  13   -3.70    6.00
  -2   2  13    9.80    6.50
   1  -2 -13   -1.10    5.20
   1  -2 -13    4.80    3.90
  -1   2  13   -2.30    5.90
  -1   2  13   -4.20   13.40
  -1   2  13   -2.20    5.20
   0  -2 -13    0.50    3.00
   0  -2 -13   -0.60    4.40
   0   2  13    2.40    5.90
   0   2  13    5.00    4.70
   0   2  13   -7.20   11.80
  -1  -2 -13   -0.90    4.20
  -1  -2 -13    2.10    2.50
   1   2  13   -6.10    8.50
   1   2  13   -2.10    5.10
  -2  -2 -13   15.80    5.30
  -2  -2 -13    1.10    4.50
   2   2  13    4.10    4.60
   2   2  13   -2.90    6.60
  -3  -2 -13    4.00    6.10
  -3  -2 -13    2.50    5.20
  -3  -2 -13    6.90    4.90
   3   2  13    9.70    5.40
   3   2  13    1.00    7.30
  -4  -2 -13   11.30    6.20
  -4  -2 -13   22.80    7.30
  -4  -2 -13   17.30    6.80
  -4  -2 -13    8.60    5.60
   4   2  13   15.00    8.10
  -5  -2 -13    8.60    7.90
  -5  -2 -13    8.70    7.60
  -5  -2 -13    2.00    4.90
   5   2  13    9.80    8.60
   3  -3 -13  -11.70    5.20
  -3   3  13   -6.70    5.80
  -3   3  13    4.10   18.40
  -3   3  13  -13.00    6.30
   2  -3 -13   11.10    5.30
   2  -3 -13    4.10    5.60
  -2   3  13  -12.30   16.90
  -2   3  13   10.70    6.50
  -2   3  13    0.40    5.40
   1  -3 -13   38.20    7.90
   1  -3 -13   66.59    7.90
  -1   3  13   53.19    8.90
  -1   3  13   56.79    9.00
  -1   3  13   41.50   15.90
   0  -3 -13   17.30    4.30
   0  -3 -13   18.60    5.70
   0   3  13   12.70   13.20
   0   3  13    6.20    6.50
   0   3  13   17.20    5.70
  -1  -3 -13    7.90    4.70
  -1  -3 -13    4.40    3.20
   1   3  13   -8.70    8.50
   1   3  13   -5.90    5.00
  -2  -3 -13   21.80    5.90
  -2  -3 -13   11.70    4.90
   2   3  13    1.80    7.60
   2   3  13   17.80    6.30
  -3  -3 -13   92.89   11.80
  -3  -3 -13   86.99   11.70
   3   3  13  105.29   12.60
   3   3  13   78.19   12.80
  -4  -3 -13   44.00    7.50
  -4  -3 -13   36.20    8.10
  -4  -3 -13   39.10    8.10
  -4  -3 -13   28.60    6.50
   4   3  13   22.90    7.50
   4   3  13   35.80    9.70
  -5  -3 -13   -2.00    7.30
  -5  -3 -13    8.40    7.20
  -5  -3 -13    4.50    5.80
   5   3  13   11.50    7.90
   3  -4 -13   12.50    6.00
  -3   4  13    7.60    8.30
  -3   4  13   14.50    6.50
  -3   4  13    5.00   17.20
   2  -4 -13   50.29    8.10
  -2   4  13   44.80    8.90
  -2   4  13   43.30    8.20
  -2   4  13   18.00   18.50
   1  -4 -13    7.10    4.80
   1  -4 -13    1.50    4.20
   1  -4 -13    8.50    6.50
  -1   4  13    7.70    6.70
  -1   4  13   -0.50    4.90
   0  -4 -13  166.68   16.70
   0  -4 -13  142.49   16.80
   0   4  13  118.99   15.40
   0   4  13   70.39   18.80
   0   4  13  159.38   16.90
  -1  -4 -13   64.19    8.90
  -1  -4 -13   53.19    9.20
   1   4  13   46.00    8.50
   1   4  13   31.30   11.40
  -2  -4 -13   -3.10    4.40
  -2  -4 -13    3.20    4.70
  -2  -4 -13    6.10    6.80
   2   4  13    7.40    6.30
   2   4  13   -7.90    7.30
  -3  -4 -13   32.80    7.00
  -3  -4 -13   33.00    7.10
   3   4  13   17.80    8.10
   3   4  13   33.70    8.60
  -4  -4 -13    5.40    6.40
  -4  -4 -13   14.30    6.30
   4   4  13    5.50    7.00
   4   4  13   12.40    7.50
   2  -5 -13   15.50    8.80
   2  -5 -13    7.00    5.90
  -2   5  13   -1.80   16.30
  -2   5  13   21.50    6.20
  -2   5  13   16.90    8.40
   1  -5 -13   -7.00    4.80
   1  -5 -13   -7.10    4.40
   1  -5 -13   -0.30    7.30
  -1   5  13   -9.30   16.20
  -1   5  13   -1.10    5.10
  -1   5  13  -10.10    7.50
   0  -5 -13    1.40    4.60
   0  -5 -13    1.70    7.40
   0   5  13   -3.80   12.60
   0   5  13   -6.20    4.30
   0   5  13    1.80    6.90
  -1  -5 -13    2.20    5.10
  -1  -5 -13    2.00    7.30
   1   5  13    6.60    6.30
   1   5  13   -3.40   10.10
  -2  -5 -13    4.40    7.20
  -2  -5 -13    0.30    5.00
  -2  -5 -13    2.20    5.10
   2   5  13    4.90    8.50
   2   5  13   -1.80    6.90
  -3  -5 -13    6.80    6.70
  -3  -5 -13   10.00    6.70
  -3  -5 -13   24.80    8.40
   3   5  13    7.30    7.40
   3   5  13   12.40    7.70
  -4  -5 -13  130.99   15.20
  -4  -5 -13  106.39   14.80
   4   5  13  114.29   16.30
   4   5  13  104.39   15.60
   2  -6 -13   15.80    6.60
   2  -6 -13   12.30    9.80
  -2   6  13   21.80    8.60
  -2   6  13   16.70    6.60
   1  -6 -13   26.20   10.00
  -1   6  13   27.00    8.60
  -1   6  13   46.60    8.30
   0  -6 -13   35.30    6.60
   0  -6 -13   12.40    9.30
   0   6  13    5.60   13.70
   0   6  13   27.00    7.10
   0   6  13   23.30    8.20
  -1  -6 -13   68.99    9.70
  -1  -6 -13   42.90   10.30
   1   6  13   81.59   11.30
   1   6  13   40.20   13.50
  -2  -6 -13   14.00    8.00
  -2  -6 -13   21.50    6.70
   2   6  13   16.30    8.60
   2   6  13   10.50    8.90
  -3  -6 -13   -0.90    6.70
  -3  -6 -13    3.40    6.20
  -3  -6 -13   14.70    9.20
   3   6  13   -1.20    8.40
   3   6  13    0.70    7.20
   1  -7 -13    0.50    9.80
  -1   7  13    7.90    8.80
  -1   7  13   10.00    6.40
   0  -7 -13   -5.40    5.30
   0  -7 -13    7.30    9.50
   0   7  13   -5.70    4.70
   0   7  13  -15.30    8.60
  -1  -7 -13  -10.20    5.50
  -1  -7 -13    7.30    9.10
   1   7  13    6.60    7.50
  -2  -7 -13   22.80    8.10
  -2  -7 -13   17.70    8.90
   2   7  13   25.00    9.80
   1   3 -14    4.20    7.50
   1   3 -14    9.30    7.20
  -1  -3  14    3.30    8.70
   0   3 -14   17.00    8.00
   0   3 -14   -2.10    7.40
   0   3 -14   -0.40    7.40
   0  -3  14   15.70    8.60
   0  -3  14  -18.10   16.10
  -1   3 -14    8.30    6.80
  -1   3 -14   -0.60    7.10
  -1   3 -14    2.40    7.40
   1  -3  14   -0.30   13.50
   1  -3  14   10.00    7.10
  -2   3 -14    0.10    6.30
  -2   3 -14   17.70    8.40
  -2   3 -14    4.10    8.20
   2  -3  14    2.20    9.70
  -3   3 -14   45.20   11.10
  -3   3 -14   48.20    8.70
  -3   3 -14   47.60   11.50
   3  -3  14   40.60   10.90
   1   2 -14    5.80    7.80
  -1  -2  14   -3.50    7.60
   0   2 -14   -0.50    6.30
   0   2 -14    6.30    6.20
   0   2 -14    1.90    6.40
   0  -2  14   -1.20   15.50
   0  -2  14    3.10    7.70
  -1   2 -14    1.50    6.90
  -1   2 -14    5.70    7.10
  -1   2 -14    9.70    7.00
   1  -2  14    3.90    5.60
   1  -2  14    9.90   12.70
  -2   2 -14   -5.00    6.80
  -2   2 -14   -3.00    5.80
  -2   2 -14   -3.10    7.60
   2  -2  14  -12.50    7.90
  -3   2 -14   27.20    8.80
  -3   2 -14   22.50    9.10
  -3   2 -14   22.10    6.80
   3  -2  14   17.30    8.00
  -4   2 -14    2.50    5.60
   2   1 -14    0.90    4.20
   2   1 -14   -8.70    7.00
  -2  -1  14    0.50    7.50
   1   1 -14   12.20    7.10
   1   1 -14   14.70    6.00
  -1  -1  14    1.00   14.90
  -1  -1  14   21.40    8.20
   0   1 -14   23.60    7.40
   0   1 -14   25.10    6.60
   0  -1  14   17.50    7.90
   0  -1  14   -2.50   14.70
  -1   1 -14   56.19    8.70
  -1   1 -14   46.10    8.50
   1  -1  14   23.10   12.10
   1  -1  14   57.79    9.40
  -2   1 -14    6.10    6.40
  -2   1 -14   12.90    6.20
  -2   1 -14   -2.50    6.40
   2  -1  14    7.00    5.50
   2  -1  14   16.40    9.30
  -3   1 -14   32.50    9.30
  -3   1 -14   46.30    7.80
  -3   1 -14   34.90    9.10
   3  -1  14   39.30    9.70
  -4   1 -14   12.90    8.30
  -4   1 -14   -1.10    5.10
  -4   1 -14   19.80    9.00
   4  -1  14   18.10    8.60
   2   0 -14   13.80    7.70
   2   0 -14    5.00    4.50
  -2   0  14   -1.50    7.00
   1   0 -14   18.70    6.10
   1   0 -14   21.70    8.40
   1   0 -14   17.90    4.70
  -1   0  14   38.60    9.00
  -1   0  14   31.80    6.60
  -1   0  14    6.80   16.00
   0   0 -14   10.20    6.10
   0   0 -14   14.30    5.80
   0   0  14    4.80    6.60
   0   0  14   -0.80    5.20
   0   0  14    6.70   13.00
  -1   0 -14   -5.10    5.20
  -1   0 -14    7.30    5.80
   1   0  14    1.60    5.00
   1   0  14    5.00    4.90
   1   0  14   -7.90    9.70
  -2   0 -14   15.20    5.60
  -2   0 -14   16.30    7.00
   2   0  14   16.30    5.90
   2   0  14    7.00    8.20
  -3   0 -14   33.70    7.90
  -3   0 -14   29.40    6.50
  -3   0 -14   34.90    8.30
   3   0  14   21.60    8.30
  -4   0 -14    0.60    5.00
  -4   0 -14   -3.30    7.40
  -4   0 -14    1.80    6.80
   4   0  14  -14.00    7.00
   2  -1 -14   14.70    5.20
   2  -1 -14    9.20    7.50
  -2   1  14   18.60    7.00
  -2   1  14    8.30    7.00
   1  -1 -14   -4.50    3.50
   1  -1 -14    7.60    6.10
  -1   1  14   -1.40   14.00
  -1   1  14   -2.80    5.50
  -1   1  14    1.00    5.50
   0  -1 -14    0.70    5.20
   0  -1 -14    0.60    2.80
   0   1  14    0.80    5.10
   0   1  14  -14.50   12.20
   0   1  14   -1.70    5.50
  -1  -1 -14   19.40    5.90
   1   1  14   20.70   10.40
   1   1  14   32.30    7.10
  -2  -1 -14   34.80    7.40
  -2  -1 -14   36.00    7.20
   2   1  14   33.50    9.70
   2   1  14   35.40    6.90
  -3  -1 -14   23.40    7.00
  -3  -1 -14   16.10    6.50
  -3  -1 -14   16.10    5.90
  -3  -1 -14   18.40    6.50
   3   1  14   15.90    7.70
   3   1  14   22.80    5.70
  -4  -1 -14   12.60    7.40
  -4  -1 -14    2.70    6.80
  -4  -1 -14   -1.80    4.70
  -4  -1 -14   16.00    6.70
   4   1  14   -0.60    7.80
   2  -2 -14   -2.10    5.70
   2  -2 -14   -2.40    4.70
  -2   2  14    8.10    6.60
  -2   2  14    1.20    5.70
   1  -2 -14   33.80    7.50
   1  -2 -14   32.30    5.70
  -1   2  14   37.50    7.60
  -1   2  14   28.30   15.10
  -1   2  14   31.10    7.40
   0  -2 -14   58.79    6.50
   0  -2 -14   44.60    8.00
   0   2  14   20.40   14.00
   0   2  14   37.40    8.10
   0   2  14   52.19    8.70
  -1  -2 -14   -3.80    4.20
   1   2  14    4.30    5.70
   1   2  14   -9.30    9.60
  -2  -2 -14   19.60    6.30
  -2  -2 -14   19.00    5.20
   2   2  14   15.70    8.20
   2   2  14    9.20    6.00
  -3  -2 -14   39.50    8.10
  -3  -2 -14   25.10    6.80
  -3  -2 -14   23.30    6.40
   3   2  14   33.50    8.80
   3   2  14   23.00    6.70
  -4  -2 -14    0.30    5.80
  -4  -2 -14    3.60    5.10
  -4  -2 -14   -1.50    7.20
  -4  -2 -14    8.80    6.50
   4   2  14    2.90    7.80
   2  -3 -14    7.20    5.10
   2  -3 -14    7.90    6.50
  -2   3  14   23.70    7.00
  -2   3  14   18.70   17.00
  -2   3  14    2.20    6.00
   1  -3 -14    2.40    4.70
   1  -3 -14   -1.60    4.40
  -1   3  14    0.50    4.90
  -1   3  14    7.00   15.50
  -1   3  14   -3.60    6.10
   0  -3 -14    1.90    4.90
   0  -3 -14    9.60    4.00
   0   3  14    9.70    6.80
   0   3  14   -5.90   12.60
   0   3  14    0.10    4.80
  -1  -3 -14  143.89   14.40
  -1  -3 -14  157.18   17.20
   1   3  14  136.39   16.80
   1   3  14   96.39   18.30
  -2  -3 -14    1.70    4.30
  -2  -3 -14    2.20    5.30
   2   3  14    6.80    5.20
   2   3  14    2.20    8.50
  -3  -3 -14   -2.10    5.10
  -3  -3 -14   -2.30    5.30
   3   3  14  -10.60    7.20
   3   3  14    6.50    5.90
  -4  -3 -14    7.40    6.50
  -4  -3 -14    7.10    6.60
  -4  -3 -14    5.10    5.40
   4   3  14    2.00    7.60
   2  -4 -14   12.80    6.20
  -2   4  14    6.40    5.90
  -2   4  14    8.00    7.20
  -2   4  14   31.50   17.60
   1  -4 -14   -0.50    6.90
   1  -4 -14   -0.20    5.10
   1  -4 -14   -5.50    4.10
  -1   4  14   -6.90    7.20
  -1   4  14    4.70    5.70
   0  -4 -14    6.00    4.50
   0  -4 -14   -5.90    6.80
   0  -4 -14    1.70    5.10
   0   4  14   -6.50    6.40
   0   4  14    2.90   13.90
   0   4  14   -3.30    4.90
  -1  -4 -14    3.80    6.70
  -1  -4 -14    5.50    5.70
   1   4  14   10.20   11.20
   1   4  14   -5.30    5.10
  -2  -4 -14    0.40    5.00
   2   4  14    1.20    8.50
   2   4  14    6.30    6.00
  -3  -4 -14    0.30    5.00
  -3  -4 -14    1.90    5.60
   3   4  14    2.80    7.40
   3   4  14    4.00    6.90
  -4  -4 -14    0.70    6.40
  -4  -4 -14    4.90    6.90
  -4  -4 -14    0.80    5.10
   4   4  14   -1.00    7.40
   4   4  14    3.50    6.90
   2  -5 -14   -2.80    5.00
  -2   5  14  -29.10   15.90
  -2   5  14   -2.40    7.50
  -2   5  14   -0.70    5.50
   1  -5 -14   13.90    5.90
   1  -5 -14   12.30    5.50
   1  -5 -14   23.80    8.10
  -1   5  14    5.00    5.90
  -1   5  14   15.80    7.70
  -1   5  14    6.90   16.60
   0  -5 -14   -4.20    7.40
   0  -5 -14   -1.90    5.50
   0   5  14   -1.60    5.80
   0   5  14   10.60   13.70
   0   5  14   -0.10    7.40
  -1  -5 -14  223.58   23.60
  -1  -5 -14  186.28   23.90
   1   5  14  212.48   23.80
  -2  -5 -14    3.50    7.30
  -2  -5 -14    1.40    5.50
   2   5  14   17.50    8.00
   2   5  14   11.10    9.10
  -3  -5 -14   -3.50    5.40
  -3  -5 -14    0.40    6.40
   3   5  14   -1.50    7.30
   3   5  14    1.00    6.70
   4   5  14   -9.40    7.70
   1  -6 -14    5.50    8.70
  -1   6  14    8.10    6.10
  -1   6  14    1.70    8.00
   0  -6 -14   10.60    8.70
   0  -6 -14   12.80    5.70
   0   6  14   -2.60    7.90
   0   6  14   13.80    6.40
   0   6  14   10.90   14.80
  -1  -6 -14   -2.10    7.50
  -1  -6 -14   16.20    6.20
   1   6  14   22.60   13.00
   1   6  14   10.60    7.20
  -2  -6 -14   30.00    7.70
  -2  -6 -14   11.00    8.00
   2   6  14   -3.00    9.50
   2   6  14   11.30    8.10
  -3  -6 -14   -7.20    8.10
  -3  -6 -14   -8.80    6.60
   3   6  14    5.20    8.00
   3   6  14    0.80    8.30
   0  -7 -14   -6.40    8.50
  -1  -7 -14    2.10    8.40
  -1  -7 -14   22.30    7.20
   1   7  14   18.00    9.40
   1   7  14    6.00    6.80
  -2  -7 -14    9.20    6.70
   2   7  14   -2.20    7.40
   1   2 -15    7.90    7.70
   0   2 -15    0.90    6.50
   0   2 -15   -2.50    7.70
   0   2 -15   -3.40    7.50
   0  -2  15  -24.30   16.80
   0  -2  15   -6.70    7.80
  -1   2 -15   -0.10    7.50
  -1   2 -15   -0.20    6.80
  -1   2 -15  -10.40    6.90
   1  -2  15   -3.10   12.80
   1  -2  15   -1.90    6.00
  -2   2 -15   21.80    8.70
  -2   2 -15   32.30    8.80
  -2   2 -15   22.10    7.90
   2  -2  15   18.00   11.00
  -3   2 -15   11.20    7.40
  -3   2 -15   19.90   10.40
  -3   2 -15    7.00    8.50
   3  -2  15   -1.50    9.30
   1   1 -15   -0.80    6.70
   1   1 -15   -1.60    5.90
  -1  -1  15    0.90    7.40
  -1  -1  15  -13.80   17.20
   0   1 -15   -2.90    6.40
   0   1 -15   -6.20    6.10
   0  -1  15    3.70    6.70
   0  -1  15   -8.30   14.50
  -1   1 -15   -6.70    5.50
  -1   1 -15    7.30    6.40
  -1   1 -15   -3.50    6.40
   1  -1  15    4.90    7.00
   1  -1  15   -5.50   11.90
  -2   1 -15    7.20    6.20
  -2   1 -15    6.00    7.60
  -2   1 -15    4.50    7.60
   2  -1  15    2.80    9.20
   2  -1  15   12.50    6.20
  -3   1 -15   -1.40    7.50
  -3   1 -15   -3.40    5.30
  -3   1 -15   -4.30    7.40
   3  -1  15   -1.60    7.80
   2   0 -15   -4.60    6.80
  -2   0  15   10.60   10.10
   1   0 -15  -10.10    4.90
   1   0 -15  -12.30    6.20
  -1   0  15    1.90    6.90
  -1   0  15   11.50   17.20
   0   0 -15   21.90    6.50
   0   0 -15    5.90    6.60
   0   0  15   12.10   14.50
   0   0  15   24.20    8.10
  -1   0 -15   22.90    7.70
  -1   0 -15   32.70    7.70
   1   0  15   38.80    7.60
   1   0  15   14.20   12.10
  -2   0 -15    7.30    7.20
  -2   0 -15    9.10    5.20
  -2   0 -15    4.10    6.50
   2   0  15    3.70    4.90
   2   0  15   -5.90    8.70
  -3   0 -15   14.70    7.70
  -3   0 -15    4.50    5.20
  -3   0 -15   -5.00    6.90
   3   0  15   -4.70    7.70
  -4   0 -15    3.40    4.90
  -4   0 -15    7.30    7.50
  -4   0 -15   10.60    9.60
   4   0  15   -1.90    7.90
   2  -1 -15    6.60    7.80
   2  -1 -15   -5.60    4.40
  -2   1  15   -3.80    7.40
  -2   1  15    8.20    8.90
   1  -1 -15    4.00    6.90
  -1   1  15    0.30   16.50
  -1   1  15    6.00    7.50
  -1   1  15    0.70    6.20
   0  -1 -15    0.10    5.70
   0   1  15   12.70    6.20
   0   1  15    5.80   13.80
   0   1  15   -2.50    5.80
  -1  -1 -15   -3.30    5.20
  -1  -1 -15    7.40    6.50
   1   1  15   -0.50   12.30
   1   1  15    6.50    5.50
   1   1  15    5.80    5.60
  -2  -1 -15   12.30    5.70
  -2  -1 -15   14.50    6.70
   2   1  15   -0.40    8.90
   2   1  15   15.60    6.30
  -3  -1 -15    4.90    6.30
  -3  -1 -15    0.40    5.20
  -3  -1 -15    5.70    6.70
   3   1  15    4.80    5.10
   3   1  15   16.50    8.00
  -4  -1 -15   19.70    6.80
  -4  -1 -15   12.20    7.00
  -4  -1 -15   21.00    8.10
  -4  -1 -15   29.80    9.30
   4   1  15   22.00    9.10
   2  -2 -15  -11.90    6.30
   2  -2 -15    2.50    5.00
  -2   2  15    3.20    7.40
  -2   2  15   -4.40    6.70
   1  -2 -15   15.00    6.30
   1  -2 -15    2.10    4.10
  -1   2  15    1.50   15.00
  -1   2  15   -5.60    5.50
  -1   2  15   -0.30    6.30
   0  -2 -15   74.19   10.30
   0   2  15   53.69    9.60
   0   2  15   96.19   11.60
   0   2  15   45.50   16.10
  -1  -2 -15   24.20    6.80
   1   2  15    6.80   11.40
   1   2  15   28.50    7.10
  -2  -2 -15   16.40    6.40
   2   2  15    3.00    8.80
   2   2  15   15.60    6.10
  -3  -2 -15   -3.30    6.40
  -3  -2 -15    7.20    5.70
  -3  -2 -15   -0.10    5.30
   3   2  15   -2.40    7.20
   3   2  15   -1.20    5.40
  -4  -2 -15    8.40    6.50
  -4  -2 -15    7.30    5.80
  -4  -2 -15   -0.50    7.20
  -4  -2 -15   -7.20    6.10
   4   2  15    5.10    8.30
   2  -3 -15    4.60    5.60
  -2   3  15  -10.10   19.50
  -2   3  15   14.70    7.60
  -2   3  15   15.90    7.80
   1  -3 -15   -6.10    5.30
   1  -3 -15   -0.30    4.40
  -1   3  15    7.70    6.40
  -1   3  15    0.50   14.90
  -1   3  15    1.70    7.20
   0  -3 -15    6.70    4.50
   0  -3 -15   -1.30    5.40
   0   3  15    3.60   13.80
   0   3  15    4.90    6.40
   0   3  15   -0.50    6.30
  -1  -3 -15    0.70    5.80
   1   3  15   -6.70    5.80
   1   3  15  -15.60   12.10
  -2  -3 -15   -2.30    5.50
   2   3  15    2.30    5.60
   2   3  15   -6.40    8.60
  -3  -3 -15   -2.60    4.90
  -3  -3 -15    3.20    5.50
   3   3  15    6.10    5.60
   3   3  15    0.80    7.30
  -4  -3 -15    2.70    5.60
  -4  -3 -15  -10.10    6.00
  -4  -3 -15    0.10    7.50
   4   3  15   -4.50    7.70
   2  -4 -15    9.10    5.60
  -2   4  15   -6.80   18.30
   1  -4 -15    1.90    5.70
   1  -4 -15   -4.30    4.30
  -1   4  15    6.80    6.40
  -1   4  15   -0.30    7.70
   0  -4 -15   16.30    4.80
   0  -4 -15   -1.10    5.30
   0   4  15    7.90    6.00
   0   4  15    4.20    7.00
   0   4  15   14.90   13.90
  -1  -4 -15   -0.60    5.10
   1   4  15    3.90   12.50
   1   4  15    6.80    6.00
  -2  -4 -15   -2.40    4.90
   2   4  15    0.60    6.50
   2   4  15  -12.00    9.40
  -3  -4 -15   -4.10    6.00
   3   4  15  -10.10    7.60
   3   4  15   -7.80    6.20
   1  -5 -15   14.00    9.00
   1  -5 -15   28.60    8.60
   1  -5 -15   23.30    5.70
  -1   5  15  -19.50   17.20
  -1   5  15    5.30    5.80
  -1   5  15    1.20    8.20
   0  -5 -15    5.30    5.70
   0  -5 -15   -5.90    7.10
   0  -5 -15    3.90    4.70
   0   5  15   11.70   14.90
   0   5  15    3.00    8.40
   0   5  15    0.00    6.00
  -1  -5 -15    9.60    8.10
  -1  -5 -15   41.50    8.00
   1   5  15   21.40    7.40
   1   5  15   19.70   13.30
  -2  -5 -15   10.10    6.00
  -2  -5 -15   -0.70    8.10
   2   5  15    5.80    6.70
   2   5  15   18.90   10.00
  -3  -5 -15   11.30    6.40
   3   5  15   -4.10    7.90
   3   5  15    2.60    7.60
   0  -6 -15    0.20    6.00
   0  -6 -15  -10.60    7.60
   0   6  15   -5.80    8.10
   0   6  15   -1.40    6.40
   0   6  15   17.00   16.40
  -1  -6 -15   -0.30    5.70
  -1  -6 -15   -3.40    7.70
   1   6  15    1.10    6.20
   1   6  15   -1.90    7.70
   1   6  15  -18.90   12.90
  -2  -6 -15    1.30    8.00
  -2  -6 -15    3.60    6.30
   2   6  15   -1.40    6.80
   2   6  15   14.10   11.60
   0   1 -16   23.60    7.60
   0   1 -16    9.60    8.70
   0  -1  16    7.70   16.60
   0  -1  16   17.60    8.70
  -1   1 -16    7.60    7.50
  -1   1 -16    3.30    6.90
  -1   1 -16    2.20    7.40
   1  -1  16    2.10   13.70
   1  -1  16    2.50    7.20
  -2   1 -16    9.30    8.40
  -2   1 -16    9.10    7.00
  -2   1 -16   -5.20    7.90
   2  -1  16    1.90   11.50
   1   0 -16    4.70    6.10
   1   0 -16   15.80    9.00
  -1   0  16   17.80    9.30
   0   0 -16    5.20    6.20
   0   0 -16   23.60    8.30
   0   0  16   -2.10   16.90
   0   0  16   -0.10    6.60
  -1   0 -16   -2.60    6.50
  -1   0 -16    2.00    6.60
   1   0  16    8.00   14.30
   1   0  16    4.00    6.50
  -2   0 -16   -9.10    7.40
  -2   0 -16    5.10    6.40
  -2   0 -16    0.60    7.00
   2   0  16   -4.20    5.40
   2   0  16   -1.40   10.60
  -3   0 -16    7.40    7.90
  -3   0 -16   -3.10    7.60
  -3   0 -16   14.70    6.30
   3   0  16    5.90    9.10
   1  -1 -16   19.10    8.50
  -1   1  16    8.40    8.60
  -1   1  16   21.10   18.30
   0  -1 -16    8.80    6.50
   0  -1 -16    0.50    5.90
   0   1  16   -1.80   14.80
   0   1  16    0.40    6.10
   0   1  16    7.00    6.70
  -1  -1 -16   -7.30    5.50
  -1  -1 -16   -7.10    5.60
   1   1  16  -12.70   12.10
   1   1  16    3.90    6.00
   1   1  16    1.60    6.50
  -2  -1 -16   15.70    6.60
  -2  -1 -16   10.90    7.70
   2   1  16   17.00    6.60
   2   1  16   11.20    9.90
  -3  -1 -16    3.70    5.50
  -3  -1 -16    0.20    6.10
  -3  -1 -16    6.90    7.50
   3   1  16   -1.50    8.30
   1  -2 -16   46.90    9.40
  -1   2  16   54.19   10.70
  -1   2  16   25.60   17.40
  -1   2  16   52.39    9.20
   0  -2 -16    2.50    6.10
   0   2  16    7.70    6.20
   0   2  16    0.30    6.20
   0   2  16   27.80   15.50
  -1  -2 -16    2.70    5.20
   1   2  16    6.60    6.50
   1   2  16    7.40    6.60
   1   2  16    2.80   13.60
  -2  -2 -16   -1.90    5.60
  -2  -2 -16    2.40    6.30
   2   2  16    3.40    5.50
   2   2  16   -1.50   10.50
  -3  -2 -16   53.79    9.70
  -3  -2 -16   58.19   10.60
   3   2  16   54.19   11.20
   3   2  16   60.79   10.00
   1  -3 -16   19.80    7.60
  -1   3  16   30.10   18.40
  -1   3  16   17.70    8.00
  -1   3  16   27.30    8.20
   0  -3 -16   12.90    6.60
   0   3  16   12.60   16.60
   0   3  16    1.50    6.80
   0   3  16   -0.10    7.10
  -1  -3 -16   -1.10    5.90
   1   3  16   15.20   12.90
   1   3  16  -10.70    5.70
   1   3  16    5.90    6.60
  -2  -3 -16   -2.60    5.30
   2   3  16   -5.60   10.50
   2   3  16   -1.60    6.40
  -3  -3 -16    2.00    6.90
  -3  -3 -16    6.60    6.60
   3   3  16   -2.10    6.30
   3   3  16    6.30    9.30
   1  -4 -16   -4.70    5.60
   1  -4 -16   -2.90    6.40
  -1   4  16   -4.20    8.10
  -1   4  16    5.40    7.70
   0  -4 -16    0.10    5.50
   0   4  16   11.90    6.50
   0   4  16   -3.40    7.20
   0   4  16   -6.20   16.20
  -1  -4 -16   20.40    7.10
   1   4  16   -3.20    6.70
   1   4  16   -6.10    7.10
   1   4  16  -10.30   13.60
  -2  -4 -16    8.40    6.30
   2   4  16    4.60    6.90
   2   4  16   11.20   10.10
  -3  -4 -16   59.99   10.20
   3   4  16   47.30   10.00
   3   4  16   49.70   11.70
   0  -5 -16   -0.90    6.10
   0  -5 -16   21.20    9.20
   0   5  16    4.80   16.50
   0   5  16   12.60    8.30
   0   5  16    6.70    7.30
  -1  -5 -16    4.30    8.00
  -1  -5 -16   12.70    6.50
   1   5  16   18.40   14.60
   1   5  16   22.60    7.70
   1   5  16    7.80    7.40
  -2  -5 -16   -4.50    5.70
   2   5  16   -2.00   11.20
   2   5  16   -2.40    6.30
  -1   0 -17    7.70    7.40
  -1   0 -17    5.60    7.90
   1   0  17    0.70    7.20
  -2   0 -17    7.80    8.70
  -2   0 -17    1.00    8.40
   0  -1 -17    8.20    6.60
   0  -1 -17    7.50    6.80
   0   1  17  -10.70    7.10
  -1  -1 -17   -4.80    6.00
  -1  -1 -17   -1.20    6.50
   1   1  17    5.90   14.20
   1   1  17   -4.70    6.60
  -2  -1 -17   24.40    7.70
  -2  -1 -17   33.40    9.10
   2   1  17   27.50    8.00
   2   1  17   21.50   12.20
   0  -2 -17    0.10    6.20
   0   2  17   -2.60   16.70
   0   2  17   -7.90    6.50
   0   2  17  -10.70    6.50
  -1  -2 -17   20.70    6.90
   1   2  17   10.50    7.30
   1   2  17   21.60    7.90
   1   2  17   11.40   14.30
  -2  -2 -17   31.40    9.10
  -2  -2 -17   39.00    8.60
   2   2  17   48.00    9.10
   2   2  17    9.10   11.60
   0  -3 -17   -2.00    6.40
   0   3  17   -8.50    6.80
   0   3  17  -16.40   17.90
   0   3  17   -2.30    7.30
  -1  -3 -17   13.60    7.10
   1   3  17    2.70   14.30
   1   3  17    7.90    7.30
   1   3  17    2.70    6.40
  -2  -3 -17   23.10    7.50
   2   3  17   20.00   12.90
   2   3  17   21.50    8.10
  -1  -4 -17    1.50    7.00
   1   4  17    4.10    7.30
   1   4  17   -0.30   15.90
   1   4  17    5.40    7.70
  -2  -4 -17   10.10    7.70
   2   4  17    7.20   11.60
   2   4  17   23.00    8.20
   0   0   0    0.00    0.00
_computing_structure_solution     'SHELXT 2014/5 (Sheldrick, 2014)'
;
_shelx_hkl_checksum     78756
_shelx_res_file
;
TITL mo_AHRM_III_133_Xtal_2_0m_a.res in P-1
    shelx.res
    created by SHELXL-2018/3 at 22:19:10 on 23-Sep-2021
CELL  0.71073   5.3606   7.7831  14.4153   77.170   79.421   89.719
ZERR     2.00   0.0011   0.0016   0.0031    0.007    0.007    0.007
LATT   1
SFAC  C    H    F    N    O
UNIT  28 20 6 2 2
MERG   2
EQIV $2 -x, -y, -z
MPLA  C2 C3 C4 C5 C6 C7
MPLA O1 C8 N1
MPLA C9 C10 C11 C12 C13 C14
MPLA  C2 C3 C4 C5 C6 C7
MPLA C9_$2 C10_$2 C11_$2 C12_$2 C13_$2 C14_$2
HTAB  C6 O1
EQIV $1 x-1, y, z
HTAB C4 O1_$1
HTAB N1 O1_$1
DFIX 1.00 0.01 N1 H1
FMAP   2
PLAN   20
SIZE     0.061   0.080   0.237
ACTA
BOND   $H
LIST   3
L.S.  20
TEMP  -100.00
WGHT    0.072600    0.608500
FVAR       0.83676
C1    1    0.429046    0.266415    0.927016    11.00000    0.03948    0.03346 =
         0.03742   -0.01106   -0.00880    0.00942
C2    1    0.510098    0.271636    0.822266    11.00000    0.02121    0.02675 =
         0.03037   -0.00669   -0.00591    0.00402
C3    1    0.357236    0.347891    0.757167    11.00000    0.01868    0.03142 =
         0.03289   -0.01038   -0.00308    0.00755
AFIX  43
H3    2    0.207249    0.403788    0.779424    11.00000   -1.20000
AFIX   0
C4    1    0.420841    0.343225    0.661076    11.00000    0.01780    0.02988 =
         0.03577   -0.00947   -0.00922    0.00458
AFIX  43
H4    2    0.314467    0.395672    0.617458    11.00000   -1.20000
AFIX   0
C5    1    0.640731    0.261951    0.627026    11.00000    0.01791    0.02239 =
         0.02904   -0.00650   -0.00574    0.00149
C6    1    0.795797    0.186070    0.692551    11.00000    0.01586    0.03185 =
         0.03091   -0.00768   -0.00517    0.00817
AFIX  43
H6    2    0.947277    0.131744    0.670270    11.00000   -1.20000
AFIX   0
C7    1    0.730057    0.189854    0.788481    11.00000    0.02039    0.02714 =
         0.02863   -0.00313   -0.00945    0.00614
AFIX  43
H7    2    0.834978    0.136384    0.832438    11.00000   -1.20000
AFIX   0
C8    1    0.920897    0.249143    0.470882    11.00000    0.01955    0.02603 =
         0.03203   -0.00803   -0.00440    0.00357
C9    1    0.913827    0.239029    0.369177    11.00000    0.01908    0.02364 =
         0.02932   -0.00704   -0.00539    0.01136
C10   1    0.713108    0.155197    0.343871    11.00000    0.01584    0.02919 =
         0.03469   -0.00836   -0.00434    0.00619
AFIX  43
H10   2    0.572074    0.103421    0.392070    11.00000   -1.20000
AFIX   0
C11   1    0.722542    0.148662    0.248087    11.00000    0.02059    0.03448 =
         0.04005   -0.01271   -0.01231    0.00905
AFIX  43
H11   2    0.587155    0.091657    0.230932    11.00000   -1.20000
AFIX   0
C12   1    0.925405    0.223620    0.177266    11.00000    0.02872    0.03662 =
         0.02951   -0.01190   -0.00984    0.01273
AFIX  43
H12   2    0.928932    0.218903    0.111750    11.00000   -1.20000
AFIX   0
C13   1    1.124937    0.306192    0.202066    11.00000    0.02334    0.03310 =
         0.03186   -0.00541   -0.00072    0.01015
AFIX  43
H13   2    1.265418    0.357914    0.153574    11.00000   -1.20000
AFIX   0
C14   1    1.118043    0.312737    0.297851    11.00000    0.01804    0.03173 =
         0.03608   -0.00966   -0.00735    0.00710
AFIX  43
H14   2    1.255099    0.368467    0.314711    11.00000   -1.20000
AFIX   0
F1    3    0.307070    0.410546    0.943359    11.00000    0.07378    0.04617 =
         0.04011   -0.02068   -0.00825    0.02995
F2    3    0.623436    0.254800    0.974437    11.00000    0.05729    0.09335 =
         0.04037   -0.02685   -0.02401    0.02651
F3    3    0.271297    0.129377    0.973114    11.00000    0.07348    0.05278 =
         0.04417   -0.00885    0.01587   -0.00774
N1    4    0.688644    0.253329    0.528751    11.00000    0.01475    0.03508 =
         0.02788   -0.00925   -0.00641    0.00763
O1    5    1.122364    0.256304    0.499803    11.00000    0.01621    0.06214 =
         0.03308   -0.01609   -0.00744    0.00622
H1    2    0.541071    0.261302    0.495385    11.00000    0.05230
HKLF 4
REM  mo_AHRM_III_133_Xtal_2_0m_a.res in P-1
REM wR2 = 0.1892, GooF = S = 1.113, Restrained GooF = 1.113 for all data
REM R1 = 0.0684 for 1415 Fo > 4sig(Fo) and 0.1116 for all 2201 data
REM 176 parameters refined using 1 restraints
END
WGHT      0.0726      0.6085
REM Highest difference peak  0.259,  deepest hole -0.316,  1-sigma level  0.075
Q1    1   0.2478  0.3902  1.0208  11.00000  0.05    0.26
Q2    1   1.1115  0.2406  0.5655  11.00000  0.05    0.25
Q3    1   0.9441  0.2743  0.0983  11.00000  0.05    0.24
Q4    1   0.2172  0.0682  1.0658  11.00000  0.05    0.23
Q5    1   0.3466  0.0994  0.9028  11.00000  0.05    0.23
Q6    1   0.8579  0.3387  0.6999  11.00000  0.05    0.23
Q7    1   1.3164  0.4436  0.1572  11.00000  0.05    0.23
Q8    1   1.2101  0.3272  0.4211  11.00000  0.05    0.23
Q9    1   0.4282 -0.0390  0.2609  11.00000  0.05    0.23
Q10   1   0.5797  0.4934  0.6178  11.00000  0.05    0.22
Q11   1   0.2647  0.1791  0.8824  11.00000  0.05    0.22
Q12   1   0.5083  0.1985  1.0637  11.00000  0.05    0.22
Q13   1   0.4494  0.1922  1.0758  11.00000  0.05    0.21
Q14   1   0.6737  0.4360  0.5532  11.00000  0.05    0.21
Q15   1   1.1285  0.2227  0.0838  11.00000  0.05    0.21
Q16   1   0.5925  0.0772  0.6041  11.00000  0.05    0.21
Q17   1   1.1240  0.4102  0.5139  11.00000  0.05    0.20
Q18   1   0.7403  0.4279  0.7773  11.00000  0.05    0.20
Q19   1   0.3628  0.4760  0.8617  11.00000  0.05    0.20
Q20   1   0.5027  0.0972  0.6799  11.00000  0.05    0.20
;
_shelx_res_checksum     21033
data_2
_audit_creation_method     'SHELXL-2018/3'
_chemical_name_systematic
;
<i>N</i>-(4-Methoxyphenyl)benzamide
;
_chemical_formula_moiety     'C14 H13 N O2'
_chemical_formula_sum     'C14 H13 N O2'
_chemical_formula_iupac     'C14 H13 N O2'
_chemical_formula_weight     227.25
_chemical_melting_point_gt     424
_chemical_melting_point_lt     425
_space_group_crystal_system     monoclinic
_space_group_name_H-M_alt     'P 21/c'
_space_group_name_Hall     '-P 2ybc'
loop_
    _space_group_symop_operation_xyz
    'x, y, z'
    '-x, y+1/2, -z+1/2'
    '-x, -y, -z'
    'x, -y-1/2, z-1/2'
_cell_length_a     26.7830(15)
_cell_length_b     5.2477(3)
_cell_length_c     8.1343(5)
_cell_angle_alpha     90
_cell_angle_beta     97.594(2)
_cell_angle_gamma     90
_cell_volume     1133.24(11)
_cell_formula_units_Z     4
_cell_measurement_reflns_used     5514
_cell_measurement_theta_min     3.069
_cell_measurement_theta_max     25.990
_cell_measurement_temperature     173(2)
_exptl_crystal_description     'regular parallelpiped'
_exptl_crystal_colour     colourless
_exptl_crystal_size_max     0.698
_exptl_crystal_size_mid     0.259
_exptl_crystal_size_min     0.077
_exptl_crystal_density_diffrn     1.332
_exptl_crystal_density_meas     1.29(2)
_exptl_crystal_density_method     'flotation in aqueous KI'
_exptl_crystal_F_000     480
_exptl_absorpt_coefficient_mu     0.090
_exptl_absorpt_correction_type     multi-scan
_exptl_absorpt_process_details
;
(<i>SADABS</i>; Bruker, 2018)
;
_exptl_absorpt_correction_T_min     0.5179
_exptl_absorpt_correction_T_max     1
_diffrn_ambient_temperature     173(2)
_diffrn_source     'sealed X-ray tube'
_diffrn_radiation_type     MoK\a
_diffrn_radiation_wavelength     0.71073
_diffrn_measurement_device_type     'Bruker APEXII CCD'
_diffrn_measurement_method     'rotating crystal'
_diffrn_detector_area_resol_mean     8.53
_diffrn_reflns_number     36318
_diffrn_reflns_av_R_equivalents     0.1058
_diffrn_reflns_av_unetI/netI     0.0462
_diffrn_reflns_theta_min     1.534
_diffrn_reflns_theta_max     26.438
_diffrn_reflns_theta_full     25.242
_diffrn_measured_fraction_theta_max     0.998
_diffrn_measured_fraction_theta_full     0.999
_diffrn_reflns_limit_h_min     -33
_diffrn_reflns_limit_h_max     33
_diffrn_reflns_limit_k_min     -6
_diffrn_reflns_limit_k_max     6
_diffrn_reflns_limit_l_min     -10
_diffrn_reflns_limit_l_max     10
_refine_special_details     'isotropic extinction correction applied'
_reflns_number_total     2333
_reflns_number_gt     1678
_reflns_threshold_expression     'I > 2\s(I)'
_refine_ls_structure_factor_coef     Fsqd
_refine_ls_matrix_type     full
_refine_ls_R_factor_all     0.0714
_refine_ls_R_factor_gt     0.0485
_refine_ls_wR_factor_gt     0.1142
_refine_ls_wR_factor_ref     0.1260
_refine_ls_goodness_of_fit_ref     1.076
_refine_ls_restrained_S_all     1.078
_refine_ls_number_reflns     2333
_refine_ls_number_parameters     160
_refine_ls_number_restraints     1
_refine_ls_hydrogen_treatment     mixed
_refine_ls_weighting_scheme     calc
_refine_ls_weighting_details
              'w=1/[\s^2^(Fo^2^)+(0.0247P)^2^+0.8083P] where P=(Fo^2^+2Fc^2^)/3'
_atom_sites_solution_hydrogens     direct
_atom_sites_solution_primary     direct
_atom_sites_solution_secondary     ?
_refine_ls_shift/su_max     0.001
_refine_ls_shift/su_mean     0.000
_refine_diff_density_max     0.198
_refine_diff_density_min     -0.191
_refine_ls_extinction_method
;
SHELXL-2018/3 (Sheldrick, 2015b)
;
_refine_ls_extinction_coef     0.0099(18)
_refine_ls_extinction_expression
                                  'Fc^*^=kFc[1+0.001xFc^2^\l^3^/sin(2\q)]^-1/4^'
loop_
    _atom_type_symbol
    _atom_type_description
    _atom_type_scat_dispersion_real
    _atom_type_scat_dispersion_imag
    _atom_type_scat_source
    'C' 'C' 0.0033 0.0016
                         'International Tables Vol C Tables 4.2.6.8 and 6.1.1.4'
    'H' 'H' 0.0000 0.0000
                         'International Tables Vol C Tables 4.2.6.8 and 6.1.1.4'
    'N' 'N' 0.0061 0.0033
                         'International Tables Vol C Tables 4.2.6.8 and 6.1.1.4'
    'O' 'O' 0.0106 0.0060
                         'International Tables Vol C Tables 4.2.6.8 and 6.1.1.4'
_computing_data_collection
;
APEX3 (Bruker, 2018)
;
_computing_cell_refinement
;
SAINT (Bruker, 2018)
;
_computing_data_reduction
;
SAINT (Bruker, 2018)
;
_computing_structure_solution
;
SHELXT (Sheldrick, 2015a)
;
_computing_structure_refinement
;
WinGX (Farrugia, 2012), SHELXL (Sheldrick, 2015b)
;
_computing_molecular_graphics
;
Mercury (Macrae <i>et al.</i>, 2020) and <i>CrystalExplorer17</i>
Spackman <i>et al</i>, 2021)
;
_computing_publication_material
;
publCIF (Westrip, 2010)
;
loop_
    _atom_site_type_symbol
    _atom_site_label
    _atom_site_fract_x
    _atom_site_fract_y
    _atom_site_fract_z
    _atom_site_U_iso_or_equiv
    _atom_site_adp_type
    _atom_site_calc_flag
    _atom_site_occupancy
    _atom_site_disorder_assembly
    _atom_site_disorder_group
    C C1 0.53199(8) 0.7401(5) 0.1647(3) 0.0544(7) Uani d 1 . .
    H H1A 0.529249 0.745250 0.283557 0.082 Uiso calc 1 . .
    H H1B 0.498295 0.724788 0.101786 0.082 Uiso calc 1 . .
    H H1C 0.547952 0.897114 0.132379 0.082 Uiso calc 1 . .
    C C2 0.61069(7) 0.5196(4) 0.2084(2) 0.0350(5) Uani d 1 . .
    C C3 0.63993(8) 0.3201(4) 0.1635(3) 0.0388(5) Uani d 1 . .
    H H3 0.625795 0.197660 0.084749 0.047 Uiso calc 1 . .
    C C4 0.68972(8) 0.2992(4) 0.2334(3) 0.0369(5) Uani d 1 . .
    H H4 0.709605 0.161154 0.203434 0.044 Uiso calc 1 . .
    C C5 0.71075(7) 0.4793(4) 0.3471(2) 0.0319(4) Uani d 1 . .
    C C6 0.68127(8) 0.6755(4) 0.3937(3) 0.0362(5) Uani d 1 . .
    H H6 0.695284 0.796302 0.473747 0.043 Uiso calc 1 . .
    C C7 0.63122(7) 0.6971(4) 0.3240(3) 0.0361(5) Uani d 1 . .
    H H7 0.611137 0.833235 0.355679 0.043 Uiso calc 1 . .
    C C8 0.79514(7) 0.6427(4) 0.4517(3) 0.0367(5) Uani d 1 . .
    C C9 0.84768(7) 0.5666(4) 0.5223(3) 0.0343(5) Uani d 1 . .
    C C10 0.85869(8) 0.3512(4) 0.6189(3) 0.0412(5) Uani d 1 . .
    H H10 0.832343 0.240278 0.640884 0.049 Uiso calc 1 . .
    C C11 0.90810(9) 0.2974(5) 0.6833(3) 0.0493(6) Uani d 1 . .
    H H11 0.915465 0.151421 0.751318 0.059 Uiso calc 1 . .
    C C12 0.94644(9) 0.4548(5) 0.6491(3) 0.0502(6) Uani d 1 . .
    H H12 0.980294 0.416164 0.692292 0.060 Uiso calc 1 . .
    C C13 0.93588(8) 0.6682(5) 0.5525(3) 0.0495(6) Uani d 1 . .
    H H13 0.962451 0.776471 0.528736 0.059 Uiso calc 1 . .
    C C14 0.88664(8) 0.7252(4) 0.4899(3) 0.0417(5) Uani d 1 . .
    H H14 0.879440 0.873678 0.424217 0.050 Uiso calc 1 . .
    N N1 0.76211(6) 0.4491(3) 0.4173(2) 0.0358(4) Uani d 1 . .
    O O2 0.56174(5) 0.5266(3) 0.13011(19) 0.0477(4) Uani d 1 . .
    O O1 0.78412(6) 0.8674(3) 0.4262(2) 0.0572(5) Uani d 1 . .
    H H1 0.7748(8) 0.277(2) 0.424(3) 0.041(6) Uiso d 1 . .
loop_
    _atom_site_aniso_label
    _atom_site_aniso_U_11
    _atom_site_aniso_U_22
    _atom_site_aniso_U_33
    _atom_site_aniso_U_12
    _atom_site_aniso_U_13
    _atom_site_aniso_U_23
    C1 0.0349(12) 0.0616(16) 0.0642(17) 0.0071(11) -0.0026(11) -0.0003(13)
    C2 0.0296(10) 0.0395(11) 0.0348(11) -0.0032(9) 0.0001(8) 0.0042(9)
    C3 0.0404(12) 0.0366(12) 0.0377(12) -0.0039(9) -0.0014(9) -0.0053(9)
    C4 0.0365(11) 0.0321(11) 0.0420(12) 0.0014(9) 0.0053(9) -0.0020(9)
    C5 0.0310(10) 0.0309(10) 0.0334(11) -0.0017(8) 0.0024(8) 0.0033(8)
    C6 0.0347(11) 0.0341(11) 0.0382(12) -0.0002(9) -0.0010(9) -0.0050(9)
    C7 0.0323(11) 0.0356(11) 0.0402(12) 0.0021(9) 0.0044(9) -0.0026(9)
    C8 0.0331(11) 0.0313(11) 0.0447(13) 0.0016(9) 0.0020(9) -0.0001(9)
    C9 0.0321(11) 0.0316(10) 0.0380(11) 0.0013(8) 0.0007(9) -0.0042(9)
    C10 0.0410(12) 0.0359(12) 0.0449(13) -0.0010(9) -0.0010(10) 0.0002(10)
    C11 0.0505(14) 0.0432(13) 0.0504(14) 0.0103(11) -0.0079(11) 0.0015(11)
    C12 0.0349(12) 0.0584(15) 0.0539(15) 0.0113(11) -0.0066(10) -0.0111(12)
    C13 0.0336(12) 0.0557(15) 0.0576(15) -0.0045(11) 0.0009(10) -0.0062(12)
    C14 0.0365(11) 0.0394(12) 0.0479(13) -0.0023(9) 0.0011(10) 0.0016(10)
    N1 0.0297(9) 0.0281(9) 0.0479(11) 0.0017(7) -0.0014(7) 0.0007(8)
    O2 0.0301(8) 0.0552(10) 0.0548(10) 0.0004(7) -0.0060(7) -0.0063(8)
    O1 0.0376(9) 0.0302(8) 0.0996(14) 0.0016(7) -0.0063(9) 0.0055(9)
_geom_special_details
;
 All esds (except the esd in the dihedral angle between two l.s. planes)
 are estimated using the full covariance matrix.  The cell esds are taken
 into account individually in the estimation of esds in distances, angles
 and torsion angles; correlations between esds in cell parameters are only
 used when they are defined by crystal symmetry.  An approximate (isotropic)
 treatment of cell esds is used for estimating esds involving l.s. planes.
;
loop_
    _geom_bond_atom_site_label_1
    _geom_bond_atom_site_label_2
    _geom_bond_site_symmetry_2
    _geom_bond_distance
    _geom_bond_publ_flag
    C1 O2 . 1.424(3) ?
    C1 H1A . 0.9800 ?
    C1 H1B . 0.9800 ?
    C1 H1C . 0.9800 ?
    C2 O2 . 1.380(2) ?
    C2 C7 . 1.385(3) ?
    C2 C3 . 1.385(3) ?
    C3 C4 . 1.383(3) ?
    C3 H3 . 0.9500 ?
    C4 C5 . 1.389(3) ?
    C4 H4 . 0.9500 ?
    C5 C6 . 1.381(3) ?
    C5 N1 . 1.426(2) ?
    C6 C7 . 1.389(3) ?
    C6 H6 . 0.9500 ?
    C7 H7 . 0.9500 ?
    C8 O1 . 1.227(2) ?
    C8 N1 . 1.352(3) ?
    C8 C9 . 1.502(3) ?
    C9 C10 . 1.386(3) ?
    C9 C14 . 1.387(3) ?
    C10 C11 . 1.387(3) ?
    C10 H10 . 0.9500 ?
    C11 C12 . 1.375(3) ?
    C11 H11 . 0.9500 ?
    C12 C13 . 1.376(3) ?
    C12 H12 . 0.9500 ?
    C13 C14 . 1.382(3) ?
    C13 H13 . 0.9500 ?
    C14 H14 . 0.9500 ?
    N1 H1 . 0.965(10) ?
loop_
    _geom_angle_atom_site_label_1
    _geom_angle_atom_site_label_2
    _geom_angle_atom_site_label_3
    _geom_angle_site_symmetry_1
    _geom_angle_site_symmetry_3
    _geom_angle
    _geom_angle_publ_flag
    O2 C1 H1A . . 109.5 ?
    O2 C1 H1B . . 109.5 ?
    H1A C1 H1B . . 109.5 ?
    O2 C1 H1C . . 109.5 ?
    H1A C1 H1C . . 109.5 ?
    H1B C1 H1C . . 109.5 ?
    O2 C2 C7 . . 124.29(19) ?
    O2 C2 C3 . . 115.73(18) ?
    C7 C2 C3 . . 119.98(18) ?
    C4 C3 C2 . . 119.97(19) ?
    C4 C3 H3 . . 120.0 ?
    C2 C3 H3 . . 120.0 ?
    C3 C4 C5 . . 120.28(19) ?
    C3 C4 H4 . . 119.9 ?
    C5 C4 H4 . . 119.9 ?
    C6 C5 C4 . . 119.58(18) ?
    C6 C5 N1 . . 121.95(18) ?
    C4 C5 N1 . . 118.42(18) ?
    C5 C6 C7 . . 120.34(19) ?
    C5 C6 H6 . . 119.8 ?
    C7 C6 H6 . . 119.8 ?
    C2 C7 C6 . . 119.81(19) ?
    C2 C7 H7 . . 120.1 ?
    C6 C7 H7 . . 120.1 ?
    O1 C8 N1 . . 123.44(19) ?
    O1 C8 C9 . . 120.83(18) ?
    N1 C8 C9 . . 115.72(17) ?
    C10 C9 C14 . . 119.21(19) ?
    C10 C9 C8 . . 123.50(19) ?
    C14 C9 C8 . . 117.28(19) ?
    C9 C10 C11 . . 120.1(2) ?
    C9 C10 H10 . . 119.9 ?
    C11 C10 H10 . . 119.9 ?
    C12 C11 C10 . . 120.1(2) ?
    C12 C11 H11 . . 119.9 ?
    C10 C11 H11 . . 119.9 ?
    C11 C12 C13 . . 120.1(2) ?
    C11 C12 H12 . . 119.9 ?
    C13 C12 H12 . . 119.9 ?
    C12 C13 C14 . . 120.0(2) ?
    C12 C13 H13 . . 120.0 ?
    C14 C13 H13 . . 120.0 ?
    C13 C14 C9 . . 120.4(2) ?
    C13 C14 H14 . . 119.8 ?
    C9 C14 H14 . . 119.8 ?
    C8 N1 C5 . . 124.71(17) ?
    C8 N1 H1 . . 118.4(13) ?
    C5 N1 H1 . . 116.2(13) ?
    C2 O2 C1 . . 116.87(17) ?
loop_
    _geom_hbond_atom_site_label_D
    _geom_hbond_atom_site_label_H
    _geom_hbond_atom_site_label_A
    _geom_hbond_site_symmetry_A
    _geom_hbond_distance_DH
    _geom_hbond_distance_HA
    _geom_hbond_distance_DA
    _geom_hbond_angle_DHA
    _geom_hbond_publ_flag
    C6 H6 O1 . 0.95 2.49 2.912(2) 107.0 yes
    N1 H1 O1 1_545 0.960(10)
                           2.160(10)
                                   3.108(2) 166(2) yes
_shelx_space_group_comment
;
The symmetry employed for this shelxl refinement is uniquely defined
by the following loop, which should always be used as a source of
symmetry information in preference to the above space-group names.
They are only intended as comments.
;
_shelx_estimated_absorpt_T_min     0.940
_shelx_estimated_absorpt_T_max     0.993
_shelx_hkl_file
;
   0   0   2   15.10    3.20
   0   0   2   20.20    2.50
   0   0   2   18.50    2.70
   0   0   2   22.60    3.10
   0   0  -2   22.10    3.50
   0   0  -3    3.80    2.80
   0   0   3   -0.20    0.50
   0   0   3    0.50    1.70
   0   0  -3   -1.80    1.80
   0   0  -3   -0.90    0.50
   0   0   3    0.10    1.00
   0   0  -3   -0.30    0.40
   0   0   3    0.60    0.40
   0   0   3   -0.50    0.60
   0   0   3    0.50    1.20
   0   0   3   -0.50    1.20
   0   0  -4  309.47   35.00
   0   0   4  300.67   35.30
   0   0   4  289.87   34.90
   0   0  -4  254.57   35.70
   0   0  -4  301.97   35.00
   0   0  -4  309.27   35.00
   0   0   4  245.28   35.30
   0   0   4  256.97   35.20
   0   0   4  272.67   35.10
   0   0   4  290.27   35.50
   0   0   4  239.58   35.20
   0   0   4  309.57   34.90
   0   0  -4  242.18   35.30
   0   0   4  284.27   35.00
   0   0  -4  249.88   35.80
   0   0  -5    0.30    0.60
   0   0   5   -0.10    0.60
   0   0   5   -0.50    1.70
   0   0  -5    0.50    0.60
   0   0   5    1.40    1.00
   0   0   5    1.30    1.40
   0   0   5   -0.80    0.70
   0   0  -5   -3.40    4.40
   0   0  -5   -0.10    0.80
   0   0   5   -1.10    1.90
   0   0  -5    1.90    3.70
   0   0   6   44.70    6.80
   0   0   6   41.90    6.10
   0   0  -6   38.90    8.40
   0   0   6   43.50    6.20
   0   0   6   39.80    7.10
   0   0  -6   50.29    6.00
   0   0  -6   46.30    6.10
   0   0  -6   47.70    6.00
   0   0  -6   37.30    8.50
   0   0   6   46.30    7.00
   0   0   7   -0.60    1.20
   0   0   7   -0.40    1.40
   0   0  -7   -7.10    4.90
   0   0  -7    0.20    1.90
   0   0  -7    0.10    1.20
   0   0   7    3.60    3.00
   0   0   7   -1.80    0.90
   0   0   7    1.70    2.30
   0   0  -7   -4.80    4.70
   0   0  -7   -0.90    0.80
   0   0   8    3.20    1.50
   0   0   8    5.40    3.30
   0   0  -8    6.40    5.70
   0   0  -8    2.30    1.30
   0   0   8    2.30    1.40
   0   0   8   -1.70    2.00
   0   0   9   -1.80    1.30
   0   0   9   -0.80    1.20
   0   0  -9   -0.10    1.10
   0   0  -9   -4.60    6.10
   0   0   9    2.30    3.60
   0   0   9    2.20    2.50
   0   0 -10   -6.90    7.10
   0   0  10   -5.20    3.80
   0   0 -10    1.90    1.80
   0   0  10    0.30    1.40
   0   0  10    1.20    1.80
   0   1   0   -0.10    0.70
   0   1   1  728.43   84.29
   0   1  -1  732.43   84.59
   0   1   1  582.34   84.39
   0   1  -1  604.84   84.39
   0   1   1  653.53   84.49
   0   1  -1  623.94   84.59
   0   1   1  705.63   84.19
   0   1   1  666.23   84.39
   0   1  -1  682.93   84.19
   0  -1   1  648.44   84.39
   0  -1  -1  692.23   84.19
   0  -1  -1  696.73   84.09
   0  -1   1  680.93   84.39
   0  -1  -1  729.13   84.29
   0  -1   1  704.23   84.49
   0  -1  -1  748.53   84.19
   0  -1   1  681.13   84.29
   0  -1   1  608.74   84.29
   0  -1  -1  695.83   84.49
   0   1   2  882.61  110.39
   0   1  -2  813.02  110.89
   0   1  -2  902.41  110.39
   0   1  -2  931.61  110.49
   0   1   2  906.31  110.69
   0   1   2  847.02  110.69
   0   1   2  876.41  110.49
   0   1  -2  772.52  110.49
   0   1   2  803.12  110.59
   0   1  -2  899.41  110.99
   0   1   2  908.41  110.49
   0   1  -2  895.31  110.39
   0   1  -2  974.80  110.59
   0  -1   2  849.81  110.49
   0  -1  -2  956.60  110.39
   0  -1  -2  927.01  110.59
   0  -1   2  942.41  110.69
   0  -1   2  852.61  110.49
   0  -1   2  814.62  110.59
   0  -1  -2  966.30  110.39
   0  -1  -2  885.31  110.59
   0  -1  -2  938.81  110.49
   0  -1   2  883.51  110.39
   0   1  -3   11.10    3.50
   0   1  -3   16.10    2.40
   0   1  -3   12.30    2.60
   0   1   3   16.80    2.80
   0   1   3   20.70    2.40
   0   1  -3   18.80    2.40
   0   1  -3   19.60    3.10
   0   1   3   14.80    3.00
   0   1   3   18.80    2.70
   0   1  -3   16.60    4.00
   0   1   3   18.50    2.40
   0   1   3   18.10    3.10
   0   1   3   13.20    2.70
   0  -1  -3   17.40    3.30
   0  -1   3   16.70    2.30
   0  -1   3   14.30    2.50
   0  -1   3   15.30    2.80
   0  -1  -3   15.50    2.60
   0  -1   3   15.20    2.30
   0  -1  -3   21.80    2.40
   0  -1   3   16.30    2.80
   0  -1   3   21.00    2.90
   0  -1  -3   17.10    4.20
   0  -1   3   15.50    2.90
   0  -1  -3   23.70    2.50
   0  -1  -3   18.00    2.90
   0  -1   3   17.40    2.60
   0  -1  -3   17.00    2.40
   0   1   4   51.09    6.30
   0   1   4   43.20    6.10
   0   1  -4   47.30    6.00
   0   1  -4   44.50    7.10
   0   1  -4   43.50    6.10
   0   1   4   49.90    6.10
   0   1  -4   39.90    7.80
   0   1   4   45.30    6.30
   0   1   4   43.10    6.50
   0   1   4   47.70    6.60
   0   1   4   37.00    6.80
   0   1  -4   39.40    7.30
   0   1  -4   49.30    6.10
   0  -1  -4   49.40    6.10
   0  -1  -4   39.00    7.90
   0  -1   4   44.50    6.50
   0  -1   4   44.70    6.10
   0  -1   4   41.20    6.40
   0  -1  -4   45.40    6.60
   0  -1   4   50.59    6.20
   0  -1  -4   46.10    7.20
   0  -1   4   44.80    6.40
   0  -1   4   52.69    6.60
   0  -1  -4   46.20    6.20
   0  -1  -4   47.10    6.10
   0  -1  -4   55.29    6.20
   0  -1   4   50.79    6.40
   0   1   5    3.40    2.10
   0   1   5    2.30    1.30
   0   1   5    5.60    2.00
   0   1   5    1.20    0.90
   0   1   5    3.10    1.10
   0   1  -5    2.90    0.80
   0   1   5    1.50    2.00
   0   1  -5    3.10    0.90
   0   1  -5    2.40    3.10
   0   1  -5    3.60    1.20
   0   1  -5    7.80    4.80
   0   1  -5   -2.40    3.00
   0  -1   5    1.40    1.30
   0  -1   5    3.50    2.00
   0  -1  -5   -1.60    4.60
   0  -1   5    2.30    1.10
   0  -1  -5    3.40    1.90
   0  -1   5    5.40    1.20
   0  -1  -5    3.40    1.00
   0  -1  -5    1.00    0.80
   0  -1  -5    2.10    1.00
   0  -1   5    1.20    1.80
   0  -1  -5    6.40    3.90
   0  -1   5    3.80    1.80
   0   1   6    0.50    0.90
   0   1  -6    2.00    0.90
   0   1  -6    8.10    5.50
   0   1   6    2.70    2.20
   0   1   6    0.20    1.30
   0   1   6    1.00    2.40
   0   1  -6    1.20    1.10
   0   1   6    1.70    1.10
   0   1   6    1.70    2.10
   0   1  -6   -5.50    3.40
   0   1  -6    0.60    0.70
   0  -1   6    0.30    1.10
   0  -1  -6    0.10    1.00
   0  -1   6    1.50    2.40
   0  -1   6    0.50    1.20
   0  -1   6   -0.40    2.30
   0  -1  -6    0.80    0.80
   0  -1  -6    8.80    5.80
   0  -1   6    3.50    2.00
   0  -1   6    2.10    1.00
   0  -1  -6    0.90    0.90
   0  -1  -6   -2.50    2.10
   0   1   7   10.20    2.00
   0   1   7    4.30    3.10
   0   1   7    8.80    2.40
   0   1  -7   12.90    2.20
   0   1  -7    0.40    4.60
   0   1   7    4.80    2.80
   0   1  -7    7.40    6.10
   0   1   7   11.40    2.00
   0  -1   7    6.90    1.80
   0  -1   7    6.60    2.10
   0  -1  -7    8.80    2.00
   0  -1  -7   12.20    3.20
   0  -1   7    2.30    2.10
   0  -1   7   13.00    3.40
   0  -1  -7   10.60    6.30
   0  -1  -7   11.50    2.10
   0   1  -8   -7.00    5.50
   0   1  -8   -3.40    4.70
   0   1   8   -0.20    1.30
   0   1   8   -2.80    1.90
   0   1   8    0.70    3.00
   0   1  -8   -0.70    0.90
   0   1   8   -0.30    1.00
   0  -1  -8   -6.70    5.60
   0  -1   8    0.70    1.40
   0  -1   8    2.40    3.20
   0  -1   8   -0.10    1.20
   0  -1  -8    0.00    1.10
   0   1   9    8.10    2.00
   0   1   9    4.30    1.80
   0   1  -9    6.80    1.90
   0   1  -9    3.60    6.30
   0   1  -9    1.10    6.00
   0   1   9   14.30    4.10
   0   1   9   -1.70    2.50
   0  -1   9    3.30    1.90
   0  -1  -9   -3.50    6.30
   0  -1   9    7.70    3.90
   0  -1   9    2.20    1.80
   0  -1  -9    7.60    2.00
   0   2   0  131.19   16.50
   0   2   0  133.69   16.50
   0   2   0  142.29   16.80
   0   2   0  125.79   16.70
   0   2   0  130.39   17.10
   0   2   0  119.59   16.60
   0   2   0  133.89   16.50
   0   2   0  123.09   16.90
   0  -2   0  145.09   16.60
   0  -2   0  118.89   17.00
   0  -2   0  133.99   16.80
   0  -2   0  119.99   16.60
   0  -2   0  125.99   16.50
   0  -2   0  145.09   16.60
   0   2   1   10.20    2.80
   0   2  -1   10.30    1.90
   0   2  -1   13.30    2.20
   0   2   1   12.20    1.90
   0   2   1   12.00    2.50
   0   2  -1   13.00    2.90
   0   2   1   12.50    2.70
   0   2   1   10.20    1.90
   0   2  -1   14.10    2.10
   0   2  -1    7.80    3.10
   0   2  -1    8.40    1.80
   0   2   1   13.10    2.10
   0   2  -1   10.40    1.90
   0   2   1   11.20    2.00
   0   2  -1   14.70    2.90
   0  -2   1   12.40    2.10
   0  -2   1   12.70    2.60
   0  -2  -1   12.70    2.10
   0  -2   1   11.30    2.20
   0  -2  -1   12.60    2.80
   0  -2  -1   18.60    2.60
   0  -2   1    9.80    2.50
   0  -2  -1    8.70    3.10
   0  -2  -1   12.00    2.00
   0  -2   1   15.60    2.10
   0  -2   1   13.20    1.80
   0  -2   1   14.20    1.90
   0   2  -2    3.90    0.90
   0   2   2    3.10    1.20
   0   2   2    4.00    1.50
   0   2  -2   -0.70    2.40
   0   2   2    4.00    1.40
   0   2  -2    4.00    1.10
   0   2   2    2.90    0.90
   0   2   2    4.00    1.80
   0   2  -2    2.90    0.90
   0   2  -2    0.30    1.80
   0   2  -2    2.40    1.00
   0   2  -2    3.90    2.50
   0   2   2    0.70    1.60
   0   2  -2    0.70    0.80
   0   2   2    3.40    0.90
   0  -2  -2    3.60    2.80
   0  -2  -2    3.60    1.00
   0  -2   2    3.40    0.70
   0  -2  -2    0.30    2.10
   0  -2   2    2.40    1.30
   0  -2   2    2.60    1.00
   0  -2  -2    3.50    1.30
   0  -2   2    3.70    1.00
   0  -2  -2    1.00    0.70
   0  -2  -2    4.10    0.90
   0  -2   2    3.10    1.60
   0   2   3    8.20    2.00
   0   2  -3    4.60    3.30
   0   2  -3    5.40    1.20
   0   2   3    6.00    2.00
   0   2  -3    2.50    2.50
   0   2  -3    8.40    1.90
   0   2  -3    5.40    1.20
   0   2  -3    7.10    1.40
   0   2   3    4.90    2.10
   0   2  -3    6.70    2.20
   0   2   3    6.80    1.20
   0   2   3    6.70    1.30
   0   2   3    7.20    1.70
   0  -2   3    5.60    1.60
   0  -2   3    6.60    1.20
   0  -2  -3    4.50    1.30
   0  -2  -3    6.20    1.20
   0  -2  -3    5.60    1.40
   0  -2  -3    4.60    3.80
   0  -2  -3    5.50    1.00
   0  -2  -3    7.00    1.30
   0  -2  -3    2.30    2.30
   0  -2  -3    7.90    1.40
   0  -2   3    7.60    2.10
   0  -2   3    6.30    1.60
   0  -2   3    5.00    1.60
   0  -2   3    6.10    1.40
   0   2  -4   47.20    6.90
   0   2  -4   57.69    6.50
   0   2   4   54.39    7.10
   0   2   4   52.59    7.50
   0   2  -4   46.30    6.30
   0   2  -4   52.39    6.30
   0   2   4   46.20    6.30
   0   2   4   52.09    7.40
   0   2  -4   45.00    8.30
   0   2  -4   58.29    7.20
   0   2   4   45.10    6.60
   0   2  -4   47.00    8.20
   0   2   4   48.30    6.40
   0  -2  -4   58.79    6.50
   0  -2  -4   47.50    7.30
   0  -2   4   44.40    6.20
   0  -2   4   35.80    6.70
   0  -2   4   61.99    6.80
   0  -2  -4   44.00    6.50
   0  -2   4   45.00    6.80
   0  -2   4   46.60    6.60
   0  -2   4   46.30    6.30
   0  -2   4   41.40    6.30
   0  -2  -4   43.80    6.40
   0  -2  -4   47.20    6.40
   0  -2  -4   33.10    8.40
   0  -2   4   55.79    6.40
   0   2  -5   71.19    8.30
   0   2  -5   66.09    8.10
   0   2   5   63.79    8.30
   0   2  -5   51.39   10.20
   0   2   5   52.39    9.10
   0   2   5   57.79    8.10
   0   2   5   57.19    8.60
   0   2  -5   57.99   10.80
   0   2  -5   67.49    9.40
   0   2   5   64.69    9.40
   0   2  -5   63.69    8.10
   0  -2   5   65.39    8.40
   0  -2  -5   62.99    8.20
   0  -2  -5   49.40   10.60
   0  -2  -5   67.89    8.40
   0  -2  -5   60.79    8.20
   0  -2   5   57.99    8.70
   0  -2  -5   50.09    8.90
   0  -2   5   65.99    8.10
   0  -2   5   65.29    8.10
   0  -2   5   65.29    8.80
   0  -2   5   59.79    8.20
   0   2  -6    1.60    4.40
   0   2   6    1.70    2.40
   0   2  -6    3.40    5.90
   0   2   6    3.30    2.50
   0   2   6    2.70    1.30
   0   2   6    3.50    2.50
   0   2  -6    3.00    1.50
   0   2  -6    2.20    1.10
   0   2  -6    3.20    3.60
   0   2   6    3.00    1.40
   0   2  -6    4.50    1.10
   0  -2   6   -1.10    2.10
   0  -2   6    2.80    1.50
   0  -2   6    3.30    1.40
   0  -2  -6    5.70    1.50
   0  -2  -6    2.70    3.10
   0  -2   6    4.90    1.40
   0  -2  -6    5.40    1.70
   0  -2  -6   -3.30    5.90
   0   2   7   -1.10    2.10
   0   2  -7   -2.70    5.60
   0   2   7    0.70    1.20
   0   2   7   -1.00    2.50
   0   2  -7    1.90    1.00
   0   2   7    0.50    1.10
   0   2   7    2.80    2.70
   0   2  -7   -1.80    3.50
   0  -2  -7    1.70    3.00
   0  -2   7    2.10    1.30
   0  -2   7    4.40    2.70
   0  -2  -7    0.10    1.10
   0  -2   7   -1.20    0.90
   0  -2  -7   -0.70    5.90
   0  -2   7    1.40    1.30
   0  -2  -7    0.50    1.30
   0   2   8    1.90    2.90
   0   2   8    2.30    2.50
   0   2   8    1.40    1.40
   0   2  -8    8.20    5.70
   0   2  -8    1.30    1.20
   0  -2  -8    2.20    1.60
   0  -2   8    1.00    2.20
   0  -2  -8   -0.60    6.30
   0  -2   8    2.70    1.90
   0  -2   8    2.90    3.00
   0  -2   8    2.50    1.50
   0   2   9   -0.60    2.70
   0   2   9   -0.60    2.30
   0   2  -9    7.90    7.50
   0   2   9   -1.70    1.30
   0   2   9    0.80    3.20
   0  -2   9    1.30    1.80
   0  -2   9   -1.20    1.50
   0  -2  -9    0.10    1.60
   0  -2   9    0.00    3.30
   0  -2  -9    4.20    6.80
   0   3   0    1.90    1.00
   0   3   0    1.50    1.20
   0   3   0    1.70    2.00
   0   3   0   -0.10    2.30
   0   3   0    1.30    1.60
   0   3   0    0.90    0.90
   0   3   0    0.80    1.10
   0   3   0    0.40    0.80
   0   3   0   -0.30    2.40
   0   3   0   -0.70    0.90
   0   3   0   -0.70    0.90
   0  -3   0    0.90    1.00
   0  -3   0    0.50    0.90
   0  -3   0   -2.10    1.90
   0  -3   0   -1.10    1.00
   0  -3   0   -0.10    1.00
   0  -3   0   -1.50    2.60
   0   3   1   34.10    5.50
   0   3  -1   27.80    5.00
   0   3   1   36.50    5.90
   0   3   1   37.90    5.10
   0   3  -1   29.40    4.80
   0   3   1   35.10    5.50
   0   3   1   35.80    4.90
   0   3   1   30.30    4.90
   0   3  -1   32.80    4.50
   0   3  -1   29.40    5.80
   0   3   1   29.20    4.60
   0   3  -1   32.70    4.70
   0   3   1   30.20    5.90
   0   3  -1   35.50    5.80
   0   3  -1   41.00    4.90
   0   3  -1   35.00    4.70
   0   3  -1   29.10    6.30
   0  -3  -1   36.10    5.50
   0  -3  -1   33.90    4.80
   0  -3   1   37.00    4.60
   0  -3  -1   38.50    4.90
   0  -3  -1   28.50    6.00
   0  -3  -1   35.50    5.40
   0  -3   1   35.80    4.70
   0  -3  -1   32.80    5.00
   0  -3   1   33.00    5.00
   0  -3   1   28.90    5.60
   0  -3   1   36.90    4.70
   0  -3   1   40.50    4.90
   0  -3   1   32.60    5.50
   0   3   2   14.50    3.80
   0   3   2   18.30    3.90
   0   3   2   16.00    3.00
   0   3   2   20.20    3.30
   0   3   2   15.60    4.20
   0   3  -2   21.70    3.20
   0   3  -2   16.80    4.60
   0   3   2   21.60    3.50
   0   3  -2   22.90    3.30
   0   3  -2   28.40    3.50
   0   3   2   20.70    3.10
   0   3   2   18.30    3.80
   0   3  -2   24.60    4.60
   0   3  -2   16.60    3.00
   0   3  -2   20.80    4.80
   0  -3   2   23.20    4.00
   0  -3   2   22.90    4.00
   0  -3  -2   16.90    3.20
   0  -3  -2   17.70    3.50
   0  -3  -2   22.40    3.30
   0  -3   2   23.60    3.50
   0  -3  -2   21.90    4.30
   0  -3   2   19.90    2.80
   0  -3   2   17.20    3.10
   0  -3  -2   13.80    4.60
   0   3  -3    3.30    1.50
   0   3  -3    5.10    1.30
   0   3   3    7.20    2.10
   0   3  -3   -0.40    2.80
   0   3  -3    4.60    3.10
   0   3  -3    3.40    1.80
   0   3  -3    4.60    1.30
   0   3   3    4.50    1.30
   0   3   3   -1.70    2.40
   0   3   3    4.10    1.70
   0   3   3    4.60    2.60
   0   3   3    2.70    1.30
   0   3  -3    5.30    4.20
   0  -3  -3    1.80    3.40
   0  -3  -3    3.30    1.40
   0  -3  -3    3.60    1.50
   0  -3   3    6.60    1.60
   0  -3   3    5.90    1.40
   0  -3   3    4.10    2.30
   0  -3   3    5.20    2.10
   0  -3  -3    2.20    1.70
   0  -3  -3    0.80    1.10
   0  -3  -3   -0.50    3.50
   0   3   4    1.60    2.50
   0   3   4    4.60    2.00
   0   3  -4    4.50    1.70
   0   3  -4    2.20    4.70
   0   3  -4    5.20    2.70
   0   3   4    2.70    3.00
   0   3  -4    2.70    3.70
   0   3   4    5.00    2.30
   0   3  -4    6.60    1.30
   0   3  -4    3.10    1.20
   0   3   4   -0.20    1.10
   0  -3   4   -0.20    1.90
   0  -3   4    6.50    1.60
   0  -3  -4    5.50    1.60
   0  -3   4    7.10    2.00
   0  -3  -4   -2.80    4.40
   0  -3  -4    6.40    1.90
   0  -3  -4    3.10    1.40
   0  -3  -4    3.90    1.20
   0  -3  -4    9.70    3.60
   0  -3   4    3.10    1.60
   0   3   5    1.00    2.60
   0   3  -5    3.60    5.10
   0   3   5    3.30    2.30
   0   3   5    0.10    1.20
   0   3   5   -0.70    1.80
   0   3  -5   -1.30    0.80
   0   3  -5    1.20    0.90
   0   3  -5   -2.10    4.40
   0  -3  -5    2.70    1.70
   0  -3  -5    4.60    5.50
   0  -3   5    0.00    0.70
   0  -3   5    0.60    2.00
   0  -3   5   -0.30    0.60
   0  -3  -5    1.10    1.40
   0  -3   5    1.30    1.30
   0  -3   5   -0.40    1.80
   0  -3  -5    0.40    1.20
   0  -3   5    1.60    1.50
   0  -3  -5    1.00    3.20
   0   3  -6   -4.00    5.50
   0   3  -6   10.20    2.80
   0   3   6    7.30    2.90
   0   3   6    4.80    2.50
   0   3   6    6.40    1.70
   0   3  -6    1.90    5.00
   0   3   6    4.70    3.00
   0   3  -6    7.90    1.60
   0  -3  -6   10.40    2.20
   0  -3   6    5.50    2.60
   0  -3   6    8.70    2.20
   0  -3   6   10.40    1.70
   0  -3  -6   -2.90    5.60
   0  -3  -6    5.20    4.00
   0  -3  -6    7.10    1.90
   0  -3   6    5.90    1.80
   0  -3   6    3.70    2.50
   0  -3   6    7.00    1.60
   0   3  -7   -0.80    4.70
   0   3   7    2.20    2.40
   0   3   7   -0.60    2.50
   0   3  -7    5.10    5.10
   0   3  -7    2.70    1.10
   0   3   7    1.30    1.10
   0   3   7    5.60    2.90
   0   3   7   -3.60    2.10
   0  -3  -7    5.70    6.10
   0  -3   7    2.50    1.50
   0  -3   7    0.40    1.40
   0  -3   7    1.90    2.70
   0  -3   7   -0.60    1.70
   0  -3  -7    5.10    2.00
   0   3   8    3.00    3.00
   0   3   8   -0.50    2.70
   0   3   8    1.10    1.50
   0   3   8   -1.80    2.40
   0   3  -8   -0.80    1.10
   0   3  -8   -4.60    6.60
   0   3   8    0.10    2.80
   0  -3   8    4.20    1.60
   0  -3  -8   -0.40    1.80
   0  -3   8   -1.00    1.40
   0  -3   8    1.20    2.10
   0  -3  -8   15.90    6.90
   0  -3   8    4.40    3.10
   0   4   0   12.90    4.60
   0   4   0   14.50    3.50
   0   4   0   15.80    3.10
   0   4   0   13.40    4.90
   0   4   0   16.20    3.00
   0   4   0   18.00    3.00
   0   4   0   17.30    2.70
   0   4   0   13.90    3.00
   0  -4   0   15.10    4.70
   0  -4   0   14.30    3.10
   0  -4   0    8.70    3.70
   0  -4   0   18.90    3.00
   0   4  -1    1.00    1.00
   0   4   1   -0.60    0.90
   0   4  -1   -0.50    1.30
   0   4   1    0.60    2.10
   0   4  -1    3.10    4.00
   0   4  -1    3.00    3.50
   0   4   1    0.90    1.50
   0   4   1    2.40    1.90
   0   4  -1   -0.10    3.30
   0   4   1    3.30    1.50
   0   4  -1    2.90    1.80
   0   4   1    0.50    1.20
   0   4   1    0.60    3.10
   0   4   1    0.20    1.00
   0   4   1    4.10    3.60
   0  -4   1    1.10    1.40
   0  -4  -1   -6.70    3.50
   0  -4   1    3.10    2.80
   0  -4  -1   -2.00    1.20
   0  -4   1    0.50    1.30
   0  -4   1    1.30    1.60
   0  -4   1    3.20    3.10
   0  -4  -1    0.40    1.70
   0  -4  -1    3.70    2.80
   0  -4  -1    0.30    1.30
   0   4   2   60.89    7.80
   0   4  -2   56.19    7.70
   0   4  -2   54.89    7.70
   0   4   2   66.19    9.70
   0   4   2   59.79    7.90
   0   4   2   55.19    7.60
   0   4   2   49.30    7.80
   0   4  -2   56.79   10.40
   0   4   2   52.79    8.80
   0   4  -2   49.50    9.30
   0   4   2   58.49    8.50
   0   4  -2   60.49    9.70
   0   4   2   53.19    8.00
   0  -4  -2   57.39    7.80
   0  -4  -2   58.19    7.90
   0  -4  -2   53.79    9.40
   0  -4   2   58.99    8.90
   0  -4   2   59.19    7.90
   0  -4   2   60.59    8.90
   0  -4   2   58.29    8.30
   0  -4  -2   61.29    8.70
   0  -4  -2   58.99    8.60
   0   4  -3   38.40    8.20
   0   4   3   37.00    5.90
   0   4  -3   41.40    7.00
   0   4   3   33.10    5.20
   0   4   3   27.60    6.10
   0   4  -3   31.50    7.60
   0   4  -3   32.80    5.10
   0   4   3   30.60    6.30
   0   4   3   36.50    5.50
   0   4  -3   37.50    5.00
   0   4   3   39.60    7.10
   0  -4  -3   35.70    5.80
   0  -4   3   33.00    6.10
   0  -4  -3   32.60    6.40
   0  -4  -3   39.60    5.60
   0  -4  -3   33.90    5.50
   0  -4   3   35.10    5.70
   0  -4   3   37.30    6.30
   0  -4  -3   36.70    7.20
   0  -4   3   35.40    5.30
   0   4  -4   -3.00    4.40
   0   4  -4   -2.00    0.90
   0   4  -4    5.10    3.50
   0   4   4    1.60    2.10
   0   4   4   -4.50    2.20
   0   4  -4    1.70    1.00
   0   4   4    2.00    1.90
   0   4   4    0.90    3.00
   0   4   4   -0.90    1.20
   0   4  -4   -0.80    3.20
   0   4   4   -1.90    2.20
   0  -4  -4   -2.90    3.60
   0  -4   4    1.20    1.60
   0  -4  -4   -1.90    3.70
   0  -4   4   -0.30    2.20
   0  -4   4    1.80    1.50
   0  -4  -4   -3.40    1.10
   0  -4   4    0.50    2.00
   0   4   5   -1.10    1.70
   0   4   5   -0.20    1.30
   0   4   5    0.80    2.20
   0   4   5    0.50    1.90
   0   4  -5    0.50    1.20
   0   4  -5    5.80    5.70
   0   4   5    0.60    2.70
   0   4  -5   -0.80    1.00
   0   4  -5   -2.30    5.20
   0  -4  -5    3.60    4.00
   0  -4   5    0.60    1.20
   0  -4   5   -0.70    1.70
   0  -4   5   -1.00    1.90
   0  -4   5    1.50    2.40
   0  -4  -5   -0.80    1.50
   0  -4  -5   -3.00    4.70
   0   4   6   23.70    4.10
   0   4   6   30.70    5.70
   0   4   6   24.20    4.50
   0   4  -6   10.10    7.40
   0   4   6   13.30    4.90
   0   4   6   28.40    5.40
   0   4  -6   29.60    7.80
   0   4  -6   30.40    4.00
   0  -4  -6    9.90    6.20
   0  -4  -6   18.90    5.70
   0  -4  -6   29.00    4.60
   0  -4   6   32.50    5.20
   0  -4   6   23.70    4.00
   0  -4   6   23.20    4.40
   0  -4   6   27.90    5.20
   0  -4   6   19.20    3.70
   0  -4   6   21.20    3.70
   0   4  -7   -2.10    6.30
   0   4  -7   -0.30    1.10
   0   4   7    0.00    3.00
   0   4  -7    0.90    5.50
   0   4   7    0.40    2.60
   0   4   7    0.30    3.00
   0   4   7   -2.00    2.10
   0   4   7    1.50    1.60
   0  -4   7    1.10    1.70
   0  -4  -7    1.10    1.90
   0  -4   7   -2.60    2.40
   0  -4  -7   -6.20    4.70
   0  -4   7    0.00    2.30
   0  -4   7    2.60    1.60
   0   4  -8   13.60    7.50
   0   5   0    0.70    1.70
   0   5   0   -0.20    2.00
   0   5   0   -1.30    1.30
   0   5   0   -3.80    3.50
   0  -5   0   -0.40    1.60
   0  -5   0   -5.40    3.10
   0  -5   0   -1.30    2.80
   0  -5   0    0.70    1.30
   0   5  -1    6.10    5.20
   0   5   1    9.00    2.50
   0   5   1   11.90    2.60
   0   5   1   12.90    3.60
   0   5   1   13.40    2.30
   0   5   1   11.90    2.60
   0   5  -1   10.50    2.70
   0   5  -1   11.40    2.60
   0   5   1    2.30    4.70
   0  -5  -1   10.00    2.70
   0  -5  -1    6.30    4.40
   0  -5   1   11.50    2.80
   0  -5   1    5.30    3.60
   0  -5   1   16.50    3.30
   0  -5  -1   10.10    2.90
   0  -5   1   20.10    4.70
   0   5  -2  121.49   14.70
   0   5   2  110.79   14.50
   0   5   2  102.19   14.50
   0   5  -2  100.09   17.20
   0   5   2  115.89   14.80
   0   5   2  105.19   14.70
   0   5  -2  128.29   14.70
   0   5   2   99.89   15.30
   0   5   2   96.59   15.10
   0  -5   2  100.59   14.90
   0  -5   2  110.19   15.30
   0  -5   2  116.49   15.60
   0  -5  -2   91.99   16.20
   0  -5   2  111.59   14.70
   0  -5  -2  116.69   14.90
   0  -5  -2  132.79   14.90
   0   5  -3   -0.80    0.90
   0   5   3    0.00    1.50
   0   5   3    1.10    1.30
   0   5  -3    3.20    5.30
   0   5  -3    1.50    1.50
   0   5   3    3.20    3.10
   0   5   3    0.40    1.80
   0   5  -3   -2.10    4.60
   0   5   3    0.80    1.50
   0   5   3   -0.20    2.20
   0   5   3    2.10    1.90
   0  -5   3    1.80    1.80
   0  -5  -3    4.30    4.70
   0  -5   3   -0.30    2.40
   0  -5   3   -2.10    1.80
   0  -5  -3   -0.40    1.80
   0  -5   3   -0.10    2.40
   0   5   4    5.50    3.30
   0   5  -4   10.20    2.20
   0   5  -4    7.80    5.90
   0   5  -4   12.80    2.40
   0   5   4    8.80    3.70
   0   5   4    6.40    2.10
   0   5   4    7.50    2.40
   0   5  -4    6.80    5.90
   0   5   4    3.60    2.20
   0   5   4    5.80    2.60
   0   5   4    2.60    1.50
   0  -5  -4    4.10    2.30
   0  -5   4    7.30    3.00
   0  -5   4    1.70    3.10
   0  -5  -4    6.80    5.20
   0  -5   4    7.50    2.40
   0  -5   4    2.10    2.50
   0   5   5    2.10    2.10
   0   5   5   -1.80    3.00
   0   5  -5   -8.80    5.30
   0   5   5    6.90    3.50
   0   5   5    2.80    2.50
   0   5  -5    0.20    5.30
   0   5  -5    3.70    1.60
   0   5   5   -0.70    1.40
   0  -5   5    0.40    2.20
   0  -5   5    1.50    1.90
   0  -5   5   -0.10    2.40
   0  -5   5    1.70    2.80
   0  -5  -5    0.10    2.00
   0  -5  -5    2.50    4.70
   0  -5  -5    2.00    3.40
   0   5   6    0.80    3.00
   0   5   6    2.70    2.80
   0   5   6    2.00    3.60
   0   5  -6    2.00    1.50
   0   5   6   -2.00    2.00
   0   5  -6    6.40    7.10
   0   5   6   -3.30    1.30
   0   5  -6   -2.70    4.60
   0  -5  -6    1.30    8.10
   0  -5   6    0.00    2.60
   0  -5   6    1.50    1.60
   0  -5  -6    8.90    4.60
   0  -5  -6   -1.30    2.10
   0  -5   6   -0.20    2.00
   0  -5   6    0.10    2.70
   0   6   0   34.40    6.20
   0   6   0   39.50    6.20
   0   6   0   28.10    8.90
   0  -6   0   41.80    6.60
   0  -6   0   47.10    7.00
   0  -6   0   37.40    7.80
   0   6  -1    0.40    1.80
   0   6   1    0.40    1.70
   0   6  -1   -1.40    5.30
   0   6   1    0.30    2.40
   0   6  -1    2.70    2.00
   0   6   1    4.30    2.40
   0  -6   1   -5.20    2.70
   0  -6  -1   -0.80    2.00
   0  -6   1   -2.20    1.70
   0  -6  -1   -0.30    4.20
   0  -6   1    0.80    2.30
   0   6  -2    1.50    1.80
   0   6   2    5.50    2.50
   0   6  -2    3.60    6.00
   0   6  -2    4.60    2.30
   0   6   2    3.70    3.10
   0   6   2    5.10    2.10
   0  -6   2    4.20    3.70
   0  -6  -2   -1.00    4.30
   0  -6   2    8.70    5.20
   0  -6  -2    0.90    2.30
   0  -6   2    1.20    2.20
   0  -6   2    3.10    2.70
   0   6  -3   -3.10    1.00
   0   6   3   -2.10    1.90
   0   6  -3    0.10    1.70
   0   6   3   -0.20    3.10
   0   6   3    0.00    1.70
   0   6  -3   -0.40    5.90
   0  -6  -3   -2.20    2.10
   0  -6   3    0.70    2.90
   0  -6   3   -1.30    2.50
   0  -6   3   -3.70    2.40
   0  -6   3   -2.50    1.80
   0  -6  -3   -6.50    4.30
   0   6  -4   13.70    3.10
   0   6   4   13.10    3.20
   0   6   4   14.50    3.50
   0   6   4   13.40    4.40
   0   6  -4   10.20    7.40
   0   6   4    8.70    4.60
   0  -6   4   17.50    4.60
   0  -6  -4    7.40    3.60
   0  -6   4   15.20    4.90
   0  -6   4   11.60    3.40
   0  -6   4   15.80    4.40
   0  -6  -4   13.40    6.90
   1   0 -10    8.00    2.40
  -1   0  10   11.40    2.70
  -1   0  10    3.20    4.50
  -1   0  10   13.70    2.80
   1   0 -10    0.80    8.00
  -1   0   9   -1.50    2.60
   1   0  -9    1.00    1.20
  -1   0   9    0.90    1.20
  -1   0   9    0.40    1.50
   1   0  -9   -5.70    6.00
  -1   0   9   -0.20    3.40
  -1   0   8    0.30    1.40
  -1   0   8    1.20    2.40
  -1   0   8    5.80    3.20
   1   0  -8   -0.20    1.00
   1   0  -8    2.90    6.30
   1   0  -8   -0.20    5.60
  -1   0   8   -1.10    1.00
  -1   0   7    1.30    2.20
  -1   0   7   -1.40    0.80
  -1   0   7   -1.90    2.60
   1   0  -7    2.00    5.50
   1   0  -7    0.80    2.20
  -1   0   7    1.00    1.60
[truncated: 1,096,123 more chars]
