# Supplementary material for: Crystal structures of N-[4-(tri­fluoro­meth­yl)phen­yl]benzamide and N-(4-meth­oxy­phen­yl)benz­amide at 173 K: a study of the energetics of conformational changes due to crystal packing
Source: Acta Crystallogr E Crystallogr Commun. 2022 Feb 8;78(Pt 3):297–305. doi: 10.1107/S2056989022000950 (PMC8900516; doi:10.1107/S2056989022000950)
Supplement: Supplementary file 2 [file e-78-00297-1sup2.hkl]

data_1                                                                          
_shelx_title ' mo_AHRM_III_133_Xtal_2_0m_a.res in P-1'                          
_shelx_refln_list_code          4                                               
_shelx_F_calc_maximum      122.88                                               
_exptl_crystal_F_000       272.00                                               
_reflns_d_resolution_high  0.8165                                               
                                                                                
loop_                                                                           
 _space_group_symop_operation_xyz                                               
 'x, y, z'                                                                      
 '-x, -y, -z'                                                                   
                                                                                
_cell_length_a     5.3606                                                       
_cell_length_b     7.7831                                                       
_cell_length_c    14.4153                                                       
_cell_angle_alpha  77.170                                                       
_cell_angle_beta   79.421                                                       
_cell_angle_gamma  89.719                                                       
                                                                                
_shelx_F_squared_multiplier     1.000                                           
                                                                                
loop_                                                                           
 _refln_index_h                                                                 
 _refln_index_k                                                                 
 _refln_index_l                                                                 
 _refln_F_squared_calc                                                          
 _refln_F_squared_meas                                                          
 _refln_F_squared_sigma                                                         
 _refln_observed_status                                                         
   1   0   0        273.61        250.11         7.15 o                         
   2   0   0        770.94        884.56        26.07 o                         
   3   0   0        206.05        223.72         7.20 o                         
   4   0   0        144.01        170.25         6.54 o                         
   5   0   0        291.57        316.81        17.66 o                         
   6   0   0         37.25         34.37         6.95 o                         
  -6   1   0         52.87         58.43         7.16 o                         
  -5   1   0         84.96         92.26         6.49 o                         
  -4   1   0         28.89         31.73         2.39 o                         
  -3   1   0         21.46         37.74         1.89 o                         
  -2   1   0          6.58         12.62         1.12 o                         
  -1   1   0        135.75        219.15         7.52 o                         
   1   1   0        838.27        729.65        23.70 o                         
   2   1   0        450.33        464.94        16.43 o                         
   3   1   0         40.44         53.14         2.90 o                         
   4   1   0        563.66        588.35        22.49 o                         
   5   1   0         36.59         53.29         5.83 o                         
   6   1   0          7.76          6.57         4.83 o                         
  -6   2   0         90.67         75.94         7.59 o                         
  -5   2   0        114.59        118.02         7.99 o                         
  -4   2   0        105.64        116.35         8.32 o                         
  -3   2   0          9.22         10.12         2.28 o                         
  -2   2   0          1.18          3.43         1.60 o                         
  -1   2   0       2831.71       3200.56        93.78 o                         
   0   2   0      15098.75      13333.07       408.10 o                         
   1   2   0       1889.73       1473.36        45.35 o                         
   2   2   0         76.31         68.17         3.32 o                         
   3   2   0         21.49         27.66         3.29 o                         
   4   2   0        223.60        208.77        10.44 o                         
   5   2   0        135.02        135.51         9.16 o                         
   6   2   0          0.02          7.66         5.02 o                         
  -6   3   0         83.29         85.64         8.08 o                         
  -5   3   0         19.87         14.27         4.91 o                         
  -4   3   0          0.48          7.82         4.18 o                         
  -3   3   0         37.18         42.53         4.74 o                         
  -2   3   0          0.39          3.60         1.89 o                         
  -1   3   0        808.79        823.75        25.65 o                         
   0   3   0         13.82         12.64         1.66 o                         
   1   3   0       1830.06       1574.05        48.34 o                         
   2   3   0       1458.08       1298.28        48.09 o                         
   3   3   0         15.02         14.77         2.93 o                         
   4   3   0        736.65        750.31        37.63 o                         
   5   3   0          0.10         -0.37         4.51 o                         
   6   3   0          3.98          6.28        11.71 o                         
  -5   4   0          9.43          7.65         5.38 o                         
  -4   4   0        181.39        198.50        13.77 o                         
  -3   4   0          0.20         -7.61         7.61 o                         
  -2   4   0       1216.36       1285.31        39.90 o                         
  -1   4   0        688.05        744.16        23.39 o                         
   0   4   0        211.98        230.85         8.08 o                         
   1   4   0        101.02         97.35         5.50 o                         
   2   4   0        103.13         96.71         4.82 o                         
   3   4   0         72.30         60.78         4.87 o                         
   4   4   0         96.33         98.70         7.24 o                         
   5   4   0         46.68         33.99         5.64 o                         
  -5   5   0         17.45         15.88         6.24 o                         
  -4   5   0          0.93          5.20         4.58 o                         
  -3   5   0         72.51         90.80         8.93 o                         
  -2   5   0         12.24         16.36         2.27 o                         
  -1   5   0         34.57         34.11         3.06 o                         
   0   5   0          2.32          5.93         3.24 o                         
   1   5   0        157.16        165.54         7.16 o                         
   2   5   0        150.66        165.94         8.53 o                         
   3   5   0        213.30        205.16        21.17 o                         
   4   5   0         93.85         80.09         9.53 o                         
   5   5   0          0.01         -5.04         5.04 o                         
  -5   6   0         15.33         14.60         7.98 o                         
  -4   6   0         37.32         31.11         7.43 o                         
  -3   6   0         58.77         59.93         7.46 o                         
  -2   6   0        396.80        402.31        16.34 o                         
  -1   6   0         17.48         18.38         3.09 o                         
   0   6   0         96.71        131.73        13.72 o                         
   1   6   0         25.72         24.68         4.37 o                         
   2   6   0          2.90          0.97         3.41 o                         
   3   6   0          0.23          4.69         3.84 o                         
   4   6   0         15.72         10.17         4.54 o                         
  -4   7   0         63.24         84.90        13.38 o                         
  -3   7   0        199.97        176.66        17.80 o                         
  -2   7   0          7.05          8.16         4.53 o                         
  -1   7   0         14.99         16.56         5.13 o                         
   0   7   0         50.32         60.52         8.31 o                         
   1   7   0         13.09         13.68         6.82 o                         
   2   7   0         25.36         24.10         4.96 o                         
   3   7   0        100.53         93.49        24.93 o                         
   4   7   0          1.46          7.99        12.64 o                         
  -3   8   0         60.16         42.99        12.77 o                         
  -2   8   0        101.86         99.37        11.35 o                         
  -1   8   0         19.52         21.02        10.35 o                         
   0   8   0         48.36         50.67        11.44 o                         
   1   8   0          0.11        -10.91        10.91 o                         
   2   8   0         11.98         -0.84         8.41 o                         
   3   8   0          4.93         -1.74        12.00 o                         
  -1   9   0          0.20         -5.14        26.28 o                         
   0   9   0          3.31          8.55        20.71 o                         
   1   9   0         37.86         33.51        16.07 o                         
   0  -9   1          0.25         11.67        10.09 o                         
   1  -9   1         46.07         31.55        10.63 o                         
  -2  -8   1         28.56         29.34         5.85 o                         
  -1  -8   1        168.57        176.25        31.87 o                         
   0  -8   1          8.46         14.03        12.82 o                         
   1  -8   1         28.96         41.86         8.85 o                         
   2  -8   1          6.74          5.92         6.38 o                         
   3  -8   1          0.53        -18.00        27.14 o                         
  -3  -7   1         57.91         34.35         9.21 o                         
  -2  -7   1          0.49         -4.09         4.75 o                         
  -1  -7   1          0.16         11.01         8.00 o                         
   0  -7   1         31.82         34.80         5.75 o                         
   1  -7   1        105.67        117.19         8.94 o                         
   2  -7   1          3.96         12.16         8.16 o                         
   3  -7   1        176.98        164.69        17.50 o                         
   4  -7   1         42.59         46.74        10.59 o                         
  -4  -6   1          3.66          6.32         5.16 o                         
  -3  -6   1          2.07          1.12         4.21 o                         
  -2  -6   1        174.81        187.07        14.04 o                         
  -1  -6   1        131.00        116.50         8.92 o                         
   0  -6   1         17.83         17.36         4.53 o                         
   1  -6   1         11.47         15.10         2.96 o                         
   2  -6   1          0.22         -2.46         4.08 o                         
   3  -6   1          8.93          9.56         5.04 o                         
   4  -6   1         11.69         19.98        11.21 o                         
   5  -6   1         60.30         44.85         9.85 o                         
  -5  -5   1         25.57         24.90         6.11 o                         
  -4  -5   1         99.89        100.47         9.63 o                         
  -3  -5   1        107.35         98.99         9.18 o                         
  -2  -5   1          1.17         -0.88         3.42 o                         
  -1  -5   1         29.07         29.64         3.47 o                         
   0  -5   1          0.06         -0.21         3.15 o                         
   1  -5   1         83.01         89.67         4.71 o                         
   2  -5   1         33.69         32.49         2.50 o                         
   3  -5   1        309.73        328.76        18.55 o                         
   4  -5   1          5.28          3.53         5.90 o                         
   5  -5   1          0.67          1.78         9.27 o                         
  -5  -4   1         18.88         23.79         5.54 o                         
  -4  -4   1          6.72          7.10         3.82 o                         
  -3  -4   1        249.23        231.79        17.94 o                         
  -2  -4   1        136.22        129.00         9.16 o                         
  -1  -4   1        283.23        295.88        11.17 o                         
   0  -4   1        227.64        233.07         7.70 o                         
   1  -4   1        566.29        603.30        20.14 o                         
   2  -4   1        552.43        598.06        18.97 o                         
   3  -4   1          9.11          6.59         5.05 o                         
   4  -4   1          0.24          2.45         4.90 o                         
   5  -4   1        162.96        180.45        13.97 o                         
  -5  -3   1          6.22          3.02         4.81 o                         
  -4  -3   1        201.70        185.25        14.31 o                         
  -3  -3   1         17.09         18.77         3.08 o                         
  -2  -3   1        110.52        107.96         4.92 o                         
  -1  -3   1        783.68        675.97        20.10 o                         
   0  -3   1         45.91         42.74         2.33 o                         
   1  -3   1        220.89        234.29         7.14 o                         
   2  -3   1        262.18        299.35        10.14 o                         
   3  -3   1         45.41         51.64         4.47 o                         
   4  -3   1          0.53          3.89         4.10 o                         
   5  -3   1          0.26          5.43         4.43 o                         
   6  -3   1        149.15        128.78         9.71 o                         
  -6  -2   1          1.45         -5.18         5.18 o                         
  -5  -2   1         32.56         29.29         7.69 o                         
  -4  -2   1          1.38         -0.30         3.94 o                         
  -3  -2   1        493.64        497.06        24.41 o                         
  -2  -2   1         38.39         37.48         3.11 o                         
  -1  -2   1        485.12        382.69        12.17 o                         
   0  -2   1       1507.30       1386.56        37.49 o                         
   1  -2   1        329.04        346.73        11.01 o                         
   2  -2   1         90.36        114.11         4.16 o                         
   3  -2   1         46.87         53.22         3.35 o                         
   4  -2   1        126.96        141.37         8.37 o                         
   5  -2   1        208.36        237.80        14.36 o                         
   6  -2   1          7.03          2.28         4.87 o                         
  -6  -1   1          7.97          4.82         5.03 o                         
  -5  -1   1        171.94        172.26        10.94 o                         
  -4  -1   1        280.66        261.03        10.98 o                         
  -3  -1   1         36.21         50.33         4.54 o                         
  -2  -1   1         61.49         56.74         3.27 o                         
  -1  -1   1        686.47        562.96        24.00 o                         
   0  -1   1        220.92        200.77         5.72 o                         
   1  -1   1       6428.93       7146.90       230.93 o                         
   2  -1   1         12.85         13.36         1.50 o                         
   3  -1   1        418.55        497.46        15.04 o                         
   4  -1   1         79.76         83.95         3.52 o                         
   5  -1   1         27.19         36.59         4.04 o                         
   6  -1   1        129.28        119.49         9.33 o                         
  -6   0   1          0.73          3.18         4.75 o                         
  -5   0   1          0.09         -4.36         4.36 o                         
  -4   0   1          1.68          3.86         1.93 o                         
  -3   0   1          1.84         -1.38         1.38 o                         
  -2   0   1        119.26        154.56         5.87 o                         
  -1   0   1       1595.34       1568.65        50.82 o                         
   0   0   1          0.06         -0.21         0.28 o                         
   1   0   1        838.47        930.92        24.21 o                         
   2   0   1        827.39        924.36        25.07 o                         
   3   0   1        172.63        195.86         6.10 o                         
   4   0   1        296.90        358.54        11.87 o                         
   5   0   1        173.64        177.55         9.92 o                         
   6   0   1          1.43          1.56         5.03 o                         
  -6   1   1         73.10         58.61         8.10 o                         
  -5   1   1        226.03        257.30        17.60 o                         
  -4   1   1        140.64        165.10         6.81 o                         
  -3   1   1        108.64        106.51         3.87 o                         
  -2   1   1        483.25        538.01        14.80 o                         
  -1   1   1        512.57        617.98        18.26 o                         
   0   1   1         76.56        137.90         7.91 o                         
   1   1   1       5662.81       5387.19       184.60 o                         
   2   1   1        243.11        262.05         8.91 o                         
   3   1   1        140.29        134.21         4.93 o                         
   4   1   1          1.64          3.39         2.37 o                         
   5   1   1         76.30         90.23         6.63 o                         
   6   1   1          0.14         -1.49         4.25 o                         
  -6   2   1          0.76         -2.11         5.63 o                         
  -5   2   1          0.07          0.98         6.29 o                         
  -4   2   1         18.64         13.68         4.57 o                         
  -3   2   1         33.54         25.69         2.60 o                         
  -2   2   1         84.67        100.93         3.89 o                         
  -1   2   1       1955.97       2203.12        61.85 o                         
   0   2   1         53.73         63.76         6.86 o                         
   1   2   1       2759.73       2411.87        70.73 o                         
   2   2   1        185.18        188.24         7.30 o                         
   3   2   1        182.32        168.77         8.15 o                         
   4   2   1         71.87         68.27         4.96 o                         
   5   2   1        202.02        209.07        11.92 o                         
   6   2   1          0.05         -6.26         6.26 o                         
  -6   3   1        154.22        140.86        12.74 o                         
  -5   3   1         42.78         47.20         6.34 o                         
  -4   3   1          1.86          3.76         3.85 o                         
  -3   3   1         15.35         16.25         3.88 o                         
  -2   3   1        241.06        284.83        10.83 o                         
  -1   3   1       1674.45       1774.56        57.71 o                         
   0   3   1         24.65         23.52         2.44 o                         
   1   3   1         58.62         56.22         2.97 o                         
   2   3   1         30.02         35.69         2.61 o                         
   3   3   1          2.96          4.89         2.70 o                         
   4   3   1        124.15        123.77         6.63 o                         
   5   3   1          0.05         -2.00         4.25 o                         
   6   3   1         39.96         36.43         5.93 o                         
  -5   4   1         40.20         26.90         6.38 o                         
  -4   4   1         10.04         -1.10         4.41 o                         
  -3   4   1          0.87          4.49         5.80 o                         
  -2   4   1         40.13         43.25         2.48 o                         
  -1   4   1        432.83        487.99        15.75 o                         
   0   4   1        512.05        500.60        17.02 o                         
   1   4   1        891.28        835.50        27.61 o                         
   2   4   1       1196.90       1087.87        54.30 o                         
   3   4   1         29.77         19.11         3.53 o                         
   4   4   1         12.05         13.58         3.60 o                         
   5   4   1         81.96         70.31         9.86 o                         
  -5   5   1          1.83          9.74         6.24 o                         
  -4   5   1          2.75          5.03         4.72 o                         
  -3   5   1          1.32          0.86         6.00 o                         
  -2   5   1        331.91        344.27        13.77 o                         
  -1   5   1         76.93         80.72         4.53 o                         
   0   5   1         10.77          9.53         3.30 o                         
   1   5   1         11.49         36.06         3.14 o                         
   2   5   1         28.15         20.55         3.22 o                         
   3   5   1         24.64         21.00         5.18 o                         
   4   5   1          9.14          1.90         4.11 o                         
   5   5   1         60.42         55.57         5.68 o                         
  -5   6   1         24.36         12.07         6.95 o                         
  -4   6   1         25.35         23.75         5.19 o                         
  -3   6   1          5.39          9.16         5.63 o                         
  -2   6   1         80.97         98.88         5.60 o                         
  -1   6   1         58.51         53.39         5.04 o                         
   0   6   1         35.34         40.19         4.63 o                         
   1   6   1        192.72        178.61        19.98 o                         
   2   6   1        499.57        460.31        26.84 o                         
   3   6   1          1.61          1.85         3.39 o                         
   4   6   1          6.91          4.36         3.98 o                         
  -4   7   1          9.27          0.84        10.10 o                         
  -3   7   1         79.63         76.37        11.94 o                         
  -2   7   1         32.51         26.11         5.38 o                         
  -1   7   1         68.88         66.62         6.21 o                         
   0   7   1          9.84         13.22         6.04 o                         
   1   7   1         30.31         14.87        11.27 o                         
   2   7   1         23.60         18.77         4.79 o                         
   3   7   1         52.78         54.18         7.23 o                         
   4   7   1         42.62         33.19         6.67 o                         
  -3   8   1         47.02         46.46        11.07 o                         
  -2   8   1         34.09         23.34        11.80 o                         
  -1   8   1         10.89         13.15         8.25 o                         
   0   8   1         14.79         22.57         6.00 o                         
   1   8   1          0.03         -0.63         7.07 o                         
   2   8   1        124.24        107.02        17.85 o                         
   3   8   1         16.38          0.34         5.71 o                         
  -1   9   1          0.38          0.25         8.25 o                         
   0   9   1          0.07         -3.04        13.78 o                         
   1   9   1          3.45         -8.55        10.05 o                         
  -2  -8   2         12.63         15.27         6.17 o                         
  -1  -8   2          0.58         -2.92         6.57 o                         
   0  -8   2         25.82          9.82         8.37 o                         
   1  -8   2        132.05        133.77        32.37 o                         
   2  -8   2        171.48        184.90        15.96 o                         
   3  -8   2         12.69          4.71        28.71 o                         
  -3  -7   2          0.40          1.09         5.81 o                         
  -2  -7   2         34.01         27.18         5.37 o                         
  -1  -7   2         10.52         12.84         6.43 o                         
   0  -7   2         66.97         67.05         9.77 o                         
   1  -7   2          0.36          0.35         4.13 o                         
   2  -7   2         19.23         10.40         5.57 o                         
   3  -7   2         14.20          5.80         8.40 o                         
   4  -7   2          1.76        -22.42        24.14 o                         
  -4  -6   2         31.82         39.70         6.35 o                         
  -3  -6   2         52.91         46.62         7.92 o                         
  -2  -6   2         46.59         45.29         4.99 o                         
  -1  -6   2         21.55         26.95         4.52 o                         
   0  -6   2        294.34        300.37        13.92 o                         
   1  -6   2         53.56         57.68         4.59 o                         
   2  -6   2        705.43        749.93        33.70 o                         
   3  -6   2         26.60         28.88         5.29 o                         
   4  -6   2         41.65         53.03        10.65 o                         
  -4  -5   2          7.76          1.03         4.76 o                         
  -3  -5   2         24.40         23.02         4.46 o                         
  -2  -5   2         68.37         79.15        10.12 o                         
  -1  -5   2         62.62         67.86         7.17 o                         
   0  -5   2         17.89         19.44         3.13 o                         
   1  -5   2         12.88         15.94         2.94 o                         
   2  -5   2          1.54          2.46         1.94 o                         
   3  -5   2        237.57        252.88        15.39 o                         
   4  -5   2        112.30        103.59        11.12 o                         
   5  -5   2         89.91         77.29         8.96 o                         
  -5  -4   2          2.67          6.46         5.31 o                         
  -4  -4   2          8.69          4.72         7.60 o                         
  -3  -4   2         27.32         29.18         5.23 o                         
  -2  -4   2         20.86         18.26         3.96 o                         
  -1  -4   2        165.13        179.60         8.20 o                         
   0  -4   2        532.45        487.58        17.40 o                         
   1  -4   2        747.35        777.40        23.26 o                         
   2  -4   2        233.60        251.21         8.16 o                         
   3  -4   2        255.69        263.61        13.87 o                         
   4  -4   2        290.33        303.87        24.78 o                         
   5  -4   2         15.15          5.11         6.22 o                         
  -5  -3   2          0.03         -1.66         4.93 o                         
  -4  -3   2         15.46          1.36         3.91 o                         
  -3  -3   2          1.78         -2.97         2.97 o                         
  -2  -3   2        424.77        392.52        14.41 o                         
  -1  -3   2        254.40        232.39         7.51 o                         
   0  -3   2         49.16         43.61         2.16 o                         
   1  -3   2        397.96        392.09        10.57 o                         
   2  -3   2        128.62        129.49         4.90 o                         
   3  -3   2        253.21        256.78        13.23 o                         
   4  -3   2        720.80        695.77        31.74 o                         
   5  -3   2         14.33          7.16         6.31 o                         
   6  -3   2        113.02        118.70        10.21 o                         
  -5  -2   2          8.60          3.14         5.05 o                         
  -4  -2   2          2.33          4.14         5.29 o                         
  -3  -2   2          4.64          3.05         3.26 o                         
  -2  -2   2         17.47         15.47         2.06 o                         
  -1  -2   2        583.19        503.09        15.67 o                         
   0  -2   2        158.60        138.07         4.31 o                         
   1  -2   2       2292.23       2276.22        69.98 o                         
   2  -2   2          2.41          5.73         1.63 o                         
   3  -2   2        159.92        169.95         8.15 o                         
   4  -2   2        202.78        215.54        13.30 o                         
   5  -2   2         22.29         18.58         4.62 o                         
   6  -2   2          9.52          1.46         5.05 o                         
  -6  -1   2         14.45         16.49         7.69 o                         
  -5  -1   2          0.03         -4.38         4.38 o                         
  -4  -1   2          7.11          8.36         3.25 o                         
  -3  -1   2        145.38        158.74         7.52 o                         
  -2  -1   2         99.49         92.69         5.70 o                         
  -1  -1   2          2.99         -0.38         1.20 o                         
   0  -1   2        407.12        316.23        10.38 o                         
   1  -1   2        168.13        183.53         5.65 o                         
   2  -1   2        523.90        635.06        18.13 o                         
   3  -1   2        281.40        323.51        10.16 o                         
   4  -1   2        305.65        334.61        11.95 o                         
   5  -1   2        403.17        400.10        19.68 o                         
   6  -1   2          2.70          0.51         6.76 o                         
  -6   0   2         18.22         17.00         5.43 o                         
  -5   0   2          8.62          8.83         4.64 o                         
  -4   0   2         41.47         41.36         3.41 o                         
  -3   0   2        245.69        254.71        11.22 o                         
  -2   0   2          6.04          4.78         1.59 o                         
  -1   0   2        350.80        290.96        10.32 o                         
   0   0   2         13.64         41.45         2.38 o                         
   1   0   2          0.19         -0.52         0.52 o                         
   2   0   2         37.16         46.57         1.75 o                         
   3   0   2         66.79         79.14         2.81 o                         
   4   0   2         42.39         52.50         2.67 o                         
   5   0   2         39.38         43.95         4.18 o                         
   6   0   2         37.79         36.34         5.95 o                         
  -6   1   2         40.97         45.13         5.82 o                         
  -5   1   2          0.76          4.02         4.15 o                         
  -4   1   2          9.77         13.98         3.08 o                         
  -3   1   2        691.91        781.80        22.34 o                         
  -2   1   2        193.49        210.02         6.44 o                         
  -1   1   2        158.93        224.79         7.09 o                         
   0   1   2        301.29        213.31         8.73 o                         
   1   1   2        626.83        677.48        22.06 o                         
   2   1   2          4.85          5.10         1.18 o                         
   3   1   2        259.88        278.86         8.44 o                         
   4   1   2          0.73          2.71         2.31 o                         
   5   1   2        197.61        207.07        10.23 o                         
   6   1   2         13.05         10.73         4.39 o                         
  -6   2   2          0.70         -1.71         6.35 o                         
  -5   2   2          6.97         19.69         5.96 o                         
  -4   2   2         84.78         82.91         4.12 o                         
  -3   2   2         61.29         64.20         2.70 o                         
  -2   2   2        161.09        183.67         5.37 o                         
  -1   2   2       1289.46       1302.66        38.27 o                         
   0   2   2          0.41        185.23        23.42 o                         
   1   2   2       1841.15       1727.29        50.42 o                         
   2   2   2         16.49         12.85         1.86 o                         
   3   2   2          4.57          8.09         1.88 o                         
   4   2   2         72.08         77.68         4.40 o                         
   5   2   2          2.04         -0.74         4.19 o                         
   6   2   2         12.17          8.34         4.71 o                         
  -6   3   2         11.59          4.72         6.39 o                         
  -5   3   2          0.05         -0.39         6.29 o                         
  -4   3   2        163.77        182.38        10.16 o                         
  -3   3   2        125.21        148.46         8.50 o                         
  -2   3   2       1479.76       1621.22        44.01 o                         
  -1   3   2        489.88        543.66        17.97 o                         
   0   3   2          0.32          0.69         2.30 o                         
   1   3   2        226.82        212.83         8.81 o                         
   2   3   2         92.92         99.96         3.91 o                         
   3   3   2        124.60        122.99         5.48 o                         
   4   3   2         14.07         11.05         3.20 o                         
   5   3   2          0.18          0.76         3.89 o                         
   6   3   2          0.80         -5.80         5.80 o                         
  -5   4   2          5.10          3.42         5.31 o                         
  -4   4   2        134.93        137.28         9.81 o                         
  -3   4   2          1.29          8.20         6.45 o                         
  -2   4   2        294.46        356.24        12.35 o                         
  -1   4   2        654.26        735.80        23.17 o                         
   0   4   2        242.96        267.11        11.83 o                         
   1   4   2        801.69        767.62        25.37 o                         
   2   4   2          4.05         13.72         3.30 o                         
   3   4   2          5.45          3.97         2.85 o                         
   4   4   2         30.25         31.77         4.79 o                         
   5   4   2          3.60          3.75         3.93 o                         
  -5   5   2         33.87         25.78         6.51 o                         
  -4   5   2        118.10        126.94         9.52 o                         
  -3   5   2         12.07         34.54         6.96 o                         
  -2   5   2        340.44        375.10        17.93 o                         
  -1   5   2        164.58        176.55         9.57 o                         
   0   5   2          4.60          0.10         6.38 o                         
   1   5   2         58.52         71.40         5.21 o                         
   2   5   2        167.44        167.70         8.01 o                         
   3   5   2        342.49        355.75        20.97 o                         
   4   5   2          0.29          2.45         3.44 o                         
   5   5   2         14.98         12.29         4.29 o                         
  -4   6   2         29.54         33.73         5.70 o                         
  -3   6   2         13.51         11.93         6.20 o                         
  -2   6   2          4.10         11.68         2.59 o                         
  -1   6   2        111.23        112.60         6.91 o                         
   0   6   2        970.54       1015.97        50.94 o                         
   1   6   2          5.22         13.55         6.03 o                         
   2   6   2         73.48         78.40         9.36 o                         
   3   6   2          4.96          4.13         3.28 o                         
   4   6   2          2.33          4.84         4.09 o                         
  -4   7   2          0.47          2.65        22.71 o                         
  -3   7   2          0.62          1.91         8.85 o                         
  -2   7   2         15.49         17.64         4.83 o                         
  -1   7   2         20.63         24.88         6.60 o                         
   0   7   2          1.61         -4.21         4.21 o                         
   1   7   2          0.50          4.25         9.84 o                         
   2   7   2         40.73         17.09         5.57 o                         
   3   7   2        180.46        184.96        20.53 o                         
   4   7   2         27.86         27.85         9.80 o                         
  -3   8   2          1.07          4.83        27.64 o                         
  -2   8   2          9.24         11.86         7.61 o                         
  -1   8   2         17.80         12.45         5.87 o                         
   0   8   2        269.76        270.10        16.78 o                         
   1   8   2         15.23          9.02         7.32 o                         
   2   8   2          6.36          3.45         7.81 o                         
   3   8   2          3.90         -5.79         5.79 o                         
  -2   9   2          4.78         21.14         7.28 o                         
  -1   9   2          1.57          2.71        13.21 o                         
   0   9   2          0.00         -0.16        14.78 o                         
   1   9   2          5.92          4.68        10.02 o                         
  -2  -8   3          2.54         -0.17         5.60 o                         
  -1  -8   3         29.41         28.49         7.94 o                         
   0  -8   3         43.96         63.28        10.38 o                         
   1  -8   3         33.05         37.50        15.64 o                         
   2  -8   3          9.68         15.97         7.44 o                         
  -3  -7   3          7.46          2.14        10.03 o                         
  -2  -7   3         46.61         47.22         6.44 o                         
  -1  -7   3         13.82         14.98         6.79 o                         
   0  -7   3         38.44         44.69         7.18 o                         
   1  -7   3         36.60         17.96         7.39 o                         
   2  -7   3        144.62        160.67        15.72 o                         
   3  -7   3        342.26        326.51        33.27 o                         
   4  -7   3          0.20          2.14        27.42 o                         
  -4  -6   3          0.09         -0.56         5.16 o                         
  -3  -6   3          3.37          1.55         7.13 o                         
  -2  -6   3          8.52         12.16         3.98 o                         
  -1  -6   3          3.27          7.20         3.86 o                         
   0  -6   3        299.32        379.04        21.53 o                         
   1  -6   3          2.42         12.49         3.36 o                         
   2  -6   3          0.94          2.30         3.91 o                         
   3  -6   3         12.56         14.33         6.62 o                         
   4  -6   3          0.77          1.51         9.95 o                         
  -4  -5   3          2.11          5.32         5.02 o                         
  -3  -5   3          0.46         -0.47         4.19 o                         
  -2  -5   3         19.88         22.47         4.43 o                         
  -1  -5   3         47.88         44.38         3.93 o                         
   0  -5   3         15.27         18.14         5.19 o                         
   1  -5   3        129.06        130.55         5.56 o                         
   2  -5   3          8.95          7.60         2.08 o                         
   3  -5   3        541.78        538.97        29.32 o                         
   4  -5   3        197.93        190.57        12.76 o                         
   5  -5   3          0.01          1.14         7.44 o                         
  -5  -4   3         12.59         16.39         5.81 o                         
  -4  -4   3          4.81         10.24         5.07 o                         
  -3  -4   3          0.15          5.96         4.95 o                         
  -2  -4   3          5.18          6.56         4.15 o                         
  -1  -4   3         11.36         18.20         2.99 o                         
   0  -4   3        689.66        704.85        20.91 o                         
   1  -4   3        204.26        191.43         6.65 o                         
   2  -4   3         73.22         70.98         3.08 o                         
   3  -4   3        239.13        263.67        15.50 o                         
   4  -4   3        113.90        101.87         8.35 o                         
   5  -4   3        229.13        189.26        16.27 o                         
  -5  -3   3         71.59         92.42         8.32 o                         
  -4  -3   3         30.27         27.33         5.01 o                         
  -3  -3   3         11.87          9.24         2.92 o                         
  -2  -3   3         82.01         72.25         4.55 o                         
  -1  -3   3        280.35        265.36         8.36 o                         
   0  -3   3         88.85         84.20         3.19 o                         
   1  -3   3          1.99          1.91         0.98 o                         
   2  -3   3        350.10        382.26        12.43 o                         
   3  -3   3         91.12        117.62        13.69 o                         
   4  -3   3        286.40        291.43        13.72 o                         
   5  -3   3          0.96          5.92         4.40 o                         
   6  -3   3         19.92          8.93         5.96 o                         
  -5  -2   3         21.00         16.05         5.30 o                         
  -4  -2   3         32.45         25.43         4.99 o                         
  -3  -2   3          0.57          0.15         3.61 o                         
  -2  -2   3        301.44        326.44        15.44 o                         
  -1  -2   3        255.38        224.77         7.79 o                         
   0  -2   3        406.66        357.48        10.83 o                         
   1  -2   3        340.63        316.36        10.05 o                         
   2  -2   3        128.30        141.39         4.70 o                         
   3  -2   3        343.10        371.04        17.44 o                         
   4  -2   3        104.43        104.86         6.93 o                         
   5  -2   3        523.53        516.62        26.94 o                         
   6  -2   3         21.91         22.19         6.49 o                         
  -6  -1   3          0.10         -1.68         7.99 o                         
  -5  -1   3         60.53         67.77         7.14 o                         
  -4  -1   3         13.66         13.09         4.21 o                         
  -3  -1   3          0.42          4.86         2.91 o                         
  -2  -1   3         38.26         37.67         2.70 o                         
  -1  -1   3        447.60        371.03        11.69 o                         
   0  -1   3        491.51        459.53        15.01 o                         
   1  -1   3        229.78        203.12         6.58 o                         
   2  -1   3         16.94         32.08         1.78 o                         
   3  -1   3        204.47        226.86         7.26 o                         
   4  -1   3        128.82        141.24         5.38 o                         
   5  -1   3        102.14        115.07        12.29 o                         
   6  -1   3          0.30         -5.90         5.90 o                         
  -6   0   3          3.94         -1.76         5.33 o                         
  -5   0   3         14.52         16.74         8.20 o                         
  -4   0   3          3.79          2.83         2.80 o                         
  -3   0   3        125.20        125.86         7.16 o                         
  -2   0   3       1329.19       1482.68        48.15 o                         
  -1   0   3       1898.11       1686.49        61.80 o                         
   0   0   3        325.55        259.80         9.72 o                         
   1   0   3        169.08        166.27         5.62 o                         
   2   0   3          4.61         10.74         0.99 o                         
   3   0   3        313.73        380.08        10.65 o                         
   4   0   3          8.95          9.22         2.03 o                         
   5   0   3        391.73        416.66        18.20 o                         
   6   0   3         60.74         52.12         5.19 o                         
  -6   1   3         10.87          2.29         6.25 o                         
  -5   1   3         46.33         48.80         6.14 o                         
  -4   1   3         38.66         41.86         3.52 o                         
  -3   1   3          0.02          5.04         1.79 o                         
  -2   1   3        422.28        455.84        14.41 o                         
  -1   1   3         99.87         90.01         3.22 o                         
   0   1   3       1055.98        868.67        29.94 o                         
   1   1   3        293.29        232.90         7.14 o                         
   2   1   3         65.10         82.65         2.83 o                         
   3   1   3        110.51        120.15         4.21 o                         
   4   1   3         60.51         72.48         3.74 o                         
   5   1   3        170.72        192.86         9.61 o                         
   6   1   3         67.68         69.91         6.00 o                         
  -6   2   3          0.02          8.49         7.09 o                         
  -5   2   3         39.50         35.00         4.92 o                         
  -4   2   3          7.69          9.58         2.12 o                         
  -3   2   3          0.05         -1.31         1.31 o                         
  -2   2   3        911.30       1036.92        29.34 o                         
  -1   2   3         59.61         56.31         2.50 o                         
   0   2   3         38.88         39.74         3.86 o                         
   1   2   3        251.49        208.70         6.68 o                         
   2   2   3        512.57        511.67        17.03 o                         
   3   2   3         33.80         34.43         2.19 o                         
   4   2   3         37.30         36.28         3.26 o                         
   5   2   3        243.55        261.35        13.80 o                         
   6   2   3         15.03          0.71         4.53 o                         
  -5   3   3         95.03         95.84         9.19 o                         
  -4   3   3          0.03         -3.65         6.49 o                         
  -3   3   3          1.27          3.10         2.44 o                         
  -2   3   3         75.05         74.13         3.53 o                         
  -1   3   3        898.30        886.50        30.86 o                         
   0   3   3         27.61         25.07         2.17 o                         
   1   3   3        160.88        148.93         5.98 o                         
   2   3   3        217.41        223.96         7.30 o                         
   3   3   3          4.14         22.37         2.64 o                         
   4   3   3         18.59         11.31         2.67 o                         
   5   3   3         28.55         26.04         4.68 o                         
   6   3   3        128.88        147.32         9.31 o                         
  -5   4   3         68.51         62.98        12.96 o                         
  -4   4   3        115.37        115.08         8.88 o                         
  -3   4   3        144.58        156.57         7.60 o                         
  -2   4   3          1.83          7.49         3.14 o                         
  -1   4   3         39.84         43.59         2.61 o                         
   0   4   3        556.91        523.44        19.76 o                         
   1   4   3          4.80         31.15         4.14 o                         
   2   4   3        157.11        167.45         7.26 o                         
   3   4   3          2.81          2.24         2.86 o                         
   4   4   3          4.83          6.61         3.58 o                         
   5   4   3         91.99         96.24         9.61 o                         
  -5   5   3         43.16         35.63         8.30 o                         
  -4   5   3          2.32         -0.70         4.93 o                         
  -3   5   3          5.32          9.01         2.74 o                         
  -2   5   3         29.14         37.68         3.12 o                         
  -1   5   3        542.48        567.00        25.96 o                         
   0   5   3         38.27         26.38         4.83 o                         
   1   5   3         14.63         21.38         4.07 o                         
   2   5   3         51.22         70.29         4.72 o                         
   3   5   3          2.43         17.65         5.86 o                         
   4   5   3         23.95         32.55         4.10 o                         
   5   5   3          3.30          2.41         3.94 o                         
  -4   6   3        101.19         80.59         7.66 o                         
  -3   6   3          1.52          9.18         3.51 o                         
  -2   6   3          5.46         15.66         3.69 o                         
  -1   6   3         35.85         36.84         8.58 o                         
   0   6   3          8.31        211.36        24.25 o                         
   1   6   3          4.67          5.30         8.68 o                         
   2   6   3         51.27         51.36         8.62 o                         
   3   6   3        101.19        114.49        13.76 o                         
   4   6   3          0.41         -2.28         4.26 o                         
   5   6   3         16.62         18.34         6.07 o                         
  -4   7   3         10.47         15.40        11.26 o                         
  -3   7   3          9.66          3.11         3.42 o                         
  -2   7   3          6.78         11.61         4.66 o                         
  -1   7   3         24.77         27.43         6.56 o                         
   0   7   3          7.84          8.43         4.37 o                         
   1   7   3        158.52        148.26        14.54 o                         
   2   7   3          1.49          1.39         7.83 o                         
   3   7   3          0.67         18.32         4.84 o                         
   4   7   3          0.00          5.28         5.81 o                         
  -3   8   3          6.08          1.35         9.96 o                         
  -2   8   3         34.37         37.41        10.77 o                         
  -1   8   3          7.44         -0.12         7.48 o                         
   0   8   3         42.21         93.85        11.63 o                         
   1   8   3         38.69         51.30        14.99 o                         
   2   8   3          9.89         20.73         7.55 o                         
   3   8   3         80.02         76.08        12.94 o                         
  -2   9   3          0.39          4.07        16.00 o                         
  -1   9   3         28.59         17.39         8.37 o                         
   0   9   3          0.49         -6.48         6.48 o                         
   1   9   3         20.48         10.50        12.93 o                         
   2   9   3          0.00        -12.00        12.00 o                         
  -1  -8   4          2.75         -1.82        12.02 o                         
   0  -8   4          0.66          6.41        12.75 o                         
   1  -8   4          0.01         -7.35         7.35 o                         
   2  -8   4          0.06         -0.50        11.56 o                         
  -3  -7   4          1.58          2.94         9.35 o                         
  -2  -7   4          0.88         -3.12         9.46 o                         
  -1  -7   4          2.58          2.18         4.30 o                         
   0  -7   4         20.91         22.81         6.97 o                         
   1  -7   4         42.63         44.68         8.76 o                         
   2  -7   4          3.72         -2.47         6.15 o                         
   3  -7   4          4.21          6.86         5.14 o                         
  -3  -6   4          0.33         -4.92         4.92 o                         
  -2  -6   4         20.07         21.63         4.48 o                         
  -1  -6   4          7.08         28.65         4.39 o                         
   0  -6   4          0.01         15.82         5.77 o                         
   1  -6   4         29.76         27.22         7.40 o                         
   2  -6   4          1.17          3.98         6.23 o                         
   3  -6   4         47.05         44.70         5.17 o                         
   4  -6   4          2.16          1.17        14.58 o                         
  -4  -5   4          8.25          2.09         5.13 o                         
  -3  -5   4          8.60         13.18         6.11 o                         
  -2  -5   4          4.05         33.76         5.78 o                         
  -1  -5   4         24.30         22.77         3.05 o                         
   0  -5   4         23.95         26.94         4.17 o                         
   1  -5   4         68.71         76.31         5.51 o                         
   2  -5   4          1.30          8.94         2.75 o                         
   3  -5   4         19.97         22.54         6.28 o                         
   4  -5   4        104.83         74.31         6.91 o                         
   5  -5   4         25.61         16.27         6.00 o                         
  -5  -4   4          6.23        -10.88        10.90 o                         
  -4  -4   4          0.84          7.02         4.81 o                         
  -3  -4   4         22.02         21.72         3.89 o                         
  -2  -4   4          8.95          6.51         3.12 o                         
  -1  -4   4         82.34         87.53         5.77 o                         
   0  -4   4          5.97          8.03         1.80 o                         
   1  -4   4          0.85          5.71         2.45 o                         
   2  -4   4          6.58          7.21         1.78 o                         
   3  -4   4         43.01         53.74         7.52 o                         
   4  -4   4         39.89         47.11         5.49 o                         
   5  -4   4         28.29         19.48         5.08 o                         
  -5  -3   4          0.19         -6.40         9.15 o                         
  -4  -3   4         33.16         28.48         5.33 o                         
  -3  -3   4          5.44          5.20         3.30 o                         
  -2  -3   4        411.74        374.10        16.27 o                         
  -1  -3   4        165.55        177.55         7.27 o                         
   0  -3   4         46.79         44.07         2.19 o                         
   1  -3   4        262.34        269.23         8.58 o                         
   2  -3   4          4.76          3.51         1.36 o                         
   3  -3   4         15.73         17.14         3.71 o                         
   4  -3   4        478.72        457.28        24.83 o                         
   5  -3   4         54.32         52.15         5.38 o                         
   6  -3   4         10.88          5.07         5.09 o                         
  -5  -2   4          0.01         -4.99         4.99 o                         
  -4  -2   4          0.11         -3.28         3.80 o                         
  -3  -2   4         11.87         10.80         3.42 o                         
  -2  -2   4          3.48          1.05         2.40 o                         
  -1  -2   4        158.05        147.64         5.43 o                         
   0  -2   4        146.26        133.01         4.56 o                         
   1  -2   4        133.45        138.94         4.30 o                         
   2  -2   4        148.16        181.61         6.19 o                         
   3  -2   4        144.94        150.78         8.25 o                         
   4  -2   4         38.62         39.12         4.59 o                         
   5  -2   4          9.14          8.71         4.46 o                         
   6  -2   4         13.90         -0.58         6.39 o                         
  -5  -1   4          0.58         -1.95         6.74 o                         
  -4  -1   4         23.62         16.82         4.11 o                         
  -3  -1   4          5.21          3.86         3.10 o                         
  -2  -1   4        652.45        638.87        24.15 o                         
  -1  -1   4        171.51        186.61         7.26 o                         
   0  -1   4        455.98        388.88        13.64 o                         
   1  -1   4          6.29          9.20         1.15 o                         
   2  -1   4        271.93        306.43         8.64 o                         
   3  -1   4         10.37         68.09         7.28 o                         
   4  -1   4        359.98        406.85        15.03 o                         
   5  -1   4        267.89        261.31        15.20 o                         
   6  -1   4          3.41          0.65         4.71 o                         
  -5   0   4         67.37         73.88         6.99 o                         
  -4   0   4         24.64         20.48         4.11 o                         
  -3   0   4        211.36        223.23         9.34 o                         
  -2   0   4          4.08          3.87         1.32 o                         
  -1   0   4        395.75        345.99        13.03 o                         
   0   0   4       1823.89       1518.24        49.20 o                         
   1   0   4        658.51        606.69        21.04 o                         
   2   0   4       2393.23       2546.70        78.31 o                         
   3   0   4         68.12         80.78         3.24 o                         
   4   0   4          5.28          7.89         1.87 o                         
   5   0   4          7.07          6.73         3.42 o                         
   6   0   4         81.02         70.03         6.04 o                         
  -5   1   4          1.17          1.23         7.05 o                         
  -4   1   4          0.23          0.92         2.32 o                         
  -3   1   4        141.36        149.48         6.28 o                         
  -2   1   4        172.87        190.59         6.78 o                         
  -1   1   4        124.39        142.79         5.26 o                         
   0   1   4       1129.61        912.43        31.33 o                         
   1   1   4        174.81        152.40         5.11 o                         
   2   1   4        378.95        391.93        11.88 o                         
   3   1   4        137.70        192.63         6.64 o                         
   4   1   4         27.68         34.33         2.88 o                         
   5   1   4        288.80        285.64        13.23 o                         
   6   1   4         75.56         73.11         6.04 o                         
  -5   2   4        117.41        103.05         9.80 o                         
  -4   2   4          0.11         -0.90         4.18 o                         
  -3   2   4        149.89        163.76         5.99 o                         
  -2   2   4          5.08          4.58         1.19 o                         
  -1   2   4         10.16          7.42         1.72 o                         
   0   2   4        779.46        659.86        24.56 o                         
   1   2   4        123.45        124.08         4.88 o                         
   2   2   4        528.14        504.70        16.69 o                         
   3   2   4          1.86          4.29         1.65 o                         
   4   2   4        105.18        130.92         6.26 o                         
   5   2   4          0.22          5.89         3.40 o                         
   6   2   4         64.82         53.44         5.77 o                         
  -5   3   4         31.44         30.80         5.68 o                         
  -4   3   4         56.18         47.24         4.12 o                         
  -3   3   4        127.38        127.13         5.59 o                         
  -2   3   4        639.60        624.96        19.81 o                         
  -1   3   4         29.47         23.72         2.00 o                         
   0   3   4          3.21         -0.29         2.55 o                         
   1   3   4        151.55        133.03         6.32 o                         
   2   3   4        236.02        254.29         8.54 o                         
   3   3   4        388.54        401.46        14.74 o                         
   4   3   4         68.42         90.34         6.62 o                         
   5   3   4         74.59         79.59         7.66 o                         
   6   3   4         78.22        101.29         7.53 o                         
  -5   4   4          2.31         -3.87         6.50 o                         
  -4   4   4          5.74          2.84         4.87 o                         
  -3   4   4         13.31         12.96         1.99 o                         
  -2   4   4         31.93         30.76         2.52 o                         
  -1   4   4        215.65        200.05         7.46 o                         
   0   4   4         38.64         40.60         2.55 o                         
   1   4   4        247.49        261.52        11.99 o                         
   2   4   4         11.35         34.55         4.10 o                         
   3   4   4          0.66          2.85         2.70 o                         
   4   4   4         65.34         68.49         4.06 o                         
   5   4   4          0.20          6.18         4.48 o                         
  -5   5   4         15.74         12.88         6.45 o                         
  -4   5   4         78.96         78.65         7.74 o                         
  -3   5   4        174.22        174.92        10.87 o                         
  -2   5   4        241.95        252.40        10.16 o                         
  -1   5   4         40.06         48.65         4.54 o                         
   0   5   4          0.09          8.49         9.47 o                         
   1   5   4          3.51          3.81         3.62 o                         
   2   5   4        113.31        124.88         6.53 o                         
   3   5   4          5.95         11.34         3.10 o                         
   4   5   4         23.98         22.68         3.48 o                         
   5   5   4          0.20          3.06         3.77 o                         
  -4   6   4          1.96          5.74        10.02 o                         
  -3   6   4          9.92         10.58         3.48 o                         
  -2   6   4          0.83         33.75         5.14 o                         
  -1   6   4          0.05         11.59         4.98 o                         
   0   6   4          2.37          6.28         4.91 o                         
   1   6   4          5.06          6.59         5.22 o                         
   2   6   4         15.92         28.95         3.51 o                         
   3   6   4          0.08         12.11         3.90 o                         
   4   6   4          1.18          3.54         3.91 o                         
   5   6   4          5.12          2.72        11.01 o                         
  -4   7   4          0.40          2.51         9.11 o                         
  -3   7   4         48.55         37.38         6.89 o                         
  -2   7   4          0.60          1.71         4.37 o                         
  -1   7   4         26.33         25.18         5.31 o                         
   0   7   4          5.52         -4.29         6.12 o                         
   1   7   4         94.95        121.95        15.15 o                         
   2   7   4          1.83          9.56        13.36 o                         
   3   7   4         25.31         19.73         4.85 o                         
   4   7   4          5.37          9.84         5.09 o                         
  -3   8   4         16.16         32.93        22.92 o                         
  -2   8   4         29.25         37.19         6.45 o                         
  -1   8   4          3.57         -2.22         5.51 o                         
   0   8   4          0.28          7.78         4.87 o                         
   1   8   4          3.91          6.31        13.12 o                         
   2   8   4         13.35         18.69        10.03 o                         
   3   8   4          0.55          3.48         7.48 o                         
  -1   9   4          1.58          2.22         6.25 o                         
   0   9   4          0.00          1.08         7.35 o                         
   1   9   4         20.42         17.14         7.42 o                         
   2   9   4          2.67         -9.11         9.11 o                         
   0  -8   5          0.85          3.85         8.49 o                         
   1  -8   5          8.46          5.33         9.52 o                         
   2  -8   5         11.12         32.71        23.85 o                         
  -2  -7   5          1.70         -3.81         5.26 o                         
  -1  -7   5         29.24         32.87         5.12 o                         
   0  -7   5          7.95          6.18        11.85 o                         
   1  -7   5          4.43          2.56         9.86 o                         
   2  -7   5          0.11          5.33         6.91 o                         
   3  -7   5         17.15          7.94         5.81 o                         
  -3  -6   5          1.07         -2.51         7.40 o                         
  -2  -6   5         21.30         19.89         5.78 o                         
  -1  -6   5         10.17         13.84         4.04 o                         
   0  -6   5          7.10         10.14         6.48 o                         
   1  -6   5          8.94         13.55         4.66 o                         
   2  -6   5          2.27          2.75         6.09 o                         
   3  -6   5          0.98          2.14         6.60 o                         
   4  -6   5          0.39        -31.20        38.06 o                         
  -4  -5   5          0.16         16.25         7.18 o                         
  -3  -5   5         30.64         26.30         5.44 o                         
  -2  -5   5          0.36         -3.34         3.34 o                         
  -1  -5   5         69.76         80.23         5.97 o                         
   0  -5   5         10.62          8.72         3.08 o                         
   1  -5   5         12.17         21.07         3.50 o                         
   2  -5   5          3.54          8.28         3.20 o                         
   3  -5   5         28.53         27.84         5.80 o                         
   4  -5   5          1.25         -0.43         6.00 o                         
   5  -5   5         14.81         -0.89         7.84 o                         
  -4  -4   5          4.95          5.57         4.97 o                         
  -3  -4   5         10.28         11.63         4.48 o                         
  -2  -4   5         13.44          4.70         3.32 o                         
  -1  -4   5         43.80         43.73         3.06 o                         
   0  -4   5         34.68         37.61         3.69 o                         
   1  -4   5        309.17        315.21        11.24 o                         
   2  -4   5         37.38         39.17         2.48 o                         
   3  -4   5         37.14         39.83         3.17 o                         
   4  -4   5          2.58          6.03         3.90 o                         
   5  -4   5          2.12          6.46         6.12 o                         
  -5  -3   5         22.27         13.44         5.93 o                         
  -4  -3   5         36.12         33.08         5.72 o                         
  -3  -3   5         81.03         61.43         6.22 o                         
  -2  -3   5         49.39         40.10         3.90 o                         
  -1  -3   5         42.22         35.21         2.95 o                         
   0  -3   5         52.14         48.96         2.63 o                         
   1  -3   5        137.43        150.46         6.41 o                         
   2  -3   5         29.63         24.65         1.76 o                         
   3  -3   5         60.56         62.13         3.12 o                         
   4  -3   5          2.80         10.45         4.28 o                         
   5  -3   5          2.41         -2.06         4.14 o                         
   6  -3   5          0.27          2.66         7.00 o                         
  -5  -2   5          0.10         -3.26         6.66 o                         
  -4  -2   5         47.81         41.54         5.20 o                         
  -3  -2   5          2.29         -3.65         3.72 o                         
  -2  -2   5          5.26          4.74         3.44 o                         
  -1  -2   5         66.75         60.97         2.68 o                         
   0  -2   5          0.74          2.46         1.34 o                         
   1  -2   5        672.51        637.72        18.97 o                         
   2  -2   5        144.04        148.02         5.53 o                         
   3  -2   5         10.88         12.65         1.51 o                         
   4  -2   5          0.49          7.89         3.60 o                         
   5  -2   5          0.10          1.70         4.25 o                         
   6  -2   5          1.53         -0.64         6.80 o                         
  -5  -1   5          0.00         -5.75         5.75 o                         
  -4  -1   5         23.89         15.36         4.39 o                         
  -3  -1   5         21.59         18.57         3.84 o                         
  -2  -1   5         22.73         18.11         2.21 o                         
  -1  -1   5        159.99        160.74         5.27 o                         
   0  -1   5        335.26        297.13        10.54 o                         
   1  -1   5        157.44        144.44         5.89 o                         
   2  -1   5        359.57        398.80        12.07 o                         
   3  -1   5        913.39       1015.20        31.52 o                         
   4  -1   5          3.42          2.03         2.09 o                         
   5  -1   5         24.86         20.38         4.42 o                         
   6  -1   5          2.01          5.26         4.95 o                         
  -5   0   5          0.08          4.24         4.99 o                         
  -4   0   5         13.32         10.57         3.81 o                         
  -3   0   5        193.33        201.33         9.54 o                         
  -2   0   5         24.09         33.11         2.36 o                         
  -1   0   5        728.90        658.91        21.54 o                         
   0   0   5         52.69         57.78         2.55 o                         
   1   0   5          1.21          3.28         1.30 o                         
   2   0   5         40.33         38.26         1.66 o                         
   3   0   5          0.91          3.23         1.35 o                         
   4   0   5         13.14         17.13         2.05 o                         
   5   0   5          5.29          4.73         3.10 o                         
   6   0   5         13.00          7.43         4.10 o                         
  -5   1   5         64.20         68.98         9.46 o                         
  -4   1   5         11.33          4.61         2.97 o                         
  -3   1   5          0.33          0.56         2.10 o                         
  -2   1   5        388.23        397.67        13.51 o                         
  -1   1   5        125.02        102.11         4.06 o                         
   0   1   5       1566.33       1175.94        43.33 o                         
   1   1   5          3.08          3.01         0.98 o                         
   2   1   5        253.46        228.05         6.83 o                         
   3   1   5       1432.65       1501.43        48.97 o                         
   4   1   5         42.44         59.23         3.47 o                         
   5   1   5         14.96         17.13         5.81 o                         
   6   1   5         38.90         38.20         5.18 o                         
  -5   2   5          0.00          0.76         7.28 o                         
  -4   2   5         56.85         52.54         5.13 o                         
  -3   2   5        165.61        173.82         7.16 o                         
  -2   2   5         11.02          6.58         1.46 o                         
  -1   2   5         86.70         79.51         3.70 o                         
   0   2   5         14.07         15.41         1.66 o                         
   1   2   5        283.19        255.12         9.87 o                         
   2   2   5          0.02         -0.86         1.33 o                         
   3   2   5        128.78        130.54         5.79 o                         
   4   2   5         58.56         64.34         5.60 o                         
   5   2   5          0.25          6.48         3.44 o                         
   6   2   5         47.77         42.68         5.90 o                         
  -5   3   5         20.98         18.10         7.48 o                         
  -4   3   5          3.21          2.18         3.21 o                         
  -3   3   5         27.04         24.35         3.20 o                         
  -2   3   5         15.43         14.94         1.94 o                         
  -1   3   5        103.55         86.06         3.63 o                         
   0   3   5         26.16         27.81         2.39 o                         
   1   3   5        270.95        248.38         9.99 o                         
   2   3   5         40.35         48.84         2.57 o                         
   3   3   5        129.08        124.61         5.67 o                         
   4   3   5         45.93         55.45         4.39 o                         
   5   3   5          1.88          2.45         4.42 o                         
   6   3   5         82.18         86.19         8.91 o                         
  -5   4   5         16.42         17.67         6.72 o                         
  -4   4   5        172.04        157.80         9.31 o                         
  -3   4   5         52.16         50.47         3.17 o                         
  -2   4   5         11.48          9.13         2.08 o                         
  -1   4   5        159.92        144.40         7.06 o                         
   0   4   5        238.14        214.03        13.35 o                         
   1   4   5        368.03        360.38        14.08 o                         
   2   4   5         81.26         79.60         4.20 o                         
   3   4   5         81.81         78.87         4.61 o                         
   4   4   5        159.39        169.65        10.31 o                         
   5   4   5         23.22         25.45         4.53 o                         
  -5   5   5          1.85         13.96         6.75 o                         
  -4   5   5          2.41         17.73         5.69 o                         
  -3   5   5          0.18          3.96         3.44 o                         
  -2   5   5         56.03         54.17         6.10 o                         
  -1   5   5         54.51         56.01         6.60 o                         
   0   5   5          8.07          6.05         3.56 o                         
   1   5   5        134.09        154.55         7.80 o                         
   2   5   5          8.89         13.34         3.75 o                         
   3   5   5         14.15         26.53         3.79 o                         
   4   5   5         18.01         21.50         4.60 o                         
   5   5   5         20.88         26.59         5.37 o                         
  -4   6   5         48.37         44.05         6.82 o                         
  -3   6   5         20.85         17.37         4.06 o                         
  -2   6   5         44.58         39.48         5.13 o                         
  -1   6   5         14.69         15.44         4.20 o                         
   0   6   5          9.80         23.65         4.14 o                         
   1   6   5         24.81         22.49         5.93 o                         
   2   6   5          6.65         27.75         4.22 o                         
   3   6   5          6.88         11.50         3.43 o                         
   4   6   5         26.13         22.45         4.01 o                         
   5   6   5         20.06         15.27         5.90 o                         
  -4   7   5          3.76          1.70         6.76 o                         
  -3   7   5          1.63         -1.81         5.85 o                         
  -2   7   5         13.26         11.80         5.27 o                         
  -1   7   5         18.74         17.20         5.03 o                         
   0   7   5         31.26         26.05         4.95 o                         
   1   7   5          1.78         12.62         6.08 o                         
   2   7   5          0.17          0.94         6.29 o                         
   3   7   5          8.92         14.84         6.21 o                         
   4   7   5         10.51         12.71         8.31 o                         
  -3   8   5          0.41          0.14         5.82 o                         
  -2   8   5          3.10         -4.89         4.91 o                         
  -1   8   5         21.53         25.81         6.41 o                         
   0   8   5          1.09         15.49         5.03 o                         
   1   8   5          3.28          6.78         6.03 o                         
   2   8   5         20.71         14.02         7.55 o                         
   3   8   5          0.14          4.84         7.34 o                         
  -1   9   5         16.59         19.27         6.67 o                         
   0   9   5          0.52         -6.00         6.00 o                         
   1   9   5          1.35          6.62         6.88 o                         
   2   9   5          0.96         10.23         9.54 o                         
   1  -8   6          4.28         12.14        11.14 o                         
  -2  -7   6          1.00          4.23         5.21 o                         
  -1  -7   6         15.19         12.41         4.53 o                         
   0  -7   6          6.18         -4.73        10.06 o                         
   1  -7   6          0.17         -5.02         7.38 o                         
   2  -7   6         19.63         30.32         7.85 o                         
   3  -7   6          1.56          4.96         6.31 o                         
  -3  -6   6         10.22         13.22         5.93 o                         
  -2  -6   6          3.19          1.41         4.71 o                         
  -1  -6   6          0.46          0.12         3.84 o                         
   0  -6   6          0.18          1.18         5.38 o                         
   1  -6   6         37.00         35.88         6.17 o                         
   2  -6   6          8.79          1.18         8.70 o                         
   3  -6   6          0.34         -1.67         9.72 o                         
   4  -6   6         38.11         23.64        11.84 o                         
  -4  -5   6          1.56        -10.92        10.92 o                         
  -3  -5   6          1.27         -1.72         5.37 o                         
  -2  -5   6         36.50         37.69         6.84 o                         
  -1  -5   6         41.26         50.71         4.58 o                         
   0  -5   6          8.19          8.37         2.66 o                         
   1  -5   6         15.67         11.87         3.43 o                         
   2  -5   6         16.32         15.07         4.42 o                         
   3  -5   6          5.25          6.87         5.63 o                         
   4  -5   6          1.83         -2.39         6.59 o                         
   5  -5   6         84.50         63.94         9.55 o                         
  -4  -4   6          0.00         -3.14         6.16 o                         
  -3  -4   6          0.05          1.92         3.86 o                         
  -2  -4   6         75.42         93.47        12.70 o                         
  -1  -4   6         49.21         60.27         5.04 o                         
   0  -4   6         96.28         87.42         6.29 o                         
   1  -4   6          9.87         13.95         3.91 o                         
   2  -4   6         61.03         56.53         3.07 o                         
   3  -4   6         50.65         46.83         4.23 o                         
   4  -4   6          1.91         12.46         4.47 o                         
   5  -4   6         44.53         47.06         8.51 o                         
  -4  -3   6          7.40          1.24         4.71 o                         
  -3  -3   6         61.87         54.42        10.41 o                         
  -2  -3   6        348.87        343.46        16.40 o                         
  -1  -3   6         42.76         40.06         3.31 o                         
   0  -3   6         45.56         51.18         2.72 o                         
   1  -3   6         70.88         58.75         3.08 o                         
   2  -3   6         18.74         20.13         1.91 o                         
   3  -3   6          0.02         -1.66         1.66 o                         
   4  -3   6          2.86          2.92         7.71 o                         
   5  -3   6        110.20        112.49        15.26 o                         
  -5  -2   6         72.98         56.68         9.57 o                         
  -4  -2   6         13.06         14.76         4.51 o                         
  -3  -2   6         27.69         17.87         6.57 o                         
  -2  -2   6        170.62        160.59        13.26 o                         
  -1  -2   6        241.10        217.97         8.31 o                         
   0  -2   6        368.89        352.62        11.85 o                         
   1  -2   6          2.43          0.37         1.08 o                         
   2  -2   6        441.89        451.66        15.22 o                         
   3  -2   6          1.89          1.25         1.83 o                         
   4  -2   6         55.01         56.57         3.46 o                         
   5  -2   6         11.13          1.58         4.12 o                         
   6  -2   6         17.42         14.05         7.74 o                         
  -5  -1   6          0.58         -2.09         5.43 o                         
  -4  -1   6         26.37         30.44         5.13 o                         
  -3  -1   6          5.16         -0.31         3.22 o                         
  -2  -1   6        252.23        243.40        11.35 o                         
  -1  -1   6        448.44        484.49        14.55 o                         
   0  -1   6        191.46        201.33         7.02 o                         
   1  -1   6         58.54         84.93         6.23 o                         
   2  -1   6        155.89        153.59         5.43 o                         
   3  -1   6         59.58         65.41         3.20 o                         
   4  -1   6         19.09         20.15         2.14 o                         
   5  -1   6          9.79          5.61         2.79 o                         
   6  -1   6          1.30         -1.28         7.11 o                         
  -5   0   6         59.77         55.61         7.17 o                         
  -4   0   6         23.57         14.23         3.92 o                         
  -3   0   6          0.19          0.70         2.53 o                         
  -2   0   6          8.82          5.58         2.67 o                         
  -1   0   6         72.43         72.42         3.90 o                         
   0   0   6       1306.92       1240.34        49.39 o                         
   1   0   6       1025.00        988.54        36.50 o                         
   2   0   6         80.71        102.97         3.89 o                         
   3   0   6        346.28        383.83        12.95 o                         
   4   0   6          2.70          0.88         1.79 o                         
   5   0   6         12.93         14.46         3.04 o                         
   6   0   6         31.38         34.73         5.25 o                         
  -5   1   6          2.81         11.81         6.17 o                         
  -4   1   6         10.17          1.84         3.37 o                         
  -3   1   6         72.26         63.31         3.82 o                         
  -2   1   6          0.95         -0.99         1.75 o                         
  -1   1   6        503.37        515.14        17.02 o                         
   0   1   6       1164.95        933.22        34.54 o                         
   1   1   6        128.16        117.35         4.64 o                         
   2   1   6        399.92        398.82        12.09 o                         
   3   1   6        310.73        367.09        13.19 o                         
   4   1   6          0.44          1.51         1.96 o                         
   5   1   6          6.54          6.26         5.27 o                         
   6   1   6         48.71         48.53         5.38 o                         
  -5   2   6         34.94         35.83         5.55 o                         
  -4   2   6        111.43        109.66         6.93 o                         
  -3   2   6         33.09         36.30         2.79 o                         
  -2   2   6          9.79          9.11         2.00 o                         
  -1   2   6          0.12         -0.04         1.55 o                         
   0   2   6       2301.03       2033.21        80.89 o                         
   1   2   6         15.81         10.55         1.34 o                         
   2   2   6         21.34         26.82         1.77 o                         
   3   2   6        127.84        122.76         5.15 o                         
   4   2   6         21.94         24.98         3.08 o                         
   5   2   6         40.01         38.24         4.40 o                         
   6   2   6          2.00         14.63         4.66 o                         
  -5   3   6          0.16         -0.72         5.50 o                         
  -4   3   6          5.12         -1.46         4.07 o                         
  -3   3   6          0.00          0.70         2.22 o                         
  -2   3   6        133.49        123.27         5.61 o                         
  -1   3   6        201.85        198.13         8.18 o                         
   0   3   6          0.80         -1.43         2.01 o                         
   1   3   6         20.97         20.68         2.21 o                         
   2   3   6          1.26          1.53         1.56 o                         
   3   3   6         30.04         27.81         2.94 o                         
   4   3   6         28.36         34.84         3.72 o                         
   5   3   6         89.59         84.23         5.90 o                         
   6   3   6         29.31         33.59         6.25 o                         
  -5   4   6         18.84         11.73         7.17 o                         
  -4   4   6         35.73         24.62         5.25 o                         
  -3   4   6          3.96          4.09         2.58 o                         
  -2   4   6          3.45          0.95         3.48 o                         
  -1   4   6        674.60        634.14        24.01 o                         
   0   4   6        288.69        297.31        14.26 o                         
   1   4   6        231.84        206.50         8.65 o                         
   2   4   6        128.67        133.98         6.70 o                         
   3   4   6         20.81         20.30         3.01 o                         
   4   4   6         55.45         62.29         5.20 o                         
   5   4   6         22.56         33.70         4.95 o                         
  -4   5   6          6.09          5.26         4.52 o                         
  -3   5   6         30.93         29.03         3.88 o                         
  -2   5   6        116.77        117.80         5.94 o                         
  -1   5   6        149.35        142.42         7.85 o                         
   0   5   6          6.32          5.85         2.72 o                         
   1   5   6         46.49         48.55         3.95 o                         
   2   5   6          1.39         -3.63         3.63 o                         
   3   5   6         25.69         37.72         4.02 o                         
   4   5   6          8.84         11.27         3.46 o                         
   5   5   6         77.22         76.01         6.23 o                         
  -4   6   6         20.99          8.39         5.78 o                         
  -3   6   6          3.30          4.75         4.43 o                         
  -2   6   6         62.44         72.77         6.68 o                         
  -1   6   6         58.41         73.97         5.98 o                         
   0   6   6         58.12         62.83         7.66 o                         
   1   6   6          0.01          1.04         4.80 o                         
   2   6   6          0.04          2.54         3.95 o                         
   3   6   6          7.77         10.47         4.08 o                         
   4   6   6         13.90         13.59         3.99 o                         
   5   6   6          2.29          8.41         4.40 o                         
  -3   7   6         78.02         63.29        12.22 o                         
  -2   7   6          0.03          1.36         6.58 o                         
  -1   7   6          2.08         -3.31         4.25 o                         
   0   7   6         29.80         32.28         5.16 o                         
   1   7   6          3.84          3.87         5.43 o                         
   2   7   6          0.28          0.70         5.82 o                         
   3   7   6         60.33         82.69         9.59 o                         
   4   7   6          1.69          2.37         4.15 o                         
  -3   8   6         28.22         25.37        17.25 o                         
  -2   8   6         29.52         28.68        12.68 o                         
  -1   8   6          4.20         -0.93        10.49 o                         
   0   8   6         49.78         46.57        10.64 o                         
   1   8   6          4.43          6.88         5.74 o                         
   2   8   6          5.41         19.02         7.15 o                         
   3   8   6          2.68         12.62         7.40 o                         
  -1   9   6          0.07        -10.17        10.17 o                         
   0   9   6          1.05          0.02        10.88 o                         
   1   9   6          2.85          5.20         7.16 o                         
   2   9   6          3.41          2.43         9.85 o                         
  -1  -7   7          6.82         16.27         5.84 o                         
   0  -7   7          0.35         14.97         8.35 o                         
   1  -7   7          0.40         -4.18         7.41 o                         
   2  -7   7          9.07          0.79         7.51 o                         
  -2  -6   7          4.65         -3.91         5.25 o                         
  -1  -6   7         10.25         12.08         4.30 o                         
   0  -6   7         50.59         69.81         7.58 o                         
   1  -6   7          7.52          6.90         6.22 o                         
   2  -6   7          0.06         -1.11         9.09 o                         
   3  -6   7          2.30          8.18         5.66 o                         
   4  -6   7         14.22          1.34        15.61 o                         
  -3  -5   7         61.21         56.06        12.16 o                         
  -2  -5   7          1.11          3.26         3.91 o                         
  -1  -5   7         30.71         29.79         4.03 o                         
   0  -5   7          3.34          0.88         7.02 o                         
   1  -5   7          8.06          0.13         4.16 o                         
   2  -5   7         26.66         34.28         6.68 o                         
   3  -5   7          1.58         10.28         4.24 o                         
   4  -5   7          6.48          0.66         6.56 o                         
  -4  -4   7          1.18          3.79         5.83 o                         
  -3  -4   7          4.06          7.67         4.08 o                         
  -2  -4   7        131.74        141.00        12.33 o                         
  -1  -4   7         23.57         23.51         3.47 o                         
   0  -4   7          1.74          0.69         2.70 o                         
   1  -4   7         74.49         78.68         6.72 o                         
   2  -4   7          4.83          3.09         2.14 o                         
   3  -4   7         34.77         36.12         4.75 o                         
   4  -4   7         13.64          8.83         8.52 o                         
   5  -4   7          0.30         -2.63         8.25 o                         
  -4  -3   7        153.44        130.45        11.81 o                         
  -3  -3   7          0.06          0.77         4.84 o                         
  -2  -3   7         13.30         13.12         3.32 o                         
  -1  -3   7          0.38          1.67         2.63 o                         
   0  -3   7         23.90         24.88         2.30 o                         
   1  -3   7        142.24        132.24         6.53 o                         
   2  -3   7          0.09         -0.47         1.60 o                         
   3  -3   7          6.70          6.07         2.28 o                         
   4  -3   7         47.11         53.44         5.55 o                         
   5  -3   7          3.60         11.86         7.93 o                         
  -5  -2   7         10.40         33.13        27.56 o                         
  -4  -2   7         30.63         21.39         4.72 o                         
  -3  -2   7         19.25         10.83         6.08 o                         
  -2  -2   7        405.30        392.61        22.12 o                         
  -1  -2   7        450.19        434.89        18.17 o                         
   0  -2   7         29.66         36.13         3.32 o                         
   1  -2   7        627.61        558.01        22.77 o                         
   2  -2   7         35.38         31.28         2.73 o                         
   3  -2   7         42.03         42.02         3.17 o                         
   4  -2   7          0.96          2.95         2.55 o                         
   5  -2   7         54.07         55.32         7.10 o                         
   6  -2   7        118.70        131.29        12.65 o                         
  -5  -1   7          0.01          6.87        11.01 o                         
  -4  -1   7        386.10        365.69        22.87 o                         
  -3  -1   7         62.46         68.86         6.21 o                         
  -2  -1   7         44.37         39.05         2.95 o                         
  -1  -1   7        113.59        107.19         4.59 o                         
   0  -1   7         85.28         85.05         3.29 o                         
   1  -1   7        246.87        254.05         9.97 o                         
   2  -1   7         78.16         71.20         3.62 o                         
   3  -1   7         98.21         88.69         4.52 o                         
   4  -1   7         10.09          7.57         1.96 o                         
   5  -1   7          4.27          3.71         2.76 o                         
   6  -1   7          5.70          5.89         7.15 o                         
  -5   0   7          1.52         -9.31        14.38 o                         
  -4   0   7          5.34         11.98         3.92 o                         
  -3   0   7         13.35         19.06         2.94 o                         
  -2   0   7          0.56          4.87         2.25 o                         
  -1   0   7         80.07         98.78         4.32 o                         
   0   0   7       1346.40       1322.71        43.04 o                         
   1   0   7         37.00         45.61         2.85 o                         
   2   0   7         80.72         78.70         3.65 o                         
   3   0   7         28.87         32.36         2.27 o                         
   4   0   7         58.34         63.78         3.49 o                         
   5   0   7        203.21        225.63        10.62 o                         
   6   0   7         34.41         36.12         5.26 o                         
  -5   1   7         34.71         30.40        13.93 o                         
  -4   1   7        206.82        217.74        11.63 o                         
  -3   1   7         33.24         42.13         4.38 o                         
  -2   1   7        181.60        184.68         9.69 o                         
  -1   1   7        601.93        549.26        20.73 o                         
   0   1   7        883.07        763.30        30.72 o                         
   1   1   7        577.31        621.70        21.75 o                         
   2   1   7        101.45         85.57         4.41 o                         
   3   1   7        200.32        181.59         6.72 o                         
   4   1   7          7.92          5.60         2.28 o                         
   5   1   7          3.41          1.37         3.03 o                         
   6   1   7         14.01         11.04         5.21 o                         
  -5   2   7          0.10          5.87         5.00 o                         
  -4   2   7          0.20         -4.09         4.09 o                         
  -3   2   7          0.03          1.46         2.57 o                         
  -2   2   7         69.31         69.92         4.68 o                         
  -1   2   7        108.41         87.40         5.26 o                         
   0   2   7       1241.64       1249.21        45.68 o                         
   1   2   7         23.58         23.44         1.66 o                         
   2   2   7         60.92         61.44         3.19 o                         
   3   2   7          3.69          2.48         2.07 o                         
   4   2   7         99.65         90.11         4.65 o                         
   5   2   7        150.50        141.56         8.07 o                         
   6   2   7          3.30          0.31         3.98 o                         
  -5   3   7         79.24         71.00        14.65 o                         
  -4   3   7          0.00         -4.08         4.08 o                         
  -3   3   7         89.83         90.56         4.79 o                         
  -2   3   7          0.07          1.75         2.19 o                         
  -1   3   7        260.26        217.37        10.08 o                         
   0   3   7          0.06          0.15         1.67 o                         
   1   3   7        195.77        201.74         7.80 o                         
   2   3   7        111.94        112.66         4.70 o                         
   3   3   7          8.35          6.08         2.14 o                         
   4   3   7         16.94         23.23         3.18 o                         
   5   3   7          5.34          8.15         4.12 o                         
   6   3   7          6.04         -1.45         4.51 o                         
  -5   4   7          0.13         -8.71        21.42 o                         
  -4   4   7         31.92         31.99         4.85 o                         
  -3   4   7          6.08          1.18         3.30 o                         
  -2   4   7          7.33         10.47         2.78 o                         
  -1   4   7         13.01         20.57         3.20 o                         
   0   4   7        279.03        289.51        15.51 o                         
   1   4   7        275.28        233.25        10.47 o                         
   2   4   7        164.64        164.04         8.13 o                         
   3   4   7         58.81         54.21         4.12 o                         
   4   4   7         94.70         80.73         5.22 o                         
   5   4   7         28.11         31.66         6.00 o                         
  -4   5   7         65.48         53.37         9.30 o                         
  -3   5   7          9.61          6.22         4.59 o                         
  -2   5   7         23.00         23.54         2.98 o                         
  -1   5   7        189.08        177.95         8.71 o                         
   0   5   7         11.79          7.03         2.94 o                         
   1   5   7          4.56          9.97         3.44 o                         
   2   5   7         63.40         67.00         4.78 o                         
   3   5   7          0.00         19.84         3.25 o                         
   4   5   7          1.88          4.79         3.27 o                         
   5   5   7          2.07          3.40         4.47 o                         
  -4   6   7         22.44         21.69         6.71 o                         
  -3   6   7          0.99          9.76         4.74 o                         
  -2   6   7         52.14         60.13         8.84 o                         
  -1   6   7         73.32         66.65         5.31 o                         
   0   6   7         18.91         35.76         3.97 o                         
   1   6   7         18.25         28.52         4.28 o                         
   2   6   7         33.04         58.96         5.91 o                         
   3   6   7         27.47         33.11         4.12 o                         
   4   6   7         94.07         93.87         6.02 o                         
   5   6   7          0.63         -1.49         5.20 o                         
  -3   7   7          6.52          3.29         4.27 o                         
  -2   7   7         41.75         36.72         9.16 o                         
  -1   7   7         19.75         13.89         4.28 o                         
   0   7   7         51.73         44.63         8.12 o                         
   1   7   7         19.68         11.59         5.74 o                         
   2   7   7          0.07          1.55         5.72 o                         
   3   7   7          6.70         20.85        13.23 o                         
   4   7   7          0.64         -4.29         4.29 o                         
  -2   8   7        111.85        116.82        18.31 o                         
  -1   8   7         25.18         23.21         6.79 o                         
   0   8   7          0.20          0.31         4.69 o                         
   1   8   7          0.14         -1.81         6.01 o                         
   2   8   7         14.56         18.01         7.24 o                         
   3   8   7         10.25         15.95         8.98 o                         
  -1   9   7          0.10         -6.26         6.26 o                         
   0   9   7          9.30         16.94         7.08 o                         
   1   9   7          8.16          1.01         6.66 o                         
   0  -7   8          2.20          5.20        10.79 o                         
   1  -7   8         24.93          9.56         8.34 o                         
   2  -7   8         27.48         31.82         8.06 o                         
  -2  -6   8         21.42         17.74         7.73 o                         
  -1  -6   8         49.02         57.79         7.16 o                         
   0  -6   8          6.90         10.36         8.88 o                         
   1  -6   8         13.90         25.92         7.11 o                         
   2  -6   8          2.98         -5.49         5.93 o                         
   3  -6   8         46.71         37.19         7.05 o                         
  -3  -5   8          0.01         -5.13         5.13 o                         
  -2  -5   8         26.21         14.17         4.41 o                         
  -1  -5   8          5.90          7.94         4.48 o                         
   0  -5   8          5.61          7.79         3.29 o                         
   1  -5   8          2.41          2.75         4.16 o                         
   2  -5   8         14.67         14.10         4.78 o                         
   3  -5   8         14.90         13.48         4.76 o                         
   4  -5   8          3.54         14.55         7.16 o                         
  -3  -4   8         18.67         15.30         4.49 o                         
  -2  -4   8         27.33         23.45         5.52 o                         
  -1  -4   8         28.13         26.41         4.49 o                         
   0  -4   8         17.39         20.12         4.00 o                         
   1  -4   8          0.00         -2.33         2.81 o                         
   2  -4   8        100.08         91.63         8.90 o                         
   3  -4   8         17.92         20.64         5.38 o                         
   4  -4   8         10.20          5.06         3.95 o                         
   5  -4   8          0.07         -7.08         7.90 o                         
  -4  -3   8         16.18         18.88         7.17 o                         
  -3  -3   8         16.90         14.01         4.75 o                         
  -2  -3   8         36.79         34.98         4.13 o                         
  -1  -3   8         46.81         52.90         4.33 o                         
   0  -3   8         16.08         12.20         2.88 o                         
   1  -3   8         21.09         18.95         2.47 o                         
   2  -3   8         36.09         35.19         2.77 o                         
   3  -3   8          2.86         -1.83         3.76 o                         
   4  -3   8         18.43         23.10         4.20 o                         
   5  -3   8         16.20         12.97         7.60 o                         
  -4  -2   8         50.30         40.48         5.56 o                         
  -3  -2   8        197.98        194.13        12.48 o                         
  -2  -2   8         24.16         25.76         3.30 o                         
  -1  -2   8         29.89         26.34         2.74 o                         
   0  -2   8        170.00        162.55        12.90 o                         
   1  -2   8        128.57        122.43         6.40 o                         
   2  -2   8         94.02         90.90         4.92 o                         
   3  -2   8          0.32         -1.17         2.23 o                         
   4  -2   8         11.52          5.63         3.37 o                         
   5  -2   8          2.96          3.45         3.27 o                         
  -4  -1   8          6.67         -2.88         4.11 o                         
  -3  -1   8         31.32         39.56         8.51 o                         
  -2  -1   8         32.58         34.78         3.72 o                         
  -1  -1   8         14.33         25.85         4.34 o                         
   0  -1   8          0.04          6.37         1.50 o                         
   1  -1   8         34.38         47.81         3.50 o                         
   2  -1   8         28.17         26.46         2.64 o                         
   3  -1   8          0.05         -0.42         1.93 o                         
   4  -1   8          4.99          3.41         2.36 o                         
   5  -1   8          3.78          2.26         3.34 o                         
   6  -1   8          1.81          5.23         9.18 o                         
  -5   0   8          0.01         -6.35         6.35 o                         
  -4   0   8        100.48        106.10         8.60 o                         
  -3   0   8        388.57        425.78        19.27 o                         
  -2   0   8         13.06         10.65         3.14 o                         
  -1   0   8          1.04          3.28         1.82 o                         
   0   0   8          4.72          6.19         1.44 o                         
   1   0   8          2.16          0.45         1.81 o                         
   2   0   8          2.60         -0.05         1.78 o                         
   3   0   8         48.74         53.31         3.36 o                         
   4   0   8          4.55          4.38         2.13 o                         
   5   0   8          5.25          2.72         4.01 o                         
   6   0   8          4.61          0.43         4.51 o                         
  -5   1   8         31.81         35.23         7.75 o                         
  -4   1   8          0.04         13.05         4.68 o                         
  -3   1   8         18.51         21.38         3.68 o                         
  -2   1   8         28.06         30.92         3.12 o                         
  -1   1   8         77.70         75.36         5.04 o                         
   0   1   8        312.92        247.40         9.16 o                         
   1   1   8         84.39        106.58         7.33 o                         
   2   1   8        301.76        277.19        12.99 o                         
   3   1   8         46.91         46.89         2.59 o                         
   4   1   8          3.55          4.15         2.16 o                         
   5   1   8          8.66          3.72         3.23 o                         
   6   1   8          5.87          3.77         6.51 o                         
  -5   2   8          0.87          4.71         5.32 o                         
  -4   2   8         68.50         63.81        10.41 o                         
  -3   2   8        215.90        222.09        11.69 o                         
  -2   2   8         28.72         25.48         3.18 o                         
  -1   2   8          0.11         -1.45         1.91 o                         
   0   2   8         52.39         64.00         4.33 o                         
   1   2   8        132.37        129.30         5.50 o                         
   2   2   8         53.95         51.37         4.29 o                         
   3   2   8          9.67          6.10         2.05 o                         
   4   2   8         38.65         36.25         2.94 o                         
   5   2   8         13.91         11.10         3.43 o                         
   6   2   8          0.09          0.13         5.25 o                         
  -5   3   8          7.82          7.44         6.43 o                         
  -4   3   8          2.73         -5.69         5.69 o                         
  -3   3   8        224.06        233.97        11.31 o                         
  -2   3   8        427.38        400.24        15.92 o                         
  -1   3   8          0.23          1.34         2.33 o                         
   0   3   8          0.95         -1.01         2.17 o                         
   1   3   8         21.02         25.11         3.20 o                         
   2   3   8          4.33          4.90         2.09 o                         
   3   3   8          3.18         -0.76         2.00 o                         
   4   3   8         31.31         25.71         3.24 o                         
   5   3   8          4.47          8.38         4.22 o                         
   6   3   8          0.02          6.73         7.20 o                         
  -4   4   8          2.24          0.07         4.51 o                         
  -3   4   8          0.07          2.29         4.21 o                         
  -2   4   8         59.24         58.72         4.43 o                         
  -1   4   8        105.77         98.95         6.08 o                         
   0   4   8          0.13          2.22         2.67 o                         
   1   4   8         80.82         89.49         5.10 o                         
   2   4   8         17.87         11.69         3.09 o                         
   3   4   8          1.21          2.02         2.78 o                         
   4   4   8         66.07         67.29         5.14 o                         
   5   4   8          7.76          7.87         3.63 o                         
  -4   5   8         77.31         68.99         6.42 o                         
  -3   5   8        130.17        136.79         8.53 o                         
  -2   5   8        765.95        758.46        34.51 o                         
  -1   5   8         20.72         20.80         3.44 o                         
   0   5   8         12.28         13.58         3.32 o                         
   1   5   8         29.65         37.46         4.31 o                         
   2   5   8         32.78         22.19         3.96 o                         
   3   5   8         15.20         12.42         3.96 o                         
   4   5   8         27.04         25.80         3.80 o                         
   5   5   8          0.51          3.55         4.22 o                         
  -4   6   8         28.90         25.63         6.04 o                         
  -3   6   8          3.06          4.92         9.01 o                         
  -2   6   8          4.19          0.14         4.51 o                         
  -1   6   8          4.56         -3.42         3.42 o                         
   0   6   8         85.35        102.71         6.73 o                         
   1   6   8        205.49        222.69        20.52 o                         
   2   6   8         53.88         58.63        14.45 o                         
   3   6   8         12.29         10.99         4.17 o                         
   4   6   8          5.04         -0.61         3.55 o                         
  -3   7   8          3.64          2.75        10.34 o                         
  -2   7   8         93.14         78.63         8.30 o                         
  -1   7   8         36.38         46.15        14.28 o                         
   0   7   8         47.99         51.06        11.07 o                         
   1   7   8          1.63          5.34         5.28 o                         
   2   7   8          0.08          5.15         6.01 o                         
   3   7   8         22.94         23.98         7.11 o                         
   4   7   8          0.03         -2.59         5.36 o                         
  -2   8   8          0.91        -12.21        12.21 o                         
  -1   8   8         15.86         26.75         6.74 o                         
   0   8   8        221.49        240.09        51.77 o                         
   1   8   8         38.75         31.10        11.67 o                         
   2   8   8         79.66         86.75        12.40 o                         
   3   8   8          1.76         -7.01         7.01 o                         
   0   9   8         10.53         -4.10         9.35 o                         
   1   9   8          2.86         -6.91         7.25 o                         
  -1  -6   9         35.97         34.30         5.14 o                         
   0  -6   9        146.51        166.77        13.98 o                         
   1  -6   9         65.71         92.87        16.57 o                         
   2  -6   9         76.52         85.14        11.49 o                         
   3  -6   9          1.20          0.74         7.21 o                         
  -2  -5   9         34.04         32.08         5.16 o                         
  -1  -5   9          0.01          2.05         3.69 o                         
   0  -5   9          4.15          0.62         4.87 o                         
   1  -5   9          2.51         -1.06         4.40 o                         
   2  -5   9         23.28         16.62         5.10 o                         
   3  -5   9        176.71        156.16        10.45 o                         
   4  -5   9          4.33         14.27         7.32 o                         
  -3  -4   9          0.82         -2.00         4.79 o                         
  -2  -4   9         13.12          8.92         4.09 o                         
  -1  -4   9          9.95          8.87         3.24 o                         
   0  -4   9        347.70        367.67        15.20 o                         
   1  -4   9         31.49         29.75         4.51 o                         
   2  -4   9         85.21         83.22         6.16 o                         
   3  -4   9          1.15          2.19         4.47 o                         
   4  -4   9         21.83         14.04         5.31 o                         
  -4  -3   9          7.17         10.39         9.08 o                         
  -3  -3   9         24.16         16.38         5.12 o                         
  -2  -3   9         14.11          6.73         4.33 o                         
  -1  -3   9         24.03         23.99         3.36 o                         
   0  -3   9         10.65         10.29         2.63 o                         
   1  -3   9        116.14        122.85         8.74 o                         
   2  -3   9         49.67         57.61         4.72 o                         
   3  -3   9        302.65        281.69        15.98 o                         
   4  -3   9        233.59        204.03        12.52 o                         
   5  -3   9          3.22          6.13         7.81 o                         
  -4  -2   9         35.39         36.00         6.31 o                         
  -3  -2   9          8.62          6.61         5.86 o                         
  -2  -2   9        182.15        207.96        11.94 o                         
  -1  -2   9         46.99         36.90         3.21 o                         
   0  -2   9        202.47        197.71         9.04 o                         
   1  -2   9          4.77         -0.16         2.57 o                         
   2  -2   9        103.67        106.09         6.77 o                         
   3  -2   9         15.61         17.19         3.21 o                         
   4  -2   9         30.30         26.74         7.16 o                         
   5  -2   9        127.30        124.75         9.68 o                         
  -4  -1   9         84.37         82.82         9.19 o                         
  -3  -1   9         10.35          7.51         3.67 o                         
  -2  -1   9          8.49         10.64         2.81 o                         
  -1  -1   9         14.57         19.10         3.14 o                         
   0  -1   9          1.81          7.85         1.68 o                         
   1  -1   9          9.40          7.12         2.37 o                         
   2  -1   9         42.15         45.74         3.74 o                         
   3  -1   9         39.17         26.45         2.72 o                         
   4  -1   9        234.18        215.84        11.39 o                         
   5  -1   9          2.28          3.22         3.53 o                         
  -4   0   9          1.69          2.69         7.79 o                         
  -3   0   9         38.03         50.49         4.65 o                         
  -2   0   9        313.57        374.47        19.56 o                         
  -1   0   9        291.95        281.29        13.61 o                         
   0   0   9        124.01        120.95         5.43 o                         
   1   0   9         92.00        103.33         5.18 o                         
   2   0   9        152.14        155.93         7.55 o                         
   3   0   9          0.53          0.69         2.18 o                         
   4   0   9         69.20         83.45         5.00 o                         
   5   0   9        121.71        116.69         7.49 o                         
   6   0   9         47.79         42.66         5.76 o                         
  -4   1   9         74.93         76.45         7.22 o                         
  -3   1   9        497.18        528.78        24.91 o                         
  -2   1   9         91.45         93.90         5.90 o                         
  -1   1   9        442.26        378.70        17.82 o                         
   0   1   9        281.15        239.90         9.76 o                         
   1   1   9         50.71         48.62         3.60 o                         
   2   1   9        115.88        104.46         5.32 o                         
   3   1   9          0.03         -2.33         2.33 o                         
   4   1   9         52.64         42.71         3.13 o                         
   5   1   9          0.40         -0.09         4.33 o                         
   6   1   9          0.35         11.71         5.59 o                         
  -4   2   9          2.89          8.84         5.14 o                         
  -3   2   9         28.59         38.52         6.67 o                         
  -2   2   9        859.80        871.61        32.66 o                         
  -1   2   9         13.95         17.00         2.72 o                         
   0   2   9         11.85         11.23         3.04 o                         
   1   2   9         25.32         22.63         3.61 o                         
   2   2   9         86.07         76.97         4.29 o                         
   3   2   9         50.81         49.43         4.29 o                         
   4   2   9         26.63         27.59         2.83 o                         
   5   2   9         15.60         10.47         4.33 o                         
   6   2   9         10.36         10.92         6.02 o                         
  -4   3   9         17.37         13.54         7.97 o                         
  -3   3   9        267.01        268.84        12.35 o                         
  -2   3   9        102.49        106.11         5.35 o                         
  -1   3   9         87.90         99.94         6.67 o                         
   0   3   9         30.38         35.89         5.61 o                         
   1   3   9          0.06         -0.61         2.51 o                         
   2   3   9        115.88        114.90         6.77 o                         
   3   3   9          0.32          4.81         2.63 o                         
   4   3   9         20.43         16.58         2.61 o                         
   5   3   9          0.00          3.09         3.91 o                         
  -4   4   9          9.43          9.65         5.05 o                         
  -3   4   9         28.51         28.37         4.35 o                         
  -2   4   9       1278.25       1310.32        52.65 o                         
  -1   4   9        734.53        793.22        32.39 o                         
   0   4   9          1.27          2.82         4.09 o                         
   1   4   9        519.99        492.00        22.36 o                         
   2   4   9        166.81        160.10         7.96 o                         
   3   4   9        114.25        114.35         6.99 o                         
   4   4   9          3.86          6.61         3.34 o                         
   5   4   9          6.11          6.88         3.67 o                         
  -4   5   9        100.77         91.85         7.72 o                         
  -3   5   9          2.71         -3.49         5.14 o                         
  -2   5   9          1.14         -0.27         4.95 o                         
  -1   5   9         43.22         48.21         4.36 o                         
   0   5   9          3.35          2.55         3.61 o                         
   1   5   9         23.92         19.20         3.78 o                         
   2   5   9        180.00        193.11        10.51 o                         
   3   5   9         22.87         23.92         4.17 o                         
   4   5   9          2.86         -1.08         3.33 o                         
   5   5   9          0.29          1.41         4.33 o                         
  -3   6   9        102.34        108.66         7.61 o                         
  -2   6   9        162.36        166.36        13.79 o                         
  -1   6   9        425.44        449.60        21.41 o                         
   0   6   9        161.32        150.41        11.79 o                         
   1   6   9         26.39         22.10         4.94 o                         
   2   6   9         58.17         47.31         9.30 o                         
   3   6   9          9.15         13.18         5.84 o                         
   4   6   9          0.31          0.94         3.44 o                         
  -3   7   9          0.59         -5.66         5.66 o                         
  -2   7   9          9.86          8.75         5.37 o                         
  -1   7   9        113.41         95.80        13.06 o                         
   0   7   9         30.92         23.60         4.94 o                         
   1   7   9        128.86        128.06        18.44 o                         
   2   7   9        122.38        166.11        26.15 o                         
   3   7   9         84.35        102.67         8.67 o                         
   4   7   9          1.26          0.77         8.49 o                         
  -2   8   9          0.00         -4.46         5.52 o                         
  -1   8   9          1.97          2.57         7.27 o                         
   0   8   9         74.46         62.86        12.76 o                         
   1   8   9         14.61         14.69         6.48 o                         
   2   8   9          0.17          2.71         6.19 o                         
   3   8   9          5.18         13.21         6.16 o                         
   0  -6  10         14.45          5.36         7.32 o                         
   1  -6  10          0.91         -2.23         6.96 o                         
   2  -6  10          1.68         10.20         7.04 o                         
  -2  -5  10         12.73          8.18         4.69 o                         
  -1  -5  10         33.01         30.42         6.57 o                         
   0  -5  10          5.22         -1.68         3.16 o                         
   1  -5  10        191.55        225.12        12.75 o                         
   2  -5  10         16.28         17.67         5.31 o                         
   3  -5  10         41.89         19.66         8.99 o                         
  -3  -4  10          5.03          5.41         5.20 o                         
  -2  -4  10         15.65         19.95         4.51 o                         
  -1  -4  10          0.20          0.97         3.34 o                         
   0  -4  10        110.87        133.84         7.08 o                         
   1  -4  10          0.01         -4.17         4.17 o                         
   2  -4  10          0.00         -1.58         5.77 o                         
   3  -4  10         68.13         66.44         9.84 o                         
   4  -4  10          0.86         -3.02         4.49 o                         
  -3  -3  10          0.88         -3.10         4.76 o                         
  -2  -3  10         12.33         17.39         4.94 o                         
  -1  -3  10        275.40        321.19        14.73 o                         
   0  -3  10          0.39          0.50         2.54 o                         
   1  -3  10        103.70        107.18         6.83 o                         
   2  -3  10          1.07          2.40         3.55 o                         
   3  -3  10         10.24         10.77         4.56 o                         
   4  -3  10         57.61         63.38         9.60 o                         
   5  -3  10         12.09          0.52         7.82 o                         
  -4  -2  10         10.81         11.84         7.96 o                         
  -3  -2  10          0.29          2.34         4.62 o                         
  -2  -2  10         40.73         39.91         4.45 o                         
  -1  -2  10         98.21        106.45         8.44 o                         
   0  -2  10        167.86        173.57         9.14 o                         
   1  -2  10          0.06         -0.62         3.18 o                         
   2  -2  10          1.51         -2.38         2.53 o                         
   3  -2  10        175.87        172.90         9.42 o                         
   4  -2  10         15.34         15.34         4.49 o                         
   5  -2  10        127.05        107.31         8.43 o                         
  -4  -1  10         15.18         13.88         6.60 o                         
  -3  -1  10          0.31          0.00         3.72 o                         
  -2  -1  10         61.25         71.03         7.80 o                         
  -1  -1  10        352.46        401.86        15.93 o                         
   0  -1  10         24.36         29.59         3.16 o                         
   1  -1  10         81.76         78.49         5.76 o                         
   2  -1  10         80.21         76.78         4.58 o                         
   3  -1  10         14.20         31.34         7.17 o                         
   4  -1  10        136.06        134.79         7.85 o                         
   5  -1  10          4.11          4.11         3.65 o                         
  -4   0  10          8.49         11.49         5.92 o                         
  -3   0  10         15.43         14.98         4.46 o                         
  -2   0  10        143.97        179.28        10.53 o                         
  -1   0  10        125.52        142.90        10.40 o                         
   0   0  10          7.08         10.50         2.54 o                         
   1   0  10        173.36        178.36        10.10 o                         
   2   0  10         11.81          8.92         2.58 o                         
   3   0  10        707.09        757.07        30.88 o                         
   4   0  10         35.39         45.23         5.28 o                         
   5   0  10         34.16         31.96         5.58 o                         
  -4   1  10          0.07         -0.47         4.84 o                         
  -3   1  10        102.29        105.92         7.06 o                         
  -2   1  10        126.56        138.04         8.52 o                         
  -1   1  10         31.79         26.92         3.36 o                         
   0   1  10        156.54        142.57         8.65 o                         
   1   1  10         42.77         48.26         5.27 o                         
   2   1  10        227.42        208.64        10.52 o                         
   3   1  10         25.79         24.00         2.81 o                         
   4   1  10        101.64        111.81         6.61 o                         
   5   1  10         72.47         56.06         5.97 o                         
  -4   2  10         76.98         86.57         7.79 o                         
  -3   2  10          8.13          3.35         3.61 o                         
  -2   2  10        456.18        504.45        23.63 o                         
  -1   2  10         10.28          8.73         2.73 o                         
   0   2  10          0.14         -0.01         2.43 o                         
   1   2  10         71.46         81.10         5.72 o                         
   2   2  10        317.35        280.02        14.87 o                         
   3   2  10        433.35        418.33        17.33 o                         
   4   2  10          7.47          8.98         2.41 o                         
   5   2  10         18.70          5.82         4.27 o                         
  -4   3  10          0.06         -4.84         4.84 o                         
  -3   3  10        116.82        114.06         8.38 o                         
  -2   3  10         40.83         45.93         5.03 o                         
  -1   3  10        188.23        192.88        12.05 o                         
   0   3  10          0.35          1.74         2.96 o                         
   1   3  10         19.41         13.00         3.47 o                         
   2   3  10          0.65         -3.11         3.11 o                         
   3   3  10         57.91         52.27         6.39 o                         
   4   3  10         35.79         34.79         3.10 o                         
   5   3  10        102.10         91.31         7.33 o                         
  -4   4  10          2.50          2.12         4.71 o                         
  -3   4  10        119.31        122.60         8.73 o                         
  -2   4  10         19.47         22.03         3.46 o                         
  -1   4  10         91.93         91.87         6.63 o                         
   0   4  10         70.74         56.76         7.39 o                         
   1   4  10        281.26        259.53        12.64 o                         
   2   4  10        264.75        239.81        12.09 o                         
   3   4  10         27.85         24.04         4.15 o                         
   4   4  10          7.91          8.03         5.27 o                         
   5   4  10         18.38         16.25         5.06 o                         
  -4   5  10          9.69          7.72         8.86 o                         
  -3   5  10          9.82         15.22         4.32 o                         
  -2   5  10         21.71         26.37         4.43 o                         
  -1   5  10        304.64        291.34        14.81 o                         
   0   5  10         89.88         93.36         6.33 o                         
   1   5  10          0.37          1.51         3.54 o                         
   2   5  10          0.41         -1.68         5.28 o                         
   3   5  10         31.24         27.07         4.51 o                         
   4   5  10          2.75          1.69         4.19 o                         
   5   5  10          8.28          6.01         5.96 o                         
  -3   6  10         74.53         69.31         6.39 o                         
  -2   6  10          1.02          3.29         4.89 o                         
  -1   6  10         91.15         92.97         6.69 o                         
   0   6  10         52.07         41.18         5.16 o                         
   1   6  10        161.18        171.76        19.04 o                         
   2   6  10         25.09         14.33         5.76 o                         
   3   6  10         25.72         15.05         4.45 o                         
   4   6  10          2.01         -3.31         4.28 o                         
  -2   7  10          0.66         -1.48         5.30 o                         
  -1   7  10         89.91         70.87         8.07 o                         
   0   7  10          0.94          0.04         4.42 o                         
   1   7  10          8.09          6.27         5.75 o                         
   2   7  10         26.51         35.63         6.08 o                         
   3   7  10          5.63         19.20         5.75 o                         
  -1   8  10          0.22         -6.22         7.32 o                         
   0   8  10        213.55        195.57        18.09 o                         
   1   8  10          0.27          3.51         6.02 o                         
   2   8  10          3.17         -2.06         6.46 o                         
  -1  -5  11         70.54         76.40         9.66 o                         
   0  -5  11          0.57         -4.97         4.97 o                         
   1  -5  11          0.31         -3.60         5.85 o                         
   2  -5  11          0.52          0.68         5.43 o                         
   3  -5  11          1.28          4.32         5.30 o                         
  -2  -4  11         13.12         12.99         4.57 o                         
  -1  -4  11          0.97         -3.83         3.83 o                         
   0  -4  11        288.02        362.51        17.03 o                         
   1  -4  11          9.38         18.99         4.87 o                         
   2  -4  11          9.55          5.27         5.65 o                         
   3  -4  11          4.19         -3.22         4.70 o                         
   4  -4  11         14.63         14.36         5.22 o                         
  -3  -3  11          9.34         18.94         6.10 o                         
  -2  -3  11         59.55         62.58         6.02 o                         
  -1  -3  11         34.69         31.28         3.82 o                         
   0  -3  11          2.74          1.08         2.60 o                         
   1  -3  11         27.24         31.53         4.68 o                         
   2  -3  11          1.32          2.84         3.63 o                         
   3  -3  11          6.81          5.41         4.74 o                         
   4  -3  11         78.09         65.15         9.97 o                         
  -3  -2  11         11.58         17.47         5.23 o                         
  -2  -2  11         85.84        110.95        23.09 o                         
  -1  -2  11         72.84         71.97         6.81 o                         
   0  -2  11        533.66        581.17        36.34 o                         
   1  -2  11        404.29        405.02        18.93 o                         
   2  -2  11         57.76         60.08         5.85 o                         
   3  -2  11         35.34         34.93         7.65 o                         
   4  -2  11          3.56         -0.18         4.43 o                         
   5  -2  11         20.28          4.42         8.14 o                         
  -3  -1  11          2.52          3.39         4.68 o                         
  -2  -1  11        236.57        262.77        15.91 o                         
  -1  -1  11         64.46         65.03         4.41 o                         
   0  -1  11          2.23          6.69         2.46 o                         
   1  -1  11          0.51          0.18         3.62 o                         
   2  -1  11         62.06         68.40         4.95 o                         
   3  -1  11        138.02        126.90         9.26 o                         
   4  -1  11        302.98        292.68        14.82 o                         
   5  -1  11          2.51         -0.05         3.81 o                         
  -4   0  11          0.35         -6.72         6.72 o                         
  -3   0  11          5.78          6.63         4.48 o                         
  -2   0  11          0.86          5.03         3.59 o                         
  -1   0  11        308.21        332.61        14.51 o                         
   0   0  11          3.43          8.13         2.76 o                         
   1   0  11        470.46        495.29        22.33 o                         
   2   0  11        637.06        633.78        31.67 o                         
   3   0  11          1.81         -0.29         2.78 o                         
   4   0  11          2.39          6.68         3.63 o                         
   5   0  11          1.88          1.30         3.98 o                         
  -4   1  11          0.03          1.70         5.16 o                         
  -3   1  11          0.47         -3.17         3.77 o                         
  -2   1  11        216.29        244.80        13.73 o                         
  -1   1  11        343.24        370.26        17.47 o                         
   0   1  11         40.44         41.45         4.78 o                         
   1   1  11         43.07         44.84         4.74 o                         
   2   1  11        200.26        197.58        10.05 o                         
   3   1  11        781.21        804.30        32.72 o                         
   4   1  11        172.10        201.31        11.01 o                         
   5   1  11         34.42         27.39         5.03 o                         
  -4   2  11          0.20         -1.92         6.78 o                         
  -3   2  11          5.41          4.23         4.58 o                         
  -2   2  11         89.42        100.37         6.81 o                         
  -1   2  11         79.62         81.57         5.74 o                         
   0   2  11        245.10        227.91        11.61 o                         
   1   2  11         61.18         54.02         3.90 o                         
   2   2  11        509.81        509.24        25.55 o                         
   3   2  11         12.23         13.74         3.31 o                         
   4   2  11          0.00          3.30         3.56 o                         
   5   2  11          2.80          5.84         4.27 o                         
  -4   3  11         33.43         26.34         9.94 o                         
  -3   3  11         59.87         62.15         8.46 o                         
  -2   3  11         92.92        101.85         5.97 o                         
  -1   3  11         85.41         96.03         6.29 o                         
   0   3  11          7.79          9.56         5.46 o                         
   1   3  11          5.37          5.57         2.73 o                         
   2   3  11         20.39         15.57         3.80 o                         
   3   3  11        999.77       1006.26        49.98 o                         
   4   3  11         14.94         13.70         3.49 o                         
   5   3  11         15.61          5.66         4.46 o                         
  -3   4  11         58.28         60.42        10.39 o                         
  -2   4  11          0.18          4.57         3.23 o                         
  -1   4  11          3.66          4.50         4.00 o                         
   0   4  11          0.41          8.06         3.74 o                         
   1   4  11         31.40         33.77         4.36 o                         
   2   4  11         86.41         82.67         5.95 o                         
   3   4  11         16.52         17.76         4.03 o                         
   4   4  11          0.11         -4.02         4.02 o                         
   5   4  11          5.53          3.96         5.40 o                         
  -3   5  11         77.60         69.22        10.43 o                         
  -2   5  11          3.90          2.91         3.99 o                         
  -1   5  11          4.89          5.18         3.72 o                         
   0   5  11         24.08         16.36         4.07 o                         
   1   5  11          9.41         14.48         3.76 o                         
   2   5  11        207.83        212.32        11.12 o                         
   3   5  11        208.94        222.79        11.93 o                         
   4   5  11         54.57         62.45         7.87 o                         
  -3   6  11         49.95         38.98         8.88 o                         
  -2   6  11         33.77         48.64         7.05 o                         
  -1   6  11         44.77         55.06         5.72 o                         
   0   6  11         36.50         39.11         7.11 o                         
   1   6  11          0.42          0.21         3.65 o                         
   2   6  11         17.85         14.28         4.39 o                         
   3   6  11         15.90         13.24         7.18 o                         
   4   6  11          0.00         -3.99         4.63 o                         
  -2   7  11          8.77         10.23         6.04 o                         
  -1   7  11         37.31         37.83         6.85 o                         
   0   7  11          0.79         -2.53         4.51 o                         
   1   7  11        132.06        145.65        16.06 o                         
   2   7  11         10.57         14.15         5.05 o                         
   3   7  11          6.12          7.88         5.35 o                         
  -1   8  11         26.45         17.49         6.55 o                         
   0   8  11         70.38         60.54         8.57 o                         
   1   8  11          0.44         -3.65         5.79 o                         
   2   8  11          5.85          4.42         5.90 o                         
   0  -5  12          0.14         -7.00         7.00 o                         
   1  -5  12         61.32         55.13         9.84 o                         
   2  -5  12         16.31         18.72         7.60 o                         
  -1  -4  12          3.76         13.23         6.48 o                         
   0  -4  12         69.16         69.56         7.93 o                         
   1  -4  12          0.00          1.45         5.01 o                         
   2  -4  12          0.00         -4.80         4.80 o                         
   3  -4  12         40.59         37.40         9.48 o                         
  -2  -3  12          0.42         -4.02         4.02 o                         
  -1  -3  12         36.57         38.90         4.32 o                         
   0  -3  12          0.31          0.46         4.22 o                         
   1  -3  12        379.85        441.66        21.22 o                         
   2  -3  12         19.16         16.92         5.10 o                         
   3  -3  12          3.81         -2.44         4.81 o                         
   4  -3  12         18.31         11.02         5.10 o                         
  -3  -2  12          9.20         21.60         5.55 o                         
  -2  -2  12         18.73         15.86         4.97 o                         
  -1  -2  12         74.19         72.76         6.44 o                         
   0  -2  12          1.71          2.59         2.84 o                         
   1  -2  12          0.03         -2.32         3.77 o                         
   2  -2  12          0.50         -2.46         3.58 o                         
   3  -2  12         28.67         27.08         5.07 o                         
   4  -2  12         30.55         27.47         5.53 o                         
  -3  -1  12          0.11          4.29         4.73 o                         
  -2  -1  12          1.37          5.85         3.76 o                         
  -1  -1  12         33.08         35.74         3.64 o                         
   0  -1  12          7.84          2.37         2.87 o                         
   1  -1  12        297.10        333.33        24.51 o                         
   2  -1  12        200.02        211.03        10.92 o                         
   3  -1  12         33.42         35.08         4.90 o                         
   4  -1  12         15.23         14.27         4.55 o                         
   5  -1  12         43.89         42.97         5.26 o                         
  -3   0  12         12.11          9.85         7.34 o                         
  -2   0  12          0.98          4.31         5.69 o                         
  -1   0  12         55.31         52.18         4.57 o                         
   0   0  12         11.35         14.02         2.57 o                         
   1   0  12          7.17          3.91         3.59 o                         
   2   0  12        180.84        170.78        10.16 o                         
   3   0  12        113.70        122.23         6.46 o                         
   4   0  12         21.91         24.30         4.25 o                         
   5   0  12         18.51         10.53         5.07 o                         
  -3   1  12         34.16         39.80         5.09 o                         
  -2   1  12          0.18          5.90         3.68 o                         
  -1   1  12          6.03         16.33         3.50 o                         
   0   1  12          2.22          3.28         2.80 o                         
   1   1  12          0.37         -0.43         3.28 o                         
   2   1  12         59.93         63.86         6.27 o                         
   3   1  12        119.39        122.35         7.37 o                         
   4   1  12          0.50          7.70         3.65 o                         
   5   1  12          0.61         -2.39         4.32 o                         
  -3   2  12          5.40          2.88         4.77 o                         
  -2   2  12          3.86          9.99         3.93 o                         
  -1   2  12          1.09         -3.13         3.13 o                         
   0   2  12         30.30         33.01         3.83 o                         
   1   2  12          0.00         -1.34         2.59 o                         
   2   2  12        337.44        375.22        24.47 o                         
   3   2  12        231.38        244.37        12.31 o                         
   4   2  12         42.55         38.50         4.08 o                         
   5   2  12          0.66         -0.75         4.42 o                         
  -3   3  12         12.62         11.68         6.16 o                         
  -2   3  12          1.28          5.20         3.34 o                         
  -1   3  12         27.64         25.50         3.68 o                         
   0   3  12          1.54          5.43         3.55 o                         
   1   3  12          8.78          4.45         4.08 o                         
   2   3  12          5.52          5.94         3.73 o                         
   3   3  12          8.11         11.25         4.49 o                         
   4   3  12         34.41         37.04         4.42 o                         
   5   3  12          6.42          9.59         4.84 o                         
  -3   4  12         23.66         22.68         6.96 o                         
  -2   4  12         73.42         75.81         5.42 o                         
  -1   4  12         20.36         38.87         8.17 o                         
   0   4  12          9.92          8.94         3.67 o                         
   1   4  12          0.76          5.08         3.74 o                         
   2   4  12        124.42        135.43        12.06 o                         
   3   4  12        147.38        152.21         9.83 o                         
   4   4  12         37.29         24.18         5.09 o                         
   5   4  12          6.85          3.61         4.82 o                         
  -3   5  12          6.71         -0.70         5.32 o                         
  -2   5  12          6.19         13.84         4.39 o                         
  -1   5  12        114.46        119.57         8.09 o                         
   0   5  12          2.24          9.15         3.95 o                         
   1   5  12         30.73         26.06         5.61 o                         
   2   5  12          4.13          2.91         3.88 o                         
   3   5  12          0.09          3.48         4.12 o                         
   4   5  12        128.43        163.42        11.08 o                         
  -2   6  12          5.83          1.45         4.57 o                         
  -1   6  12         26.34         27.12         4.99 o                         
   0   6  12          0.30         -2.15         4.15 o                         
   1   6  12         18.35         17.72         5.41 o                         
   2   6  12         23.53         15.65         4.43 o                         
   3   6  12        124.95        137.71        13.70 o                         
   4   6  12         20.54         21.44         5.46 o                         
  -2   7  12         12.46         -0.86         7.71 o                         
  -1   7  12          4.82          4.01         8.41 o                         
   0   7  12          5.53         -0.80         4.62 o                         
   1   7  12          4.48          0.87         5.56 o                         
   2   7  12          2.71          8.57         5.77 o                         
   3   7  12          5.38         -1.16         5.36 o                         
   0   8  12          1.89          3.23         6.91 o                         
   1   8  12         23.40         20.66         8.76 o                         
  -1  -4  13          0.78          9.71        11.28 o                         
   0  -4  13         12.41         13.48         6.01 o                         
   1  -4  13         12.51          8.08         6.12 o                         
   2  -4  13         24.65         37.96         6.74 o                         
   3  -4  13          2.38         -1.29         8.57 o                         
  -2  -3  13         15.24         27.71        13.14 o                         
  -1  -3  13          7.30         13.99         6.32 o                         
   0  -3  13          6.95         -0.16         4.66 o                         
   1  -3  13          1.81          7.92         4.75 o                         
   2  -3  13          7.44          1.37         5.18 o                         
   3  -3  13         76.18         74.58        12.25 o                         
   4  -3  13          1.55         22.99         8.57 o                         
  -2  -2  13         14.69          4.06         5.16 o                         
  -1  -2  13         26.20         26.37         7.58 o                         
   0  -2  13          2.44          6.20         4.38 o                         
   1  -2  13         14.32          7.58         4.35 o                         
   2  -2  13          3.11          5.97         4.31 o                         
   3  -2  13          1.60          0.17         5.65 o                         
   4  -2  13          7.19          3.03         5.24 o                         
  -3  -1  13         21.03         10.57        11.00 o                         
  -2  -1  13         19.97         29.88         5.44 o                         
  -1  -1  13          9.90          7.01         3.56 o                         
   0  -1  13         18.08         14.59         4.77 o                         
   1  -1  13          4.40         11.40         3.90 o                         
   2  -1  13         89.07         86.50         7.52 o                         
   3  -1  13         17.00         16.28         5.94 o                         
   4  -1  13         47.73         43.19         5.75 o                         
  -3   0  13          1.90          4.29         7.09 o                         
  -2   0  13          5.11         11.90         3.76 o                         
  -1   0  13         30.59         19.51         3.38 o                         
   0   0  13          0.31          3.89         3.98 o                         
   1   0  13         18.76         10.77         3.85 o                         
   2   0  13          9.67         10.49         3.88 o                         
   3   0  13          2.76         -2.75         3.25 o                         
   4   0  13          8.02         12.42         4.19 o                         
   5   0  13         14.80          7.01         4.64 o                         
  -3   1  13          1.21          7.06         4.99 o                         
  -2   1  13          1.48          2.87         3.87 o                         
  -1   1  13        138.00        134.75        13.96 o                         
   0   1  13          8.99          2.95         3.11 o                         
   1   1  13         40.51         35.50         8.16 o                         
   2   1  13         90.80         82.16         6.29 o                         
   3   1  13         88.07         95.94         5.63 o                         
   4   1  13          5.25          2.41         3.97 o                         
   5   1  13          8.47          0.28         4.50 o                         
  -3   2  13          0.14         -5.35         5.35 o                         
  -2   2  13          2.32          4.32         4.62 o                         
  -1   2  13          7.12         -0.17         3.42 o                         
   0   2  13         15.68          1.24         2.89 o                         
   1   2  13          0.10         -0.76         2.75 o                         
   2   2  13          5.66          6.74         4.73 o                         
   3   2  13          9.80          7.25         3.59 o                         
   4   2  13         20.08         20.88         4.24 o                         
   5   2  13          1.27          9.33         4.80 o                         
  -3   3  13          0.98         -4.64         4.64 o                         
  -2   3  13          4.49          7.13         4.94 o                         
  -1   3  13         75.52         78.37         6.48 o                         
   0   3  13         20.16         21.84         3.75 o                         
   1   3  13          6.91          1.44         5.55 o                         
   2   3  13         18.80         20.31         5.38 o                         
   3   3  13        120.51        131.18         8.71 o                         
   4   3  13         54.84         50.49         4.51 o                         
   5   3  13          4.57          7.76         4.93 o                         
  -3   4  13          6.17         15.80         5.42 o                         
  -2   4  13         60.52         63.25         6.97 o                         
  -1   4  13          2.91          6.28         3.30 o                         
   0   4  13        214.06        202.14        19.66 o                         
   1   4  13         77.46         75.10         8.26 o                         
   2   4  13          0.01          1.56         3.80 o                         
   3   4  13         43.01         43.51         5.44 o                         
   4   4  13         17.88         13.41         4.82 o                         
  -2   5  13         21.64         19.46         5.01 o                         
  -1   5  13          0.01         -3.43         3.43 o                         
   0   5  13          0.27         -1.67         3.73 o                         
   1   5  13          0.29          3.42         4.70 o                         
   2   5  13          0.19          2.54         3.92 o                         
   3   5  13         15.39         16.86         4.66 o                         
   4   5  13        145.14        164.27        11.03 o                         
  -2   6  13         18.45         23.87         5.40 o                         
  -1   6  13         56.14         52.42        10.13 o                         
   0   6  13         39.56         36.01         6.60 o                         
   1   6  13         81.94         92.18        13.91 o                         
   2   6  13         23.78         22.98         5.64 o                         
   3   6  13          5.70          4.15         4.67 o                         
  -1   7  13         12.03          9.64         6.54 o                         
   0   7  13          0.58         -4.80         4.80 o                         
   1   7  13          4.58         -0.58         8.25 o                         
   2   7  13         19.10         31.09         7.30 o                         
  -1  -3  14         12.23          8.23         6.37 o                         
   0  -3  14          8.12          6.20         8.23 o                         
   1  -3  14          9.04          6.37         4.90 o                         
   2  -3  14          0.09          8.09         5.61 o                         
   3  -3  14         66.72         65.56         7.39 o                         
  -1  -2  14          0.17          1.56         7.77 o                         
   0  -2  14          7.61          3.32         4.59 o                         
   1  -2  14          1.05          8.08         4.53 o                         
   2  -2  14          0.65         -4.91         4.91 o                         
   3  -2  14         25.54         31.68         5.72 o                         
   4  -2  14          4.69          3.57         8.00 o                         
  -2  -1  14          1.04         -2.67         4.64 o                         
  -1  -1  14         20.42         19.69         5.52 o                         
   0  -1  14         25.15         27.62         6.95 o                         
   1  -1  14         49.41         71.74         9.23 o                         
   2  -1  14         20.73         10.63         4.13 o                         
   3  -1  14         56.53         56.79         6.34 o                         
   4  -1  14          9.74         14.82         6.42 o                         
  -2   0  14          8.06          7.76         5.30 o                         
  -1   0  14         35.40         34.74         5.74 o                         
   0   0  14         15.75          9.86         4.08 o                         
   1   0  14          1.49          1.32         3.71 o                         
   2   0  14         19.56         20.18         4.61 o                         
   3   0  14         38.15         43.54         5.45 o                         
   4   0  14          0.04         -4.51         4.51 o                         
  -2   1  14         14.68         18.45         4.62 o                         
  -1   1  14          0.06         -0.75         3.37 o                         
   0   1  14          3.52         -1.40         2.90 o                         
   1   1  14         53.34         36.01         5.94 o                         
   2   1  14         47.82         50.18         5.43 o                         
   3   1  14         27.34         27.36         3.76 o                         
   4   1  14          7.57          7.45         4.79 o                         
  -2   2  14          2.20          1.12         3.96 o                         
  -1   2  14         47.69         47.46         4.80 o                         
   0   2  14         79.35         69.99         8.22 o                         
   1   2  14          0.96         -3.09         5.13 o                         
   2   2  14         23.05         23.11         4.41 o                         
   3   2  14         32.14         41.33         4.60 o                         
   4   2  14          0.66          4.12         4.00 o                         
  -2   3  14          6.48         15.35         5.12 o                         
  -1   3  14          0.15          0.18         3.47 o                         
   0   3  14          7.40          6.05         3.92 o                         
   1   3  14        213.51        198.19        14.08 o                         
   2   3  14          6.81          4.64         3.81 o                         
   3   3  14          0.00         -2.51         4.09 o                         
   4   3  14         10.87          7.86         4.56 o                         
  -2   4  14          9.64         16.41         6.16 o                         
  -1   4  14          0.23         -2.52         3.47 o                         
   0   4  14          1.08         -0.98         3.36 o                         
   1   4  14          0.42          3.29         4.53 o                         
   2   4  14          0.39          3.75         5.00 o                         
   3   4  14          0.06          2.94         4.28 o                         
   4   4  14          3.97          2.48         4.07 o                         
  -2   5  14          0.29         -6.81         6.81 o                         
  -1   5  14         14.10         18.56         4.02 o                         
   0   5  14          0.17         -0.88         4.42 o                         
   1   5  14        231.72        298.17        19.60 o                         
   2   5  14         14.16         10.68         5.06 o                         
   3   5  14          0.34         -1.46         4.52 o                         
   4   5  14          0.48        -11.00        11.00 o                         
  -1   6  14          1.82          7.68         6.05 o                         
   0   6  14          5.33         13.43         4.79 o                         
   1   6  14         15.39         15.51         6.25 o                         
   2   6  14         11.66         20.54         8.14 o                         
   3   6  14          0.00         -4.05         5.46 o                         
   0   7  14          3.01         -9.14        12.14 o                         
   1   7  14         23.23         17.29         6.64 o                         
   2   7  14          2.28          5.40         8.14 o                         
  -1  -2  15          7.29         11.28        11.00 o                         
   0  -2  15          0.46         -5.10         5.10 o                         
   1  -2  15          1.40         -4.49         4.65 o                         
   2  -2  15         40.56         34.63         6.36 o                         
   3  -2  15          8.25         12.79         6.21 o                         
  -1  -1  15          2.58         -2.99         5.30 o                         
   0  -1  15          7.64         -3.95         5.10 o                         
   1  -1  15          1.82         -0.77         4.32 o                         
   2  -1  15          6.07         10.00         4.55 o                         
   3  -1  15          3.25         -3.94         4.81 o                         
  -2   0  15          0.06          2.17        10.85 o                         
  -1   0  15          0.06         -7.38         7.38 o                         
   0   0  15         14.61         23.49         5.79 o                         
   1   0  15         40.18         43.40         7.09 o                         
   2   0  15          0.04          6.17         3.89 o                         
   3   0  15          8.37          3.44         5.96 o                         
   4   0  15          0.85          6.36         4.86 o                         
  -2   1  15          0.15         -0.04         4.99 o                         
  -1   1  15          3.60          4.31         5.46 o                         
   0   1  15          0.87          5.05         4.71 o                         
   1   1  15          8.93          4.86         3.93 o                         
   2   1  15          9.11         16.19         4.74 o                         
   3   1  15          5.18          8.19         3.84 o                         
   4   1  15         27.02         29.26         5.02 o                         
  -2   2  15          0.05         -3.58         4.54 o                         
  -1   2  15          7.73          3.40         3.72 o                         
   0   2  15         99.63        104.94        14.68 o                         
   1   2  15         23.32         32.29         7.84 o                         
   2   2  15         18.53         17.98         5.64 o                         
   3   2  15          0.93          0.29         3.76 o                         
   4   2  15          0.80          3.65         4.23 o                         
  -2   3  15          9.63         12.47         7.44 o                         
  -1   3  15          3.00          0.47         3.88 o                         
   0   3  15          3.09          3.94         3.84 o                         
   1   3  15          0.09         -5.91         5.91 o                         
   2   3  15          3.02         -2.25         5.10 o                         
   3   3  15          7.14          2.55         4.03 o                         
   4   3  15          0.04         -4.16         4.65 o                         
  -2   4  15         15.02          7.68        11.35 o                         
  -1   4  15          5.25          0.73         4.02 o                         
   0   4  15         19.76         11.74         4.06 o                         
   1   4  15          0.29          4.28         5.30 o                         
   2   4  15          2.76         -5.15         5.16 o                         
   3   4  15          0.03         -5.36         5.36 o                         
  -1   5  15         12.00         18.44         8.40 o                         
   0   5  15          3.47          3.35         3.79 o                         
   1   5  15         27.98         37.73         9.00 o                         
   2   5  15         16.27         11.53         5.20 o                         
   3   5  15          3.50          5.48         5.94 o                         
   0   6  15          3.22         -2.82         4.88 o                         
   1   6  15          0.71         -4.30         4.60 o                         
   2   6  15          2.96          4.82         5.40 o                         
   0  -1  16         17.32         22.80         6.56 o                         
   1  -1  16          6.03          5.23         5.00 o                         
   2  -1  16          2.71          5.75         5.92 o                         
  -1   0  16          9.51         16.58         6.34 o                         
   0   0  16          4.75         10.27         7.21 o                         
   1   0  16          0.00          2.91         5.21 o                         
   2   0  16          0.42         -2.52         4.38 o                         
   3   0  16         19.07          9.52         5.37 o                         
  -1   1  16         15.55         21.66         8.20 o                         
   0   1  16          0.05          4.92         4.38 o                         
   1   1  16          0.17         -4.14         4.14 o                         
   2   1  16         19.91         20.07         5.29 o                         
   3   1  16          3.61          3.44         4.70 o                         
  -1   2  16         43.10         69.51         7.62 o                         
   0   2  16          3.41          9.06         6.74 o                         
   1   2  16          1.54          7.16         4.79 o                         
   2   2  16          4.23          1.20         4.53 o                         
   3   2  16         58.17         81.32         7.38 o                         
  -1   3  16         16.60         32.48         6.34 o                         
   0   3  16          3.96          8.35         5.48 o                         
   1   3  16          0.05          0.02         6.78 o                         
   2   3  16          2.70         -4.13         5.43 o                         
   3   3  16          5.46          4.15         5.03 o                         
  -1   4  16          0.11         -2.69         4.80 o                         
   0   4  16          0.59          2.65         5.18 o                         
   1   4  16          0.53          2.21         8.88 o                         
   2   4  16         11.98         11.03         6.04 o                         
   3   4  16         63.00         75.83         8.71 o                         
   0   5  16          9.72         11.81         5.19 o                         
   1   5  16         11.42         18.05         5.08 o                         
   2   5  16          0.53         -4.55         5.65 o                         
   1   0  17          2.08          6.58         6.17 o                         
   2   0  17          6.90          6.20         8.63 o                         
   0   1  17          1.55          2.72         8.24 o                         
   1   1  17          0.13         -3.37         5.07 o                         
   2   1  17         38.86         38.92         6.31 o                         
   0   2  17          0.63         -5.15         5.15 o                         
   1   2  17         14.05         23.79         5.80 o                         
   2   2  17         29.36         51.28         9.59 o                         
   0   3  17          0.13         -5.48         5.48 o                         
   1   3  17          0.98         10.23         5.48 o                         
   2   3  17         20.35         31.14         7.23 o                         
   1   4  17          0.02          4.41         5.83 o                         
   2   4  17         11.42         20.02         7.22 o                         
                                                                                
