# Supplementary material for: Crystal structures of N-[4-(tri­fluoro­meth­yl)phen­yl]benzamide and N-(4-meth­oxy­phen­yl)benz­amide at 173 K: a study of the energetics of conformational changes due to crystal packing
Source: Acta Crystallogr E Crystallogr Commun. 2022 Feb 8;78(Pt 3):297–305. doi: 10.1107/S2056989022000950 (PMC8900516; doi:10.1107/S2056989022000950)
Supplement: Supplementary file 4 [file e-78-00297-2sup3.hkl]

data_2                                                                          
_shelx_title ' mo_SL_5_50_C_0ma_a.res in P2(1)/c'                               
_shelx_refln_list_code          4                                               
_shelx_F_calc_maximum      212.96                                               
_exptl_crystal_F_000       480.00                                               
_reflns_d_resolution_high  0.7982                                               
                                                                                
loop_                                                                           
 _space_group_symop_operation_xyz                                               
 'x, y, z'                                                                      
 '-x, y+1/2, -z+1/2'                                                            
 '-x, -y, -z'                                                                   
 'x, -y-1/2, z-1/2'                                                             
                                                                                
_cell_length_a    26.7830                                                       
_cell_length_b     5.2477                                                       
_cell_length_c     8.1343                                                       
_cell_angle_alpha  90.000                                                       
_cell_angle_beta   97.594                                                       
_cell_angle_gamma  90.000                                                       
                                                                                
_shelx_F_squared_multiplier     1.000                                           
                                                                                
loop_                                                                           
 _refln_index_h                                                                 
 _refln_index_k                                                                 
 _refln_index_l                                                                 
 _refln_F_squared_calc                                                          
 _refln_F_squared_meas                                                          
 _refln_F_squared_sigma                                                         
 _refln_observed_status                                                         
   2   0   0       1844.17       1893.76       166.36 o                         
   3   0   0         17.05         19.23         1.47 o                         
   4   0   0       2156.20       2194.62       136.24 o                         
   5   0   0        467.12        469.97        29.36 o                         
   6   0   0        570.60        597.69        27.99 o                         
   7   0   0       1732.74       1801.07        70.41 o                         
   8   0   0        480.53        462.67        18.19 o                         
   9   0   0        646.60        642.45        25.28 o                         
  10   0   0        100.37        110.02         4.43 o                         
  11   0   0        658.28        717.56        25.90 o                         
  12   0   0       3992.15       4411.50       157.93 o                         
  13   0   0       3080.58       3531.31       126.40 o                         
  14   0   0        743.73        807.19        29.26 o                         
  15   0   0        474.21        564.05        20.57 o                         
  16   0   0        149.00        203.51         7.34 o                         
  17   0   0         95.18        113.20         4.51 o                         
  18   0   0         34.58         38.49         2.36 o                         
  19   0   0        568.83        530.69        19.65 o                         
  20   0   0         79.63         91.94         4.07 o                         
  21   0   0         20.31         28.22         1.93 o                         
  22   0   0         44.02         47.55         3.13 o                         
  23   0   0         29.51         40.24         3.44 o                         
  24   0   0        222.17        222.25        10.00 o                         
  25   0   0         94.10         85.84         5.70 o                         
  26   0   0        114.03        115.39         7.58 o                         
  27   0   0         67.81         71.20         5.47 o                         
  28   0   0        108.71        112.64         8.15 o                         
  29   0   0         27.12         38.48         5.08 o                         
  30   0   0          1.20          2.46         3.60 o                         
  31   0   0         69.60         87.31         8.37 o                         
  32   0   0         12.63         26.92         5.18 o                         
  33   0   0          5.79         14.50         5.88 o                         
   1   1   0        811.46        748.57        41.93 o                         
   2   1   0          0.00         -0.93         1.78 o                         
   3   1   0        274.39        241.60         8.32 o                         
   4   1   0       2103.32       2054.50        58.45 o                         
   5   1   0        733.01        706.28        19.30 o                         
   6   1   0        280.04        292.10         7.76 o                         
   7   1   0        571.92        530.53        13.90 o                         
   8   1   0       1295.79       1261.31        31.41 o                         
   9   1   0          0.11         -0.28         0.49 o                         
  10   1   0         40.76         45.01         1.56 o                         
  11   1   0       1097.58       1081.54        26.97 o                         
  12   1   0        119.51        138.20         3.66 o                         
  13   1   0        265.19        260.43         6.78 o                         
  14   1   0        457.23        484.11        12.27 o                         
  15   1   0        122.92        137.01         3.69 o                         
  16   1   0        144.81        151.77         4.15 o                         
  17   1   0        110.86        112.15         3.34 o                         
  18   1   0         90.83         97.31         3.16 o                         
  19   1   0        531.07        498.04        14.30 o                         
  20   1   0        721.89        704.38        19.77 o                         
  21   1   0         12.14         10.71         1.44 o                         
  22   1   0         13.07         10.39         1.20 o                         
  23   1   0        360.60        365.66        12.42 o                         
  24   1   0         66.21         56.83         3.35 o                         
  25   1   0         14.25         12.13         1.93 o                         
  26   1   0          8.68          5.52         1.75 o                         
  27   1   0         54.67         63.34         3.70 o                         
  28   1   0         52.46         44.57         3.37 o                         
  29   1   0          4.16          6.71         2.40 o                         
  30   1   0          6.97          3.89         2.86 o                         
  31   1   0          4.66         10.02         3.05 o                         
  32   1   0          1.26          4.14         3.07 o                         
   0   2   0        628.37        553.38        18.81 o                         
   1   2   0         52.34         60.66         1.90 o                         
   2   2   0         22.18         29.37         1.24 o                         
   3   2   0         42.46         54.76         1.95 o                         
   4   2   0       1002.87       1033.70        26.00 o                         
   5   2   0       1969.66       2017.70        50.36 o                         
   6   2   0       1166.26       1178.01        28.93 o                         
   7   2   0       1629.53       1690.18        41.30 o                         
   8   2   0         94.57        104.31         3.07 o                         
   9   2   0        464.07        515.66        12.86 o                         
  10   2   0        598.68        642.56        15.91 o                         
  11   2   0        191.26        195.25         5.11 o                         
  12   2   0         59.69         59.17         2.06 o                         
  13   2   0          0.07          0.56         0.73 o                         
  14   2   0        166.53        169.87         5.35 o                         
  15   2   0         62.48         59.62         2.62 o                         
  16   2   0          1.54          3.02         1.12 o                         
  17   2   0         26.11         26.79         2.00 o                         
  18   2   0        683.25        657.30        20.89 o                         
  19   2   0        865.77        836.33        26.41 o                         
  20   2   0        175.52        165.50         6.00 o                         
  21   2   0        485.73        469.10        16.70 o                         
  22   2   0        206.08        200.54         9.76 o                         
  23   2   0         19.66         20.21         2.21 o                         
  24   2   0          1.91          2.39         1.63 o                         
  25   2   0         22.50         21.42         2.47 o                         
  26   2   0          5.08          6.53         1.68 o                         
  27   2   0          0.85         -1.96         1.96 o                         
  28   2   0         14.68          8.64         2.52 o                         
  29   2   0         13.45         15.27         3.43 o                         
  30   2   0         16.97         20.25         3.20 o                         
  31   2   0          9.47         14.16         2.95 o                         
   1   3   0         36.50         39.21         1.52 o                         
   2   3   0          1.00          1.05         0.81 o                         
   3   3   0          8.84          6.67         1.32 o                         
   4   3   0        349.40        376.82         9.64 o                         
   5   3   0        186.95        199.76         5.58 o                         
   6   3   0         48.91         53.17         2.23 o                         
   7   3   0         35.34         41.83         1.96 o                         
   8   3   0          3.99          7.82         1.24 o                         
   9   3   0        509.94        507.96        13.80 o                         
  10   3   0         48.83         43.03         2.18 o                         
  11   3   0         15.02         20.86         1.72 o                         
  12   3   0          8.31         14.40         1.65 o                         
  13   3   0         32.94         33.04         2.02 o                         
  14   3   0        111.62        126.83         4.32 o                         
  15   3   0        194.10        186.49         6.50 o                         
  16   3   0        260.06        258.99         8.65 o                         
  17   3   0         26.75         29.36         3.26 o                         
  18   3   0        358.14        320.69        12.23 o                         
  19   3   0          4.65          5.79         1.77 o                         
  20   3   0          0.31         -0.43         1.55 o                         
  21   3   0         59.58         66.04         6.24 o                         
  22   3   0        241.30        247.68        10.96 o                         
  23   3   0         11.56         17.74         2.43 o                         
  24   3   0         19.77         28.80         3.10 o                         
  25   3   0          0.68         -1.81         1.81 o                         
  26   3   0          0.53         -2.01         2.79 o                         
  27   3   0          0.10         -0.06         2.17 o                         
  28   3   0          1.15          2.70         2.53 o                         
  29   3   0          4.39          4.66         2.35 o                         
   0   4   0         68.50         66.08         4.04 o                         
   1   4   0        248.95        238.10         7.00 o                         
   2   4   0        247.96        248.91         7.46 o                         
   3   4   0        108.21        116.85         4.03 o                         
   4   4   0         14.14          9.08         1.62 o                         
   5   4   0        220.62        217.11         6.88 o                         
   6   4   0         80.66         90.89         3.81 o                         
   7   4   0        220.63        217.61         6.92 o                         
   8   4   0          8.49          9.41         1.69 o                         
   9   4   0         37.36         43.27         2.56 o                         
  10   4   0          0.03         -1.66         1.66 o                         
  11   4   0        143.02        147.16         5.23 o                         
  12   4   0          0.10         -1.48         1.48 o                         
  13   4   0          0.13         -0.96         1.60 o                         
  14   4   0        285.74        282.40         9.43 o                         
  15   4   0        161.10        168.30         6.60 o                         
  16   4   0         22.51         18.12         2.25 o                         
  17   4   0        120.25        121.03         5.75 o                         
  18   4   0         31.03         33.02         2.94 o                         
  19   4   0         62.46         52.88         4.60 o                         
  20   4   0          0.00          3.37         1.92 o                         
  21   4   0         77.49         78.03         4.65 o                         
  22   4   0         18.06         17.64         2.68 o                         
  23   4   0          0.29          1.78         2.41 o                         
  24   4   0          4.23          3.25         2.68 o                         
  25   4   0         20.72         24.05         3.57 o                         
  26   4   0         20.32         20.41         3.19 o                         
   1   5   0         78.46         80.84         3.96 o                         
   2   5   0          5.80          5.65         1.76 o                         
   3   5   0        406.82        417.46        13.43 o                         
   4   5   0         51.35         61.44         3.47 o                         
   5   5   0        252.05        259.89         9.29 o                         
   6   5   0        299.81        295.68        11.49 o                         
   7   5   0          2.77          1.66         2.08 o                         
   8   5   0         98.38         95.98         4.64 o                         
   9   5   0        162.96        171.04         8.40 o                         
  10   5   0         36.09         32.80         2.82 o                         
  11   5   0         12.64         14.43         2.60 o                         
  12   5   0         38.11         29.19         2.88 o                         
  13   5   0          8.04          9.07         2.44 o                         
  14   5   0          6.30          3.21         2.13 o                         
  15   5   0          2.21          1.32         2.05 o                         
  16   5   0         12.73          6.69         2.91 o                         
  17   5   0          2.11          0.57         2.61 o                         
  18   5   0          2.18         -0.05         2.38 o                         
  19   5   0         16.81         11.89         2.82 o                         
  20   5   0          8.30          3.68         2.64 o                         
  21   5   0          0.06         -1.51         2.49 o                         
   0   6   0        137.29        165.56        11.90 o                         
   1   6   0         15.87         22.34         3.52 o                         
   2   6   0         20.13         19.52         3.30 o                         
   3   6   0         75.22         84.23         5.71 o                         
   4   6   0         11.56         13.57         3.14 o                         
   5   6   0          0.85          4.54         2.85 o                         
   6   6   0          0.75         -2.59         2.59 o                         
   7   6   0         12.53          7.52         3.32 o                         
   8   6   0         21.67         23.14         3.80 o                         
   9   6   0          1.54          6.03         2.95 o                         
  10   6   0         17.54         13.93         3.76 o                         
  11   6   0          0.12         -3.06         3.06 o                         
  12   6   0         31.04         49.23         4.83 o                         
  13   6   0          2.83          1.94         3.16 o                         
 -33   1   1          1.03          0.53         3.04 o                         
 -32   1   1          0.05         -1.78         2.01 o                         
 -31   1   1          9.35          8.08         2.16 o                         
 -30   1   1          0.17         -0.38         1.82 o                         
 -29   1   1          3.14          2.69         1.48 o                         
 -28   1   1          3.20          6.07         1.54 o                         
 -27   1   1         95.94        100.13         4.82 o                         
 -26   1   1        123.77        121.73         5.61 o                         
 -25   1   1          7.53          8.72         1.59 o                         
 -24   1   1         51.97         58.97         3.42 o                         
 -23   1   1        680.51        596.54        19.09 o                         
 -22   1   1         18.22         23.00         1.76 o                         
 -21   1   1        363.59        348.45        11.09 o                         
 -20   1   1         17.75         15.60         1.75 o                         
 -19   1   1         79.01         85.59         4.65 o                         
 -18   1   1         35.74         43.61         2.26 o                         
 -17   1   1        375.93        349.82        10.10 o                         
 -16   1   1         30.50         51.32         2.32 o                         
 -15   1   1         35.06         64.37         3.27 o                         
 -14   1   1        562.73        592.40        15.64 o                         
 -13   1   1        253.96        266.90         7.25 o                         
 -12   1   1        299.43        323.87         8.30 o                         
 -11   1   1        118.18        120.09         3.41 o                         
 -10   1   1        419.87        432.01        11.46 o                         
  -9   1   1       1457.18       1478.79        36.80 o                         
  -8   1   1         63.73         68.37         2.04 o                         
  -7   1   1        187.82        190.87         5.39 o                         
  -6   1   1         13.34         33.92         1.69 o                         
  -5   1   1        701.18        690.50        18.92 o                         
  -4   1   1        138.99        137.61         4.22 o                         
  -3   1   1         67.99        126.84         8.08 o                         
  -2   1   1      12115.42      12020.35       350.21 o                         
  -1   1   1       8659.13       8606.08       250.88 o                         
   0   1   1       3069.02       2951.21        83.95 o                         
   1   1   1        153.73        154.92         7.49 o                         
   2   1   1       2221.46       2117.58        58.71 o                         
   3   1   1         15.79         19.04         0.91 o                         
   4   1   1        273.62        240.51         6.24 o                         
   5   1   1        669.20        631.97        16.15 o                         
   6   1   1        508.74        487.03        12.28 o                         
   7   1   1        177.25        188.18         5.28 o                         
   8   1   1         15.64         62.53         6.80 o                         
   9   1   1        382.82        372.43         9.65 o                         
  10   1   1        215.21        223.04         5.76 o                         
  11   1   1        769.39        795.33        20.77 o                         
  12   1   1         21.21         29.02         1.14 o                         
  13   1   1        337.18        412.87        10.43 o                         
  14   1   1        618.12        594.05        15.23 o                         
  15   1   1        248.10        244.09         6.39 o                         
  16   1   1          4.54         19.61         1.11 o                         
  17   1   1         26.44         30.06         1.33 o                         
  18   1   1        144.10        134.24         4.21 o                         
  19   1   1         19.21         19.33         1.56 o                         
  20   1   1        617.36        601.21        16.66 o                         
  21   1   1         55.13         57.83         2.73 o                         
  22   1   1         16.32         40.23         2.24 o                         
  23   1   1        324.24        296.12         9.31 o                         
  24   1   1         93.52         85.65         3.85 o                         
  25   1   1         57.40         57.19         3.27 o                         
  26   1   1         39.79         41.71         3.54 o                         
  27   1   1          0.01          0.36         2.80 o                         
  28   1   1         19.03         18.45         3.01 o                         
  29   1   1          2.01          0.29         2.49 o                         
  30   1   1          1.38          4.06         2.85 o                         
  31   1   1         10.17         12.28         3.43 o                         
  32   1   1         63.27         69.87         6.77 o                         
 -31   2   1          9.28          9.06         2.42 o                         
 -30   2   1         12.00         10.21         2.17 o                         
 -29   2   1          0.08         -0.34         1.85 o                         
 -28   2   1          0.14          0.66         1.80 o                         
 -27   2   1          4.20          0.47         2.03 o                         
 -26   2   1         41.02         40.59         2.92 o                         
 -25   2   1         12.74         11.54         1.97 o                         
 -24   2   1        194.72        191.43         9.88 o                         
 -23   2   1          5.55          6.47         1.62 o                         
 -22   2   1          5.23         17.81         2.33 o                         
 -21   2   1         23.76         33.60         3.97 o                         
 -20   2   1        251.70        241.67         8.07 o                         
 -19   2   1         20.05         17.68         1.63 o                         
 -18   2   1         33.03         37.54         2.10 o                         
 -17   2   1        478.69        453.84        13.82 o                         
 -16   2   1          0.02         -0.98         0.98 o                         
 -15   2   1        186.68        174.81         5.56 o                         
 -14   2   1         15.83         18.80         1.55 o                         
 -13   2   1         38.57         47.86         1.82 o                         
 -12   2   1         35.20         35.28         1.70 o                         
 -11   2   1         54.47         73.90         2.38 o                         
 -10   2   1        267.51        321.28         7.93 o                         
  -9   2   1          3.02          1.68         0.79 o                         
  -8   2   1         17.03         44.25         2.16 o                         
  -7   2   1         90.95        115.64         3.37 o                         
  -6   2   1          5.22         32.74         1.93 o                         
  -5   2   1        511.15        534.99        13.43 o                         
  -4   2   1       1289.36       1270.44        30.68 o                         
  -3   2   1        418.85        460.52        11.43 o                         
  -2   2   1        758.31        762.00        18.15 o                         
  -1   2   1         73.19         81.96         2.42 o                         
   0   2   1         52.69         52.31         1.79 o                         
   1   2   1          0.48         20.50         1.72 o                         
   2   2   1        215.43        238.52         5.67 o                         
   3   2   1        152.57        210.33         5.25 o                         
   4   2   1          2.64         17.96         1.21 o                         
   5   2   1        878.01        863.51        21.31 o                         
   6   2   1          7.07          9.07         0.86 o                         
   7   2   1        863.77        865.70        20.90 o                         
   8   2   1         11.23         12.76         0.96 o                         
   9   2   1        198.74        225.11         5.54 o                         
  10   2   1        396.72        397.83         9.84 o                         
  11   2   1          3.10          5.41         0.82 o                         
  12   2   1         43.43         53.88         2.04 o                         
  13   2   1          0.86         -0.05         0.85 o                         
  14   2   1        141.61        141.62         4.65 o                         
  15   2   1          1.76          1.64         1.13 o                         
  16   2   1         73.05         93.74         5.72 o                         
  17   2   1         18.66         21.33         1.69 o                         
  18   2   1         46.20         50.37         2.55 o                         
  19   2   1          3.19         11.52         1.56 o                         
  20   2   1        255.37        243.37        10.84 o                         
  21   2   1        250.64        237.54        10.08 o                         
  22   2   1         45.71         43.17         3.75 o                         
  23   2   1          7.05         10.82         2.39 o                         
  24   2   1        170.84        158.68        12.57 o                         
  25   2   1         22.92         20.07         2.70 o                         
  26   2   1          3.67         -1.30         1.84 o                         
  27   2   1          0.28         -1.95         1.95 o                         
  28   2   1         11.16         15.11         3.89 o                         
  29   2   1          4.23          6.10         2.54 o                         
  30   2   1          2.68          0.73         2.04 o                         
  31   2   1          0.05         -0.99         4.41 o                         
 -29   3   1         10.68          7.66         3.57 o                         
 -28   3   1          2.58          3.22         2.23 o                         
 -27   3   1          8.72          7.66         2.34 o                         
 -26   3   1          1.02         -1.37         1.91 o                         
 -25   3   1          4.81          4.80         2.00 o                         
 -24   3   1        144.53        145.20        10.38 o                         
 -23   3   1          5.20          7.10         1.96 o                         
 -22   3   1         12.62         16.77         2.66 o                         
 -21   3   1        130.03        154.05         8.85 o                         
 -20   3   1        474.78        441.50        15.38 o                         
 -19   3   1         21.06         22.97         2.91 o                         
 -18   3   1         87.86        115.19         5.05 o                         
 -17   3   1          3.06         29.21         2.47 o                         
 -16   3   1         38.32         43.63         3.03 o                         
 -15   3   1          3.69          4.87         1.46 o                         
 -14   3   1         56.14         54.79         3.39 o                         
 -13   3   1          1.47          2.49         1.30 o                         
 -12   3   1          9.59          9.63         1.50 o                         
 -11   3   1         12.33         11.02         1.41 o                         
 -10   3   1          0.07         -0.13         1.19 o                         
  -9   3   1        126.31        141.67         4.40 o                         
  -8   3   1        506.47        515.11        12.97 o                         
  -7   3   1        595.02        599.48        15.51 o                         
  -6   3   1        104.35        117.48         3.74 o                         
  -5   3   1        730.33        809.16        20.25 o                         
  -4   3   1          2.75          5.18         1.20 o                         
  -3   3   1         65.41        102.46         3.15 o                         
  -2   3   1          9.12          6.24         1.00 o                         
  -1   3   1         27.87         26.18         1.37 o                         
   0   3   1        144.09        143.98         3.92 o                         
   1   3   1         56.10         63.51         2.08 o                         
   2   3   1        874.79        868.07        19.38 o                         
   3   3   1         13.07         13.19         1.07 o                         
   4   3   1       1610.74       1638.30        38.87 o                         
   5   3   1        172.61        178.11         5.06 o                         
   6   3   1        144.82        179.10         5.08 o                         
   7   3   1        167.05        211.16         6.01 o                         
   8   3   1         10.63         10.61         1.25 o                         
   9   3   1          8.34          5.68         1.21 o                         
  10   3   1         12.19         13.05         1.46 o                         
  11   3   1         14.77         19.38         1.69 o                         
  12   3   1          0.32         -0.34         1.06 o                         
  13   3   1         39.33         41.70         2.18 o                         
  14   3   1         10.26         10.71         1.39 o                         
  15   3   1        361.93        348.78        10.76 o                         
  16   3   1        705.51        663.40        22.29 o                         
  17   3   1        736.48        692.48        23.61 o                         
  18   3   1         49.53         49.44         3.15 o                         
  19   3   1        111.29        134.43         6.95 o                         
  20   3   1        543.27        496.56        23.95 o                         
  21   3   1         91.39         95.11         7.39 o                         
  22   3   1         10.84          8.33         2.39 o                         
  23   3   1         64.26         66.19         4.31 o                         
  24   3   1          2.51          0.13         2.79 o                         
  25   3   1          0.98         -1.84         1.84 o                         
  26   3   1         23.31         26.78         3.08 o                         
  27   3   1         30.77         38.67         5.25 o                         
  28   3   1          0.25          0.71         2.10 o                         
 -26   4   1         63.22         74.58         5.42 o                         
 -25   4   1          0.20          0.94         2.44 o                         
 -24   4   1        196.83        215.94        13.78 o                         
 -23   4   1         88.43        107.26         6.54 o                         
 -22   4   1          0.84          4.99         2.18 o                         
 -21   4   1         59.50         66.80         4.77 o                         
 -20   4   1         61.27         65.04         5.82 o                         
 -19   4   1         76.48         72.13         5.16 o                         
 -18   4   1        113.19        114.54         7.43 o                         
 -17   4   1        101.76        109.40         5.17 o                         
 -16   4   1          4.92         10.74         2.06 o                         
 -15   4   1        129.86        136.18         5.67 o                         
 -14   4   1          0.49         -0.90         2.02 o                         
 -13   4   1         60.62         60.65         3.09 o                         
 -12   4   1          0.93          2.09         1.55 o                         
 -11   4   1         17.51         28.10         2.09 o                         
 -10   4   1          1.30          2.07         1.52 o                         
  -9   4   1         35.76         28.79         2.08 o                         
  -8   4   1        414.32        386.23        10.77 o                         
  -7   4   1          2.16          3.05         1.57 o                         
  -6   4   1         84.18         79.58         3.47 o                         
  -5   4   1        282.99        284.27         9.06 o                         
  -4   4   1        102.96        110.35         4.28 o                         
  -3   4   1         51.93         73.61         3.48 o                         
  -2   4   1         15.38         24.75         2.17 o                         
  -1   4   1         77.43         73.60         3.09 o                         
   0   4   1          3.91          3.37         1.34 o                         
   1   4   1        300.06        267.94         7.47 o                         
   2   4   1        323.47        311.99         8.32 o                         
   3   4   1         45.61         42.89         2.03 o                         
   4   4   1        106.24        132.48         4.29 o                         
   5   4   1         34.49         32.99         2.02 o                         
   6   4   1         58.92         56.67         2.83 o                         
   7   4   1          1.41         14.33         1.77 o                         
   8   4   1          0.27          2.14         1.85 o                         
   9   4   1          0.75          0.54         1.59 o                         
  10   4   1         37.40         33.71         2.46 o                         
  11   4   1         13.55         11.34         1.94 o                         
  12   4   1         30.71         33.60         2.47 o                         
  13   4   1          1.63          1.62         1.73 o                         
  14   4   1          4.95         12.24         1.83 o                         
  15   4   1        250.28        254.40         8.79 o                         
  16   4   1        225.80        223.30         8.58 o                         
  17   4   1         14.20         23.28         3.36 o                         
  18   4   1          0.05          0.03         1.99 o                         
  19   4   1         23.89         20.57         2.68 o                         
  20   4   1          0.67         -0.50         2.26 o                         
  21   4   1         98.38        104.53         6.83 o                         
  22   4   1         26.92         33.27         3.55 o                         
  23   4   1         29.38         44.52         4.10 o                         
  24   4   1          0.00          2.23         2.43 o                         
  25   4   1          5.07          8.76         2.93 o                         
 -21   5   1          1.80          3.87         2.69 o                         
 -20   5   1          0.04         -0.75         2.50 o                         
 -19   5   1         14.33         15.45         2.90 o                         
 -18   5   1          1.10          5.10         2.57 o                         
 -17   5   1         57.17         52.92         4.29 o                         
 -16   5   1          3.99          6.65         2.54 o                         
 -15   5   1         17.52         17.18         3.20 o                         
 -14   5   1         24.54         25.57         3.09 o                         
 -13   5   1         59.62         55.19         4.71 o                         
 -12   5   1         45.89         55.36         3.75 o                         
 -11   5   1         24.71         25.45         2.73 o                         
 -10   5   1         35.53         38.12         3.09 o                         
  -9   5   1         16.69         22.39         3.41 o                         
  -8   5   1          2.13          3.71         1.99 o                         
  -7   5   1          0.27          3.04         2.14 o                         
  -6   5   1         11.22         13.10         2.36 o                         
  -5   5   1        138.23        138.05         6.33 o                         
  -4   5   1          6.58          7.27         2.06 o                         
  -3   5   1          9.65         20.70         2.33 o                         
  -2   5   1        388.60        408.93        13.70 o                         
  -1   5   1        334.99        342.61        12.06 o                         
   0   5   1         32.47         47.55         3.39 o                         
   1   5   1         82.01         87.62         4.33 o                         
   2   5   1        178.86        186.24         8.30 o                         
   3   5   1         12.81         14.81         2.93 o                         
   4   5   1          4.30          2.91         2.28 o                         
   5   5   1          0.04         -2.09         2.09 o                         
   6   5   1         13.50         13.22         2.49 o                         
   7   5   1         71.71         80.33         5.13 o                         
   8   5   1          7.48          2.40         2.07 o                         
   9   5   1          2.50          0.85         2.35 o                         
  10   5   1         48.55         49.33         3.58 o                         
  11   5   1         47.09         57.75         3.73 o                         
  12   5   1          0.01          3.52         2.18 o                         
  13   5   1         43.36         48.05         3.42 o                         
  14   5   1         46.36         46.61         3.32 o                         
  15   5   1          8.57          8.62         2.30 o                         
  16   5   1          7.86          4.40         2.88 o                         
  17   5   1          4.76          5.11         2.49 o                         
  18   5   1         19.56         20.59         3.25 o                         
  19   5   1          0.01         -2.16         2.80 o                         
  20   5   1         51.40         47.66         5.19 o                         
 -13   6   1          0.34         -3.03         3.03 o                         
 -12   6   1          0.08         -2.81         2.81 o                         
 -11   6   1          5.02          7.56         2.97 o                         
 -10   6   1          1.95         -0.95         2.82 o                         
  -9   6   1          8.14          9.71         2.98 o                         
  -8   6   1          1.21          0.98         3.31 o                         
  -7   6   1         32.61         27.19         5.88 o                         
  -6   6   1          9.05         10.09         3.19 o                         
  -5   6   1        169.83        187.55         9.63 o                         
  -4   6   1         14.43         15.53         2.76 o                         
  -3   6   1         12.68         17.31         2.92 o                         
  -2   6   1         20.38         23.41         3.49 o                         
  -1   6   1          2.07          2.00         3.23 o                         
   0   6   1          2.20          0.10         2.79 o                         
   1   6   1          0.53          1.52         2.71 o                         
   2   6   1         98.05         99.84         6.67 o                         
   3   6   1          2.59          2.75         2.87 o                         
   4   6   1         17.20         16.47         3.47 o                         
   5   6   1         22.17         18.34         3.44 o                         
   6   6   1         35.08         25.64         4.23 o                         
   7   6   1         32.06         35.55         4.14 o                         
   8   6   1          0.90         -2.79         2.79 o                         
   9   6   1          6.73          2.25         3.49 o                         
  10   6   1          3.91          4.34         3.40 o                         
  11   6   1         24.89         22.33         4.18 o                         
  12   6   1          3.93         10.76         3.85 o                         
 -33   0   2         15.50         17.69         3.36 o                         
 -32   0   2          0.56          0.47         2.89 o                         
 -31   0   2          0.62          0.14         2.12 o                         
 -30   0   2          0.16         -0.63         2.27 o                         
 -29   0   2        133.94        123.49         8.71 o                         
 -28   0   2          2.72          4.16         3.41 o                         
 -27   0   2        130.58        123.89         8.58 o                         
 -26   0   2          0.06          5.02         2.33 o                         
 -25   0   2        239.50        235.02        13.63 o                         
 -24   0   2        275.18        245.69        14.11 o                         
 -23   0   2        915.84        855.01        38.61 o                         
 -22   0   2        154.32        156.51         7.56 o                         
 -21   0   2        452.65        433.24        18.71 o                         
 -20   0   2         82.29         80.23         6.72 o                         
 -19   0   2        227.35        222.59         9.93 o                         
 -18   0   2        380.20        354.65        15.42 o                         
 -17   0   2         12.07         11.28         2.42 o                         
 -16   0   2        186.80        185.08         7.51 o                         
 -15   0   2        329.14        322.12        11.97 o                         
 -14   0   2        535.34        534.41        19.43 o                         
 -12   0   2         70.82         76.61         8.89 o                         
 -10   0   2        343.34        313.42        10.65 o                         
  -9   0   2         28.32         27.33         1.78 o                         
  -8   0   2        578.38        568.44        20.51 o                         
  -7   0   2       1539.29       1452.82        54.54 o                         
  -6   0   2        625.98        594.20        21.36 o                         
  -5   0   2         72.54        102.43        39.91 o                         
  -4   0   2        832.46        813.55        30.73 o                         
  -3   0   2      45351.14      50981.86      2093.73 o                         
  -2   0   2       3007.06       2821.70       124.05 o                         
  -1   0   2       8941.10       8819.04       385.30 o                         
   0   0   2         75.45         83.86         5.51 o                         
   1   0   2       2279.95       2165.96       119.85 o                         
   2   0   2        400.23        370.47        16.70 o                         
   3   0   2       3961.28       3879.40       133.02 o                         
   4   0   2        151.47        154.29         6.27 o                         
   5   0   2       1122.67       1128.14        44.65 o                         
   6   0   2       1370.00       1335.32        48.15 o                         
   7   0   2        401.57        429.16        15.09 o                         
   8   0   2        504.39        487.70        16.39 o                         
   9   0   2       2659.19       2666.82        91.84 o                         
  10   0   2       1863.44       1980.19        74.28 o                         
  11   0   2       5643.07       6027.07       225.63 o                         
  12   0   2        189.35        231.48         8.82 o                         
  13   0   2        549.39        605.74        22.08 o                         
  14   0   2        151.32        164.53         6.39 o                         
  15   0   2         13.55         18.07         1.29 o                         
  16   0   2         14.39         29.35         2.38 o                         
  17   0   2         15.06         16.05         1.84 o                         
  18   0   2        111.54        118.11         5.37 o                         
  19   0   2          0.07          8.46         1.78 o                         
  20   0   2         25.50         26.03         2.46 o                         
  21   0   2         23.20         30.34         3.96 o                         
  22   0   2        226.62        213.53        10.16 o                         
  23   0   2          1.05          4.11         2.36 o                         
  24   0   2        298.22        276.83        13.44 o                         
  25   0   2         78.54         72.17         7.67 o                         
  26   0   2         46.28         50.70         5.17 o                         
  27   0   2         12.00          9.52         3.76 o                         
  28   0   2         32.62         35.44         5.31 o                         
  29   0   2          4.37          2.02         5.59 o                         
  30   0   2         20.29         14.29        14.70 o                         
  31   0   2         23.31         24.91         7.87 o                         
 -33   1   2          8.95          4.64         4.79 o                         
 -32   1   2          2.05         -0.63         2.01 o                         
 -31   1   2         11.57          8.57         2.36 o                         
 -30   1   2         23.15         28.23         3.04 o                         
 -29   1   2         12.25          8.99         2.13 o                         
 -28   1   2         40.24         39.48         3.15 o                         
 -27   1   2          0.05         -0.15         1.52 o                         
 -26   1   2         99.30        100.88         5.06 o                         
 -25   1   2         41.40         42.93         2.77 o                         
 -24   1   2         18.00         21.10         1.95 o                         
 -23   1   2          0.37          1.53         1.23 o                         
 -22   1   2        527.06        530.57        16.90 o                         
 -21   1   2        348.51        329.65        10.54 o                         
 -20   1   2        210.34        211.08         7.11 o                         
 -19   1   2        296.59        300.00         9.59 o                         
 -18   1   2          0.01          1.88         1.16 o                         
 -17   1   2        362.49        347.78        10.63 o                         
 -16   1   2         13.38         11.86         1.17 o                         
 -15   1   2        108.84        113.08         3.77 o                         
 -14   1   2        214.64        209.48         5.57 o                         
 -13   1   2         84.15         83.05         2.35 o                         
 -12   1   2        123.06        158.99         4.09 o                         
 -11   1   2        193.44        201.12         5.03 o                         
 -10   1   2         42.46         56.02         1.93 o                         
  -9   1   2       2669.35       2659.45        66.91 o                         
  -8   1   2        501.24        507.43        13.35 o                         
  -7   1   2        797.18        780.35        20.42 o                         
  -6   1   2        781.12        729.76        19.22 o                         
  -5   1   2        147.38        158.11         4.18 o                         
  -4   1   2       8200.34       7760.41       188.52 o                         
  -3   1   2        275.36        282.61         9.41 o                         
  -2   1   2       7556.04       7420.81       200.63 o                         
  -1   1   2       1906.53       1872.01        49.64 o                         
   0   1   2       3746.01       3853.89        99.65 o                         
   1   1   2       4922.87       4808.12       119.17 o                         
   2   1   2          1.99          3.61         1.47 o                         
   3   1   2       1034.67        987.41        24.12 o                         
   4   1   2        212.62        214.56         5.33 o                         
   5   1   2         14.00         17.92         1.35 o                         
   6   1   2        202.27        200.66         5.40 o                         
   7   1   2        201.85        235.07         7.47 o                         
   8   1   2         13.28         13.60         0.79 o                         
   9   1   2        474.90        490.18        12.16 o                         
  10   1   2       1159.62       1172.40        27.50 o                         
  11   1   2         35.42         49.07         1.55 o                         
  12   1   2        238.81        244.26         6.09 o                         
  13   1   2         69.68         73.58         2.17 o                         
  14   1   2        205.54        193.23         5.02 o                         
  15   1   2         64.69         64.77         2.08 o                         
  16   1   2          3.84          2.53         0.85 o                         
  17   1   2        392.01        380.17        10.60 o                         
  18   1   2        270.31        272.00         8.14 o                         
  19   1   2        232.23        238.05         7.28 o                         
  20   1   2        263.64        259.70         8.10 o                         
  21   1   2         16.25         15.85         1.71 o                         
  22   1   2         59.05         36.29         2.46 o                         
  23   1   2         20.40         24.64         2.59 o                         
  24   1   2          4.19          1.94         2.27 o                         
  25   1   2          2.79          1.37         2.18 o                         
  26   1   2         83.65         71.50         4.54 o                         
  27   1   2          0.11         -2.36         2.36 o                         
  28   1   2          2.49          3.24         2.78 o                         
  29   1   2         17.90         24.23         4.05 o                         
  30   1   2         23.44         30.99         4.51 o                         
  31   1   2         16.96         26.77         6.32 o                         
 -31   2   2          0.38          1.90         2.16 o                         
 -30   2   2          2.67          4.72         2.43 o                         
 -29   2   2          0.45          0.43         1.94 o                         
 -28   2   2         95.61         95.52         5.09 o                         
 -27   2   2         11.55         19.21         2.42 o                         
 -26   2   2          0.05         -0.96         1.67 o                         
 -25   2   2          3.10          2.18         1.62 o                         
 -24   2   2          1.22          0.46         1.55 o                         
 -23   2   2         73.24         76.63         6.54 o                         
 -22   2   2        457.64        409.82        14.26 o                         
 -21   2   2         33.46         42.73         3.19 o                         
 -20   2   2          1.63         17.50         2.16 o                         
 -19   2   2         52.91         57.22         4.15 o                         
 -18   2   2          0.05         -1.09         1.09 o                         
 -17   2   2         10.64         19.20         2.34 o                         
 -16   2   2        273.37        272.46         7.72 o                         
 -15   2   2         58.34         60.60         3.25 o                         
 -14   2   2         25.93         31.31         1.62 o                         
 -13   2   2        814.39        752.36        19.30 o                         
 -12   2   2         44.83         59.34         2.13 o                         
 -11   2   2        235.27        235.39         6.36 o                         
 -10   2   2       1049.82       1051.67        26.74 o                         
  -9   2   2        239.52        230.56         6.40 o                         
  -8   2   2         95.93        114.07         3.53 o                         
  -7   2   2        134.40        139.84         4.06 o                         
  -6   2   2          1.18          3.91         0.77 o                         
  -5   2   2         25.18         21.87         1.37 o                         
  -4   2   2        416.97        416.26        10.20 o                         
  -3   2   2        918.67        929.65        21.78 o                         
  -2   2   2         35.28         32.69         1.27 o                         
  -1   2   2         15.60          9.00         0.91 o                         
   0   2   2         13.40         12.15         0.91 o                         
   1   2   2        322.00        332.47         8.70 o                         
   2   2   2        728.56        746.46        19.35 o                         
   3   2   2        464.97        439.84        11.33 o                         
   4   2   2         99.27         92.44         2.67 o                         
   5   2   2         57.83         62.51         2.06 o                         
   6   2   2        889.65        929.60        22.43 o                         
   7   2   2         59.91         61.00         2.01 o                         
   8   2   2         98.69        118.17         3.25 o                         
   9   2   2         17.34         20.84         1.13 o                         
  10   2   2          7.25          4.16         0.77 o                         
  11   2   2          7.96         23.44         2.36 o                         
  12   2   2        316.15        311.41         9.19 o                         
  13   2   2         10.49         10.46         1.29 o                         
  14   2   2          2.71          5.40         1.39 o                         
  15   2   2        957.38        831.89        26.84 o                         
  16   2   2         10.98         10.87         1.57 o                         
  17   2   2          2.80          1.08         1.29 o                         
  18   2   2       1646.06       1476.07        51.11 o                         
  19   2   2        506.31        445.06        14.97 o                         
  20   2   2         11.90         12.58         1.91 o                         
  21   2   2        100.02        108.13         4.87 o                         
  22   2   2          6.50          8.39         1.57 o                         
  23   2   2         23.63         25.89         2.52 o                         
  24   2   2          0.34          2.27         1.92 o                         
  25   2   2          5.10          3.93         2.02 o                         
  26   2   2          1.61          3.32         1.97 o                         
  27   2   2          0.40          2.83         2.04 o                         
  28   2   2          0.25         -1.57         1.83 o                         
  29   2   2          0.05         -1.69         1.69 o                         
  30   2   2         26.03         29.42         5.11 o                         
 -29   3   2          0.00          0.45         2.17 o                         
 -28   3   2          5.42          4.58         2.16 o                         
 -27   3   2          1.84          2.08         2.06 o                         
 -26   3   2          4.74          4.30         2.58 o                         
 -25   3   2        158.42        174.52        10.73 o                         
 -24   3   2          2.04         -0.31         1.85 o                         
 -23   3   2         58.12         69.38         5.12 o                         
 -22   3   2         27.90         26.03         2.85 o                         
 -21   3   2         16.27         13.09         2.19 o                         
 -20   3   2         23.21         29.32         3.00 o                         
 -19   3   2        109.21        105.71         4.83 o                         
 -18   3   2         58.45         50.39         3.40 o                         
 -17   3   2         27.49         37.64         5.18 o                         
 -16   3   2        215.02        182.77         6.81 o                         
 -15   3   2         12.65         11.32         1.68 o                         
 -14   3   2         14.86         14.77         1.74 o                         
 -13   3   2         83.46         84.63         3.47 o                         
 -12   3   2         25.23         26.11         1.79 o                         
 -11   3   2         22.40         24.99         1.84 o                         
 -10   3   2        112.47        113.86         3.89 o                         
  -9   3   2         99.02        102.09         3.54 o                         
  -8   3   2         84.64         84.91         3.09 o                         
  -7   3   2        516.13        507.18        13.22 o                         
  -6   3   2          0.24          1.36         1.40 o                         
  -5   3   2          7.37          7.60         1.15 o                         
  -4   3   2        678.79        620.79        15.40 o                         
  -3   3   2         31.77         27.64         1.59 o                         
  -2   3   2         22.82         22.02         1.59 o                         
  -1   3   2         68.30         71.01         2.47 o                         
   0   3   2         82.41         85.66         2.98 o                         
   1   3   2         83.84         92.64         3.13 o                         
   2   3   2        134.86        154.33         4.36 o                         
   3   3   2        195.70        185.13         5.03 o                         
   4   3   2         42.98         50.25         1.96 o                         
   5   3   2          5.36          6.62         1.55 o                         
   6   3   2        244.76        245.49         6.68 o                         
   7   3   2         29.67         31.52         1.82 o                         
   8   3   2          3.37          1.65         1.33 o                         
   9   3   2         16.67         15.46         1.66 o                         
  10   3   2         25.94         24.43         1.61 o                         
  11   3   2        125.98        126.93         4.19 o                         
  12   3   2        230.14        214.86         6.84 o                         
  13   3   2        211.13        195.71         6.59 o                         
  14   3   2          0.17         -1.12         1.67 o                         
  15   3   2       1033.63        943.67        32.30 o                         
  16   3   2          0.02          1.33         1.66 o                         
  17   3   2          4.42          3.70         1.76 o                         
  18   3   2         38.35         35.76         3.39 o                         
  19   3   2         39.52         42.09         3.64 o                         
  20   3   2          7.04          7.64         2.39 o                         
  21   3   2         16.00         17.21         3.42 o                         
  22   3   2         12.93         12.13         2.32 o                         
  23   3   2          1.34          1.96         1.94 o                         
  24   3   2         15.07         12.74         2.65 o                         
  25   3   2         18.44         15.74         3.37 o                         
  26   3   2          4.96          6.25         2.50 o                         
  27   3   2         10.16         12.89         2.29 o                         
 -26   4   2          6.43          3.40         2.49 o                         
 -25   4   2         10.42         11.26         3.54 o                         
 -24   4   2         36.42         40.56         4.35 o                         
 -23   4   2          5.18          5.79         2.23 o                         
 -22   4   2         75.00         68.07         4.77 o                         
 -21   4   2          4.10          5.75         2.18 o                         
 -20   4   2         50.41         50.22         3.46 o                         
 -19   4   2         48.07         44.02         3.78 o                         
 -18   4   2        101.35        103.01         5.04 o                         
 -17   4   2        170.32        161.10         6.64 o                         
 -16   4   2          5.15          0.87         1.79 o                         
 -15   4   2          1.57          1.19         1.78 o                         
 -14   4   2         15.67         14.78         2.03 o                         
 -13   4   2         85.48         83.07         3.78 o                         
 -12   4   2         50.02         47.79         2.80 o                         
 -11   4   2          6.09          5.03         1.75 o                         
 -10   4   2        140.14        130.58         5.12 o                         
  -9   4   2         87.50         88.13         3.93 o                         
  -8   4   2        392.92        382.01        11.73 o                         
  -7   4   2          1.53          1.94         1.59 o                         
  -6   4   2         80.92         90.21         3.98 o                         
  -5   4   2        345.05        329.83        10.47 o                         
  -4   4   2        102.23         98.49         4.15 o                         
  -3   4   2         12.22          6.49         1.70 o                         
  -2   4   2         79.17         83.18         3.68 o                         
  -1   4   2          0.77          0.66         1.61 o                         
   0   4   2        257.91        241.25         7.54 o                         
   1   4   2         78.14         78.50         3.32 o                         
   2   4   2          8.33          7.31         1.60 o                         
   3   4   2         27.71         39.32         2.25 o                         
   4   4   2        274.97        263.71         8.05 o                         
   5   4   2          4.68          0.44         1.35 o                         
   6   4   2         57.34         53.87         3.04 o                         
   7   4   2        169.59        179.31         6.07 o                         
   8   4   2         36.31         29.80         2.26 o                         
   9   4   2         27.43         28.87         2.34 o                         
  10   4   2          0.03          0.57         1.63 o                         
  11   4   2         51.43         58.79         3.05 o                         
  12   4   2         72.52         62.45         3.67 o                         
  13   4   2         38.37         37.69         2.53 o                         
  14   4   2         24.75         27.76         2.28 o                         
  15   4   2         86.06         95.46         4.60 o                         
  16   4   2         88.47         92.99         5.22 o                         
  17   4   2          1.34          6.05         2.27 o                         
  18   4   2        100.84         98.26         5.49 o                         
  19   4   2          0.01         -0.86         1.95 o                         
  20   4   2          7.09          5.36         2.44 o                         
  21   4   2          1.77          1.11         2.38 o                         
  22   4   2         21.24         19.98         3.27 o                         
  23   4   2         31.13         32.03         4.06 o                         
  24   4   2         24.81         24.68         3.74 o                         
 -21   5   2         13.77         11.37         3.14 o                         
 -20   5   2          0.70          1.16         2.75 o                         
 -19   5   2          4.33         10.66         3.16 o                         
 -18   5   2         27.90         31.12         3.68 o                         
 -17   5   2         43.80         53.93         4.75 o                         
 -16   5   2         42.33         50.09         3.83 o                         
 -15   5   2          5.12         -0.38         2.27 o                         
 -14   5   2         36.53         42.37         3.52 o                         
 -13   5   2         85.59         81.80         4.98 o                         
 -12   5   2          1.59          0.81         2.60 o                         
 -11   5   2         49.69         47.66         3.95 o                         
 -10   5   2          1.58         -1.57         2.46 o                         
  -9   5   2        145.04        139.55         6.03 o                         
  -8   5   2        150.50        143.09         6.55 o                         
  -7   5   2          3.81          6.73         2.54 o                         
  -6   5   2         97.25         99.28         5.46 o                         
  -5   5   2         11.77         11.88         2.54 o                         
  -4   5   2         38.30         43.83         3.35 o                         
  -3   5   2          0.35         -0.98         1.80 o                         
  -2   5   2         63.59         63.70         3.68 o                         
  -1   5   2        149.42        161.68         6.68 o                         
   0   5   2        479.16        468.90        15.85 o                         
   1   5   2          2.79          5.68         1.98 o                         
   2   5   2        290.52        289.49        10.80 o                         
   3   5   2        127.09        126.30         5.39 o                         
   4   5   2          3.04          2.12         2.01 o                         
   5   5   2        141.45        128.21         6.20 o                         
   6   5   2        164.38        159.07         6.85 o                         
   7   5   2          1.95          5.58         2.39 o                         
   8   5   2         31.27         32.78         3.14 o                         
   9   5   2         31.81         27.52         3.79 o                         
  10   5   2          0.05          1.28         2.12 o                         
  11   5   2          0.50          2.31         2.37 o                         
  12   5   2         74.46         77.09         4.05 o                         
  13   5   2         31.19         33.20         2.86 o                         
  14   5   2         20.38         17.65         2.89 o                         
  15   5   2          5.27          5.09         2.01 o                         
  16   5   2          0.49         -1.38         2.80 o                         
  17   5   2          9.03         10.67         2.88 o                         
  18   5   2          6.87          5.65         2.73 o                         
  19   5   2          1.69          0.91         2.63 o                         
 -12   6   2          1.39          2.22         2.98 o                         
 -11   6   2         18.82         19.04         3.72 o                         
 -10   6   2          0.79         -0.39         2.88 o                         
  -9   6   2          7.10          5.97         3.10 o                         
  -8   6   2         36.40         44.46         4.21 o                         
  -7   6   2          1.15          2.46         3.16 o                         
  -6   6   2          8.49          4.31         2.74 o                         
  -5   6   2          2.17          1.27         2.54 o                         
  -4   6   2         50.99         61.34         5.70 o                         
  -3   6   2         37.05         39.52         3.99 o                         
  -2   6   2          0.19         -0.90         2.72 o                         
  -1   6   2          6.13          4.24         2.88 o                         
   0   6   2         17.44         13.55         3.21 o                         
   1   6   2          0.15         -2.64         2.75 o                         
   2   6   2          9.33         11.99         3.20 o                         
   3   6   2         19.54         15.88         3.66 o                         
   4   6   2         15.26         16.66         3.55 o                         
   5   6   2          0.00         -0.83         2.60 o                         
   6   6   2          2.85          8.22         3.39 o                         
   7   6   2         71.29         84.10         6.36 o                         
   8   6   2         17.91         13.02         4.18 o                         
   9   6   2         43.38         41.15         4.57 o                         
  10   6   2          0.22          0.74         3.27 o                         
  11   6   2         34.67         41.57        23.93 o                         
 -32   1   3          4.76          3.34         2.18 o                         
 -31   1   3          2.64          0.90         2.38 o                         
 -30   1   3         44.26         44.73         4.99 o                         
 -29   1   3         18.88         15.56         3.23 o                         
 -28   1   3          1.26         -0.88         2.13 o                         
 -27   1   3          0.01          0.64         1.66 o                         
 -26   1   3        279.93        264.50        10.69 o                         
 -25   1   3        115.10        128.38        10.18 o                         
 -24   1   3        503.76        447.05        17.00 o                         
 -23   1   3          8.22          7.64         2.23 o                         
 -22   1   3         53.90         57.28         2.84 o                         
 -21   1   3         56.47         68.96         4.54 o                         
 -20   1   3         54.50         57.93         3.46 o                         
 -19   1   3          0.46          0.56         1.12 o                         
 -18   1   3         75.88         83.73         5.94 o                         
 -17   1   3         62.13         68.37         3.30 o                         
 -16   1   3         31.74         33.66         1.77 o                         
 -15   1   3         43.07         43.66         2.20 o                         
 -14   1   3         58.17         61.21         2.32 o                         
 -13   1   3        144.34        155.60         4.18 o                         
 -12   1   3        943.17        964.57        25.15 o                         
 -11   1   3         59.94         61.22         2.03 o                         
 -10   1   3         36.51         37.14         1.46 o                         
  -9   1   3         83.10         78.27         2.25 o                         
  -8   1   3        100.76        111.11         3.00 o                         
  -7   1   3         32.68         35.81         1.40 o                         
  -6   1   3        231.79        211.30         5.37 o                         
  -5   1   3       2766.41       2589.38        64.38 o                         
  -4   1   3        820.86        778.05        19.67 o                         
  -3   1   3       2074.32       2006.22        49.89 o                         
  -2   1   3         42.69         42.08         1.45 o                         
  -1   1   3        482.09        454.39        10.73 o                         
   0   1   3         64.01         74.12         2.15 o                         
   1   1   3        563.95        562.66        13.26 o                         
   2   1   3        612.90        598.05        14.87 o                         
   3   1   3          3.49          4.84         0.62 o                         
   4   1   3        171.92        191.55         4.93 o                         
   5   1   3         23.62         28.26         1.11 o                         
   6   1   3        162.97        173.83         4.40 o                         
   7   1   3         14.79         12.91         0.88 o                         
   8   1   3        226.67        244.99         6.31 o                         
   9   1   3        199.96        207.51         5.35 o                         
  10   1   3        454.27        488.81        13.21 o                         
  11   1   3        271.89        267.63         7.15 o                         
  12   1   3        117.20        118.09         3.54 o                         
  13   1   3         15.62         20.00         1.27 o                         
  14   1   3         98.59         98.81         3.47 o                         
  15   1   3         21.18         19.76         1.43 o                         
  16   1   3        260.29        267.68         8.89 o                         
  17   1   3        544.25        510.44        16.91 o                         
  18   1   3          0.58          0.15         0.98 o                         
  19   1   3          0.25          1.33         1.41 o                         
  20   1   3        162.39        144.74         5.90 o                         
  21   1   3         29.90         28.64         2.43 o                         
  22   1   3        212.15        190.59         8.11 o                         
  23   1   3         16.40         12.79         2.17 o                         
  24   1   3          1.39         -1.61         2.50 o                         
  25   1   3         27.11         26.97         3.39 o                         
  26   1   3          1.21         -0.96         2.94 o                         
  27   1   3          0.96         -2.60         3.08 o                         
  28   1   3          3.56          5.05         3.65 o                         
  29   1   3         59.73         59.45         8.97 o                         
  30   1   3          2.76         -3.34         9.45 o                         
 -31   2   3          0.01         -1.36         2.34 o                         
 -30   2   3          0.12         -0.57         2.28 o                         
 -29   2   3         10.89          5.22         2.15 o                         
 -28   2   3          2.18          1.10         2.09 o                         
 -27   2   3          7.89          3.69         2.42 o                         
 -26   2   3          0.07         -0.27         1.57 o                         
 -25   2   3         41.88         48.44         4.32 o                         
 -24   2   3         22.99         30.01         4.71 o                         
 -23   2   3         22.10         27.07         3.51 o                         
 -22   2   3          5.62          1.42         1.45 o                         
 -21   2   3        182.02        187.90        11.37 o                         
 -20   2   3        119.68        135.93         8.87 o                         
 -19   2   3         25.28         26.42         2.27 o                         
 -18   2   3         92.34         98.31         5.11 o                         
 -17   2   3         24.69         29.96         1.88 o                         
 -16   2   3          0.00          0.84         1.04 o                         
 -15   2   3          0.81         -0.79         0.94 o                         
 -14   2   3          0.13         -0.27         0.94 o                         
 -13   2   3         11.11         15.40         1.35 o                         
 -12   2   3         85.66         81.48         2.99 o                         
 -11   2   3          6.15          4.50         0.96 o                         
 -10   2   3         29.82         33.61         1.62 o                         
  -9   2   3         94.89        106.30         3.44 o                         
  -8   2   3        699.01        672.16        17.48 o                         
  -7   2   3        363.73        352.59         8.91 o                         
  -6   2   3       1153.44       1150.12        27.37 o                         
  -5   2   3        769.87        757.77        18.24 o                         
  -4   2   3         47.43         47.55         1.71 o                         
  -3   2   3         50.43         59.89         1.92 o                         
  -2   2   3        984.98        991.21        22.35 o                         
  -1   2   3        380.64        388.17         9.47 o                         
   0   2   3         25.47         26.07         1.22 o                         
   1   2   3          2.25          3.02         0.82 o                         
   2   2   3       1448.53       1456.94        38.95 o                         
   3   2   3        389.00        404.93        10.24 o                         
   4   2   3        356.32        364.18         8.68 o                         
   5   2   3          7.55          8.84         0.92 o                         
   6   2   3         95.19         93.79         2.75 o                         
   7   2   3        466.75        428.99        10.08 o                         
   8   2   3          1.49         -0.03         0.88 o                         
   9   2   3         25.02         27.58         1.52 o                         
  10   2   3         23.53         24.43         1.68 o                         
  11   2   3         21.94         19.49         1.49 o                         
  12   2   3         83.10         76.32         3.03 o                         
  13   2   3         97.90        104.11         3.85 o                         
  14   2   3        139.15        129.88         5.17 o                         
  15   2   3         87.49         91.87         4.26 o                         
  16   2   3        368.54        340.42        13.97 o                         
  17   2   3        356.05        326.33        12.20 o                         
  18   2   3        124.03        126.01         8.74 o                         
  19   2   3         11.65          9.58         1.87 o                         
  20   2   3         15.19         12.47         2.15 o                         
  21   2   3        212.23        205.74        12.43 o                         
  22   2   3        108.30        100.62         5.49 o                         
  23   2   3          1.26          1.58         1.49 o                         
  24   2   3          2.16          2.08         2.20 o                         
  25   2   3          4.37          4.97         2.29 o                         
  26   2   3          0.09          1.12         2.06 o                         
  27   2   3          6.65          5.33         2.21 o                         
  28   2   3          1.59          0.14         2.60 o                         
 -29   3   3          8.73         10.00         2.65 o                         
 -28   3   3          1.60          0.98         2.20 o                         
 -27   3   3          0.82          7.21         2.19 o                         
 -26   3   3         28.52         32.64         3.95 o                         
 -25   3   3          7.19          6.45         1.95 o                         
 -24   3   3          0.92         -0.87         2.04 o                         
 -23   3   3         69.64         65.98         5.45 o                         
 -22   3   3         14.60         13.73         1.96 o                         
 -21   3   3         25.86         25.87         2.42 o                         
 -20   3   3         27.40         22.93         2.21 o                         
 -19   3   3          0.22         -1.71         1.71 o                         
 -18   3   3         39.79         42.26         3.14 o                         
 -17   3   3        202.97        191.16         7.02 o                         
 -16   3   3         12.67         14.26         1.75 o                         
 -15   3   3          1.00          2.74         1.36 o                         
 -14   3   3         11.53          9.54         1.50 o                         
 -13   3   3          5.65          6.28         1.82 o                         
 -12   3   3          8.31          5.97         1.34 o                         
 -11   3   3         78.53         71.22         2.96 o                         
 -10   3   3          9.22          9.45         1.36 o                         
  -9   3   3        107.48        104.59         3.62 o                         
  -8   3   3          9.11          8.81         1.45 o                         
  -7   3   3         52.43         49.67         2.42 o                         
  -6   3   3         66.81         98.97         3.81 o                         
  -5   3   3        387.54        366.55        10.76 o                         
  -4   3   3        290.62        262.79         8.05 o                         
  -3   3   3        116.01        130.08         4.83 o                         
  -2   3   3        146.81        132.11         4.73 o                         
  -1   3   3         11.54         10.23         1.67 o                         
   0   3   3          7.18         15.88         1.54 o                         
   1   3   3        351.89        347.17         9.57 o                         
   2   3   3          0.69          0.69         1.25 o                         
   3   3   3         21.88         20.46         1.43 o                         
   4   3   3         64.70         84.42         3.00 o                         
   5   3   3         25.65         25.65         1.59 o                         
   6   3   3          1.44          8.86         1.20 o                         
   7   3   3        111.98        117.81         3.63 o                         
   8   3   3         52.45         55.42         2.38 o                         
   9   3   3          4.04          1.90         1.05 o                         
  10   3   3         94.97         83.48         3.06 o                         
  11   3   3         64.08         55.39         2.75 o                         
  12   3   3        211.55        208.36         7.72 o                         
  13   3   3        586.43        560.71        17.95 o                         
  14   3   3        135.45        128.39         5.54 o                         
  15   3   3         90.99         89.60         5.13 o                         
  16   3   3         73.14         68.82         3.97 o                         
  17   3   3        610.73        613.55        29.07 o                         
  18   3   3         35.34         35.89         3.98 o                         
  19   3   3         37.94         38.09         3.17 o                         
  20   3   3          6.38          5.04         2.23 o                         
  21   3   3         24.57         26.36         3.18 o                         
  22   3   3         32.29         28.35         3.23 o                         
  23   3   3          5.32          2.59         2.23 o                         
  24   3   3         23.78         27.76         3.80 o                         
  25   3   3          0.22         -0.77         1.99 o                         
  26   3   3         57.40         84.26         5.77 o                         
 -25   4   3         36.24         41.40         3.76 o                         
 -24   4   3         50.36         56.45         5.05 o                         
 -23   4   3          2.09          1.09         2.74 o                         
 -22   4   3         14.68         10.78         3.05 o                         
 -21   4   3          3.70          4.50         2.01 o                         
 -20   4   3         30.87         28.40         2.70 o                         
 -19   4   3          0.41          2.75         1.88 o                         
 -18   4   3        106.99         96.60         6.00 o                         
 -17   4   3          0.09          1.35         2.01 o                         
 -16   4   3          9.74         14.76         2.90 o                         
 -15   4   3          8.83          5.49         1.93 o                         
 -14   4   3          0.38          0.98         1.75 o                         
 -13   4   3          0.50          0.55         1.75 o                         
 -12   4   3          0.33          0.72         2.54 o                         
 -11   4   3        278.86        258.60         9.21 o                         
 -10   4   3          1.09         -0.81         1.84 o                         
  -9   4   3        144.10        129.05         5.43 o                         
  -8   4   3        145.53        139.02         5.62 o                         
  -7   4   3        160.36        155.77         6.19 o                         
  -6   4   3        174.86        178.84         6.83 o                         
  -5   4   3        139.88        145.14         5.90 o                         
  -4   4   3         12.42          8.30         2.05 o                         
  -3   4   3         12.42         16.96         2.25 o                         
  -2   4   3       1089.49       1004.83        30.43 o                         
  -1   4   3         77.36         79.01         3.80 o                         
   0   4   3        166.68        148.81         5.62 o                         
   1   4   3        180.06        177.65         5.79 o                         
   2   4   3          2.96          7.23         1.69 o                         
   3   4   3          0.49          1.68         1.58 o                         
   4   4   3          1.64          2.11         1.53 o                         
   5   4   3         27.63         28.71         2.19 o                         
   6   4   3          3.82          4.02         1.53 o                         
   7   4   3          5.57          6.29         1.69 o                         
   8   4   3         24.92         27.80         2.29 o                         
   9   4   3         17.55         20.09         1.84 o                         
  10   4   3         44.32         42.41         2.48 o                         
  11   4   3         54.62         53.30         2.92 o                         
  12   4   3         14.87         17.13         1.98 o                         
  13   4   3        389.51        390.94        15.06 o                         
  14   4   3        231.07        231.30        12.32 o                         
  15   4   3          0.22          2.60         2.11 o                         
  16   4   3         60.54         74.45         5.40 o                         
  17   4   3         25.04         28.23         3.76 o                         
  18   4   3          1.53          5.00         2.16 o                         
  19   4   3          0.27         -2.24         2.24 o                         
  20   4   3          2.23          0.95         2.36 o                         
  21   4   3          1.25          3.02         2.53 o                         
  22   4   3          0.30         -1.34         2.42 o                         
  23   4   3         60.73         71.43         4.91 o                         
 -20   5   3          2.38         -2.64         2.64 o                         
 -19   5   3          0.40         -2.37         2.64 o                         
 -18   5   3          4.45          4.69         2.61 o                         
 -17   5   3          0.13          3.01         2.67 o                         
 -16   5   3         17.13         11.17         3.05 o                         
 -15   5   3         53.84         51.84         4.96 o                         
 -14   5   3         10.07          4.79         2.77 o                         
 -13   5   3         10.39          3.36         2.53 o                         
 -12   5   3          9.26          3.67         2.51 o                         
 -11   5   3         15.57         13.41         3.31 o                         
 -10   5   3          3.23          1.39         2.54 o                         
  -9   5   3         18.67         21.89         2.96 o                         
  -8   5   3          4.02          3.94         2.41 o                         
  -7   5   3          1.52          4.99         2.72 o                         
  -6   5   3         22.14         20.89         2.87 o                         
  -5   5   3         24.03         23.50         2.74 o                         
  -4   5   3         14.77          8.17         2.30 o                         
  -3   5   3         10.66          8.68         2.33 o                         
  -2   5   3         58.32         62.29         3.88 o                         
  -1   5   3          6.06          4.12         2.35 o                         
   0   5   3          0.36          2.02         1.80 o                         
   1   5   3         16.26         16.20         2.38 o                         
   2   5   3          0.62          4.98         1.94 o                         
   3   5   3          0.03          0.32         1.82 o                         
   4   5   3          5.24          7.08         2.09 o                         
   5   5   3          6.26          4.41         2.36 o                         
   6   5   3          1.23         -1.38         2.14 o                         
   7   5   3          2.72          0.61         2.19 o                         
   8   5   3         17.75         17.24         2.85 o                         
   9   5   3         18.00         19.61         2.88 o                         
  10   5   3         30.95         33.81         3.01 o                         
  11   5   3          0.19          3.32         2.14 o                         
  12   5   3         16.04         21.94         3.16 o                         
  13   5   3          4.65          5.03         2.46 o                         
  14   5   3          6.92          8.53         2.83 o                         
  15   5   3          1.04          2.12         2.59 o                         
  16   5   3         16.27         12.25         3.07 o                         
  17   5   3         38.22         48.59         4.96 o                         
 -10   6   3          9.82         12.71         3.29 o                         
  -9   6   3         34.69         45.92         4.53 o                         
  -8   6   3         77.05         97.21         6.45 o                         
  -7   6   3          5.93          5.80         2.90 o                         
  -6   6   3         58.53         72.79         7.35 o                         
  -5   6   3         65.44         93.04         5.97 o                         
  -4   6   3          0.01         -2.61         2.61 o                         
  -3   6   3          0.14          0.40         2.88 o                         
  -2   6   3         14.93         19.07         3.45 o                         
  -1   6   3         10.13          7.62         3.09 o                         
   0   6   3          1.16         -2.37         2.37 o                         
   1   6   3          0.21         -3.30         3.30 o                         
   2   6   3         39.26         36.48         4.36 o                         
   3   6   3         47.16         41.81         4.52 o                         
   4   6   3          4.15          2.84         3.17 o                         
   5   6   3          5.54          8.01         3.42 o                         
   6   6   3          8.71          5.59         3.18 o                         
   7   6   3          1.56         -3.98         4.24 o                         
   8   6   3         20.16         20.15        22.67 o                         
 -32   0   4          8.03         11.29         4.91 o                         
 -31   0   4          1.49         -0.52         3.14 o                         
 -30   0   4          6.34         -0.84         3.21 o                         
 -29   0   4         56.54         64.44         6.33 o                         
 -28   0   4        121.46        118.45         8.74 o                         
 -27   0   4          3.70          2.89         2.66 o                         
 -26   0   4       1198.20       1170.81        66.06 o                         
 -25   0   4         37.83         44.05         6.75 o                         
 -24   0   4         71.39         76.40         8.13 o                         
 -23   0   4          1.04          3.76         2.41 o                         
 -22   0   4        416.56        442.90        23.54 o                         
 -21   0   4        181.26        184.00        11.65 o                         
 -20   0   4         34.05         37.54         6.38 o                         
 -19   0   4          0.86          1.97         2.08 o                         
 -18   0   4         23.79         21.63         4.41 o                         
 -17   0   4         88.26         95.67         6.99 o                         
 -16   0   4          8.67          3.75         1.35 o                         
 -15   0   4          8.72          5.46         1.93 o                         
 -14   0   4        168.07        177.00         7.28 o                         
 -13   0   4        150.10        169.96         8.32 o                         
 -12   0   4          0.74          0.91         1.58 o                         
 -11   0   4        310.64        321.57        11.97 o                         
 -10   0   4       2887.60       2739.57       107.59 o                         
  -9   0   4        304.63        322.91        12.23 o                         
  -8   0   4        979.68        891.29        33.88 o                         
  -7   0   4         45.55         52.18         2.93 o                         
  -6   0   4        483.82        509.50        18.07 o                         
  -5   0   4        239.19        231.42         8.68 o                         
  -4   0   4        939.19        909.37        31.87 o                         
  -3   0   4        189.01        196.75         7.51 o                         
  -2   0   4         13.71         16.45         1.60 o                         
  -1   0   4       4562.00       4357.99       156.28 o                         
   0   0   4       1304.27       1182.28        38.42 o                         
   1   0   4        267.25        259.08         9.68 o                         
   2   0   4         33.89         29.94         1.88 o                         
   3   0   4         34.79         24.60         1.80 o                         
   4   0   4          3.71          3.86         1.04 o                         
   5   0   4        585.05        565.03        17.95 o                         
   6   0   4         77.41         81.39         3.67 o                         
   7   0   4         16.07         17.16         1.57 o                         
   8   0   4       2365.94       2357.31        81.17 o                         
   9   0   4          1.45          0.27         1.26 o                         
  10   0   4         35.72         38.52         2.92 o                         
  11   0   4        434.22        419.72        18.13 o                         
  12   0   4        179.76        166.24         7.99 o                         
  13   0   4        113.94        120.50         6.58 o                         
  14   0   4        380.64        402.22        18.54 o                         
  15   0   4        116.27        124.61         6.89 o                         
  16   0   4         73.38         83.72         7.87 o                         
  17   0   4         65.96         78.51         9.73 o                         
  18   0   4         50.40         49.56         4.65 o                         
  19   0   4        132.50        134.95         9.97 o                         
  20   0   4          5.82          0.68         3.03 o                         
  21   0   4        149.37        134.51        11.82 o                         
  22   0   4         19.27         13.72         5.52 o                         
  23   0   4         23.43         24.25         6.51 o                         
  24   0   4         48.90         75.18        14.85 o                         
  25   0   4          0.76          1.76         5.20 o                         
  26   0   4          0.00          2.30         5.54 o                         
  27   0   4          7.48          9.62         7.48 o                         
  28   0   4          9.01          1.22         8.10 o                         
 -31   1   4         31.49         34.04         3.61 o                         
 -30   1   4          7.61          2.91         3.11 o                         
 -29   1   4          1.02         -0.73         1.99 o                         
 -28   1   4         11.07         12.47         2.16 o                         
 -27   1   4          2.02          0.46         1.73 o                         
 -26   1   4         61.61         67.48         5.52 o                         
 -25   1   4          0.12          0.36         1.90 o                         
 -24   1   4         89.99         97.32         6.75 o                         
 -23   1   4         66.42         62.78         4.36 o                         
 -22   1   4        185.48        190.45        10.89 o                         
 -21   1   4        117.25        130.34         8.46 o                         
 -20   1   4          3.57          4.33         1.61 o                         
 -19   1   4          6.22          5.57         1.37 o                         
 -18   1   4          0.01         -0.42         1.09 o                         
 -17   1   4          0.39          2.26         0.96 o                         
 -16   1   4         36.36         41.71         2.22 o                         
 -15   1   4        106.88        111.66         5.13 o                         
 -14   1   4          2.56         -0.44         1.18 o                         
 -13   1   4         30.56         36.18         1.74 o                         
 -12   1   4        398.28        389.97        10.12 o                         
 -11   1   4         73.27         83.82         2.72 o                         
 -10   1   4        344.49        343.66         9.08 o                         
  -9   1   4          0.00         -0.67         0.67 o                         
  -8   1   4        232.33        219.80         5.52 o                         
  -7   1   4       1024.34       1004.28        23.03 o                         
  -6   1   4          8.81          9.39         0.74 o                         
  -5   1   4        372.86        379.35         8.70 o                         
  -4   1   4        829.34        816.48        19.17 o                         
  -3   1   4       1577.31       1541.03        35.25 o                         
  -2   1   4       1966.52       1990.81        47.00 o                         
  -1   1   4        183.23        171.90         4.67 o                         
   0   1   4        181.47        195.80         5.23 o                         
   1   1   4          5.91          4.65         0.92 o                         
   2   1   4        443.35        464.04        11.31 o                         
   3   1   4        152.83        150.47         3.96 o                         
   4   1   4        202.85        208.31         5.27 o                         
   5   1   4          0.60         -0.11         0.67 o                         
   6   1   4        179.45        167.06         4.65 o                         
   7   1   4         57.62         60.46         2.15 o                         
   8   1   4          0.12          0.42         0.98 o                         
   9   1   4       1031.75       1021.06        32.97 o                         
  10   1   4        128.56        134.74         4.68 o                         
  11   1   4        266.86        261.58         8.31 o                         
  12   1   4         22.51         30.29         2.32 o                         
  13   1   4        175.81        177.01         6.21 o                         
  14   1   4        209.36        212.35         7.29 o                         
  15   1   4        595.71        620.66        20.72 o                         
  16   1   4        204.16        212.02         7.87 o                         
  17   1   4         89.09         89.98         4.38 o                         
  18   1   4        121.63        111.78         5.73 o                         
  19   1   4          0.03          4.74         2.08 o                         
  20   1   4         41.07         37.77         3.07 o                         
  21   1   4         52.71         39.39         3.08 o                         
  22   1   4          8.80          8.27         2.57 o                         
  23   1   4         21.35         20.24         2.91 o                         
  24   1   4          2.77          1.75         2.13 o                         
  25   1   4          0.05         -3.36         3.36 o                         
  26   1   4          0.96         -0.43         3.83 o                         
  27   1   4          0.40         -1.80         4.34 o                         
  28   1   4         57.18         81.76         9.34 o                         
 -30   2   4          5.04          4.77         2.32 o                         
 -29   2   4         22.27         21.55         3.32 o                         
 -28   2   4          0.16          1.52         1.94 o                         
 -27   2   4          0.13          0.97         1.82 o                         
 -26   2   4          0.62         -0.37         1.70 o                         
 -25   2   4         12.45         12.31         2.01 o                         
 -24   2   4          0.00         -0.82         1.98 o                         
 -23   2   4          1.07         -1.20         2.07 o                         
 -22   2   4         57.70         54.69         4.40 o                         
 -21   2   4          5.46          5.57         1.66 o                         
 -20   2   4         89.41         88.00         5.93 o                         
 -19   2   4        222.56        218.48         8.86 o                         
 -18   2   4         33.11         29.57         1.87 o                         
 -17   2   4         28.53         25.14         1.73 o                         
 -16   2   4        121.36        123.61         4.25 o                         
 -15   2   4          5.00          3.13         1.62 o                         
 -14   2   4          5.44          6.95         1.53 o                         
 -13   2   4         58.47         56.99         2.69 o                         
 -12   2   4          0.06          0.46         1.23 o                         
 -11   2   4         42.70         44.16         2.03 o                         
 -10   2   4         12.22          9.70         1.17 o                         
  -9   2   4          1.05          1.31         0.99 o                         
  -8   2   4        645.77        566.17        15.37 o                         
  -7   2   4        659.30        580.07        14.57 o                         
  -6   2   4       2193.86       1999.44        49.03 o                         
  -5   2   4        389.85        371.96         9.27 o                         
  -4   2   4        349.64        341.47         8.50 o                         
  -3   2   4          2.53          0.60         1.18 o                         
  -2   2   4         78.18         73.00         2.66 o                         
  -1   2   4         80.61         67.17         2.46 o                         
   0   2   4        206.44        206.94         5.47 o                         
   1   2   4          0.02         -0.41         0.74 o                         
   2   2   4         29.60         33.44         1.55 o                         
   3   2   4         90.97        109.53         3.30 o                         
   4   2   4         57.74         62.58         2.29 o                         
   5   2   4         21.17         21.45         1.29 o                         
   6   2   4         46.31         52.66         2.16 o                         
   7   2   4          4.42          7.44         1.13 o                         
   8   2   4         74.79         79.53         3.07 o                         
   9   2   4        379.42        357.74        10.43 o                         
  10   2   4          4.91          2.30         1.48 o                         
  11   2   4         98.61        104.07         4.00 o                         
  12   2   4        212.60        208.87         7.02 o                         
  13   2   4        206.41        209.41         8.01 o                         
  14   2   4          6.90          3.36         1.55 o                         
  15   2   4        626.19        607.37        21.52 o                         
  16   2   4        160.76        161.20         6.87 o                         
  17   2   4        148.39        157.09         7.88 o                         
  18   2   4        167.82        165.17         8.23 o                         
  19   2   4         29.89         32.95         3.54 o                         
  20   2   4          4.52          3.87         2.12 o                         
  21   2   4         21.74         16.27         2.54 o                         
  22   2   4         22.65         17.74         2.55 o                         
  23   2   4          9.51         12.32         2.53 o                         
  24   2   4          6.36          4.59         2.53 o                         
  25   2   4          6.25          2.58         2.58 o                         
  26   2   4         18.77         20.21         3.34 o                         
  27   2   4         16.27         18.12         3.43 o                         
 -28   3   4         18.16         20.02         2.63 o                         
 -27   3   4          0.06          0.65         2.08 o                         
 -26   3   4         55.18         68.81         5.69 o                         
 -25   3   4          0.12         -1.64         1.64 o                         
 -24   3   4          3.89         -1.26         2.36 o                         
 -23   3   4          7.52          7.05         1.86 o                         
 -22   3   4         21.72         16.56         2.94 o                         
 -21   3   4         23.49         24.41         3.04 o                         
 -20   3   4          0.17          1.48         1.62 o                         
 -19   3   4         84.82         70.22         4.28 o                         
 -18   3   4          2.68          2.18         1.73 o                         
 -17   3   4         85.51         81.57         3.61 o                         
 -16   3   4         18.13         19.12         1.80 o                         
 -15   3   4         25.44         21.35         1.90 o                         
 -14   3   4         17.26         22.63         2.85 o                         
 -13   3   4         13.50         17.91         1.85 o                         
 -12   3   4        106.28        104.05         4.17 o                         
 -11   3   4         68.15         65.17         3.20 o                         
 -10   3   4        329.96        310.64         9.73 o                         
  -9   3   4          6.63          6.50         1.60 o                         
  -8   3   4         88.20         92.11         3.80 o                         
  -7   3   4        216.38        196.15         6.65 o                         
  -6   3   4          1.79          1.38         1.54 o                         
  -5   3   4         48.48         52.57         2.93 o                         
  -4   3   4         97.04         89.07         4.02 o                         
  -3   3   4        149.64        126.97         5.04 o                         
  -2   3   4         28.27         29.53         2.19 o                         
  -1   3   4        130.57        123.12         4.59 o                         
   0   3   4         18.30         17.19         2.06 o                         
   1   3   4         51.54         55.61         2.72 o                         
   2   3   4         37.64         38.34         2.11 o                         
   3   3   4          0.70          1.20         1.08 o                         
   4   3   4         18.39         19.02         1.42 o                         
   5   3   4          1.18         -0.32         1.09 o                         
   6   3   4          0.57          1.44         1.28 o                         
   7   3   4          0.00          0.49         1.10 o                         
   8   3   4         30.41         24.22         1.97 o                         
   9   3   4         43.99         57.27         2.55 o                         
  10   3   4         85.55         80.71         3.69 o                         
  11   3   4         11.63         11.26         1.70 o                         
  12   3   4        503.87        464.10        15.18 o                         
  13   3   4          9.38          4.66         1.77 o                         
  14   3   4        112.00        121.33         5.40 o                         
  15   3   4          0.29          1.52         1.78 o                         
  16   3   4          0.30          1.02         1.88 o                         
  17   3   4         63.29         64.10         3.93 o                         
  18   3   4          2.67         -0.03         2.02 o                         
  19   3   4         31.51         37.25         3.90 o                         
  20   3   4          0.06         -0.02         2.12 o                         
  21   3   4         27.91         34.06         3.60 o                         
  22   3   4         80.01         91.66         8.03 o                         
  23   3   4         49.95         48.30         4.28 o                         
  24   3   4         14.66         17.50         2.95 o                         
 -24   4   4          0.01         -0.24         2.37 o                         
 -23   4   4          8.55         11.79         2.76 o                         
 -22   4   4         20.83         19.28         3.14 o                         
 -21   4   4         12.39          8.00         3.02 o                         
 -20   4   4         29.54         20.07         2.95 o                         
 -19   4   4          9.48          3.63         1.93 o                         
 -18   4   4          7.47          5.12         2.24 o                         
 -17   4   4          6.72          0.19         2.11 o                         
 -16   4   4          3.01         -1.46         1.95 o                         
 -15   4   4         25.51         26.46         2.72 o                         
 -14   4   4          9.48          8.22         2.31 o                         
 -13   4   4        117.78        122.85         6.03 o                         
 -12   4   4         13.70         11.26         2.54 o                         
 -11   4   4        124.77        119.29         5.59 o                         
 -10   4   4          2.14          0.25         1.90 o                         
  -9   4   4         61.30         53.45         3.89 o                         
  -8   4   4        140.32        143.36         5.79 o                         
  -7   4   4         20.51         17.72         2.50 o                         
  -6   4   4          2.34          1.76         1.68 o                         
  -5   4   4          0.00         -0.57         1.92 o                         
  -4   4   4         65.89         59.88         3.40 o                         
  -3   4   4        160.41        165.23         6.47 o                         
  -2   4   4         16.78         14.85         2.15 o                         
  -1   4   4          0.27         -2.02         2.02 o                         
   0   4   4          0.00         -1.68         2.03 o                         
   1   4   4         93.39         93.85         4.28 o                         
   2   4   4          1.47          1.15         1.61 o                         
   3   4   4        164.86        151.83         5.60 o                         
   4   4   4        152.99        142.01         5.40 o                         
   5   4   4          9.20          8.12         1.62 o                         
   6   4   4         82.38         89.29         3.80 o                         
   7   4   4          8.28          6.18         1.48 o                         
   8   4   4         32.12         28.26         2.22 o                         
   9   4   4         13.04          7.01         1.60 o                         
  10   4   4         58.50         66.14         3.35 o                         
  11   4   4          1.16          3.52         1.95 o                         
  12   4   4         17.15         20.41         2.09 o                         
  13   4   4         53.60         59.79         3.92 o                         
  14   4   4         28.24         35.87         3.20 o                         
  15   4   4        121.91        124.07         6.26 o                         
  16   4   4          6.08          4.05         2.38 o                         
  17   4   4          2.97          2.49         2.40 o                         
  18   4   4         25.63         30.65         4.15 o                         
  19   4   4          2.92          1.96         2.67 o                         
  20   4   4          7.13         11.42         2.90 o                         
  21   4   4         24.40         35.68         4.92 o                         
 -18   5   4          0.44          1.50         2.72 o                         
 -17   5   4         81.37         93.50         7.08 o                         
 -16   5   4         26.49         30.40         4.30 o                         
 -15   5   4         16.43         11.53         3.87 o                         
 -14   5   4          8.93          5.63         3.84 o                         
 -13   5   4         23.15         25.47         6.33 o                         
 -12   5   4          9.22          9.23         3.14 o                         
 -11   5   4         35.06         27.97         3.59 o                         
 -10   5   4          0.09         -2.90         2.90 o                         
  -9   5   4         31.14         42.44         4.02 o                         
  -8   5   4          0.80         -1.28         2.23 o                         
  -7   5   4         34.37         40.91         3.57 o                         
  -6   5   4          0.88         -2.34         2.34 o                         
  -5   5   4         40.11         30.05         3.20 o                         
  -4   5   4        115.53        121.78         5.84 o                         
  -3   5   4         95.03         95.01         5.05 o                         
  -2   5   4         51.57         56.72         3.85 o                         
  -1   5   4        107.93        108.57         5.08 o                         
   0   5   4         29.24         27.57         2.62 o                         
   1   5   4          0.14          0.47         1.82 o                         
   2   5   4        117.76        119.48         5.69 o                         
   3   5   4         14.77          3.29         2.49 o                         
   4   5   4          0.02          1.14         2.06 o                         
   5   5   4         28.56         25.89         2.79 o                         
   6   5   4          1.43          1.55         2.27 o                         
   7   5   4          1.97          4.43         2.43 o                         
   8   5   4          5.68          4.48         2.69 o                         
   9   5   4         81.07         77.63         5.50 o                         
  10   5   4          1.56          2.30         2.77 o                         
  11   5   4         91.43         86.13         5.58 o                         
  12   5   4         32.78         22.66         3.61 o                         
  13   5   4          7.81          9.17         3.25 o                         
  14   5   4          0.01         -1.35         2.79 o                         
  15   5   4          2.72          4.38         3.07 o                         
  -5   6   4          1.58          1.24         5.39 o                         
  -4   6   4          5.68          5.81         3.78 o                         
  -3   6   4          0.01         -0.03         2.82 o                         
  -2   6   4          0.49         -0.21         2.68 o                         
  -1   6   4          3.10         -0.36         2.88 o                         
   0   6   4         48.19         54.89         4.93 o                         
   1   6   4          9.95         12.87         3.96 o                         
   2   6   4         17.46         26.45        26.87 o                         
 -30   1   5          7.19         10.63         2.47 o                         
 -29   1   5         21.73         20.65         2.71 o                         
 -28   1   5        115.49        126.95        12.35 o                         
 -27   1   5        216.09        227.57        13.24 o                         
 -26   1   5          1.89          2.03         2.25 o                         
 -25   1   5          0.64          4.52         2.55 o                         
 -24   1   5         61.93         75.70         6.34 o                         
 -23   1   5          3.53          4.95         2.92 o                         
 -22   1   5          2.05          1.01         2.21 o                         
 -21   1   5         32.58         38.26         4.15 o                         
 -20   1   5          2.71          1.34         1.47 o                         
 -19   1   5          0.94          0.67         1.31 o                         
 -18   1   5          2.28          1.90         1.93 o                         
 -17   1   5         14.94         16.84         1.70 o                         
 -16   1   5          3.93          3.82         1.20 o                         
 -15   1   5        256.01        277.65         8.90 o                         
 -14   1   5         18.39         21.85         1.67 o                         
 -13   1   5         12.50         11.65         1.79 o                         
 -12   1   5        150.56        147.90         4.56 o                         
 -11   1   5        215.03        226.86         6.42 o                         
 -10   1   5          5.82          5.64         1.05 o                         
  -9   1   5         49.09         51.97         2.09 o                         
  -8   1   5        229.48        216.75         5.95 o                         
  -7   1   5          4.26          4.43         1.18 o                         
  -6   1   5        291.08        291.08         7.90 o                         
  -5   1   5          0.27          0.39         1.00 o                         
  -4   1   5         13.62         14.06         1.34 o                         
  -3   1   5        206.64        215.14         6.39 o                         
  -2   1   5        416.78        426.31        11.55 o                         
  -1   1   5          2.50          1.59         1.04 o                         
   0   1   5         11.24         11.58         1.40 o                         
   1   1   5        117.76        130.76         4.08 o                         
   2   1   5         17.84         24.96         1.51 o                         
   3   1   5         64.50         79.77         2.85 o                         
   4   1   5         19.33         20.60         1.45 o                         
   5   1   5         10.75          9.81         1.15 o                         
   6   1   5        147.38        150.83         4.59 o                         
   7   1   5        117.35        126.52         4.83 o                         
   8   1   5         36.92         42.91         2.23 o                         
   9   1   5         11.08          9.08         1.42 o                         
  10   1   5         33.56         34.11         2.36 o                         
  11   1   5         44.55         44.61         2.74 o                         
  12   1   5         74.97         75.95         3.73 o                         
  13   1   5        393.21        387.94        13.39 o                         
  14   1   5        474.82        465.88        15.85 o                         
  15   1   5         24.71         26.36         2.43 o                         
  16   1   5         62.19         60.04         3.97 o                         
  17   1   5         20.53         22.82         3.04 o                         
  18   1   5          3.71          4.84         1.85 o                         
  19   1   5        152.36        135.70         9.76 o                         
  20   1   5          0.03          2.55         1.90 o                         
  21   1   5          4.09          3.75         2.61 o                         
  22   1   5         31.18         24.47         4.66 o                         
  23   1   5          2.60          6.89         3.92 o                         
  24   1   5          4.30          5.90         2.46 o                         
  25   1   5          0.46          3.68         3.04 o                         
  26   1   5         50.21         59.05        13.63 o                         
 -29   2   5          0.02          1.25         2.55 o                         
 -28   2   5          0.34         -0.20         1.95 o                         
 -27   2   5          4.73          5.01         2.37 o                         
 -26   2   5         10.84          8.58         2.40 o                         
 -25   2   5         43.52         49.56         4.97 o                         
 -24   2   5         71.87         69.64         4.62 o                         
 -23   2   5          0.02          0.54         1.67 o                         
 -22   2   5         23.91         19.42         2.37 o                         
 -21   2   5         14.80         18.22         2.35 o                         
 -20   2   5          1.48          3.11         1.41 o                         
 -19   2   5          0.36         -1.47         1.67 o                         
 -18   2   5          0.06         -0.93         1.38 o                         
 -17   2   5          4.21          8.61         1.35 o                         
 -16   2   5          2.18          3.77         1.26 o                         
 -15   2   5         15.50         14.83         1.73 o                         
 -14   2   5         47.20         47.25         3.58 o                         
 -13   2   5          1.09          1.59         1.35 o                         
 -12   2   5          3.73          1.01         1.20 o                         
 -11   2   5        229.11        217.16         7.10 o                         
 -10   2   5         24.39         26.93         1.70 o                         
  -9   2   5        144.81        139.82         4.58 o                         
  -8   2   5         29.53         29.03         2.10 o                         
  -7   2   5         20.08         13.65         1.96 o                         
  -6   2   5          4.03          3.62         1.04 o                         
  -5   2   5        160.75        148.66         4.70 o                         
  -4   2   5        215.89        202.59         5.98 o                         
  -3   2   5         14.37         16.25         1.31 o                         
  -2   2   5        104.28        113.11         3.78 o                         
  -1   2   5        493.09        473.54        13.30 o                         
   0   2   5        253.75        261.22         7.77 o                         
   1   2   5         11.57         18.78         1.37 o                         
   2   2   5         16.84         14.14         1.72 o                         
   3   2   5          0.36         -1.10         1.10 o                         
   4   2   5        174.74        170.72         5.69 o                         
   5   2   5          4.68          5.27         1.26 o                         
   6   2   5         47.90         58.99         3.24 o                         
   7   2   5         42.01         49.28         2.26 o                         
   8   2   5         25.55         28.24         1.84 o                         
   9   2   5        216.58        212.38         7.04 o                         
  10   2   5        201.15        202.47         6.71 o                         
  11   2   5         70.52         74.01         3.50 o                         
  12   2   5         36.50         40.06         2.53 o                         
  13   2   5        561.71        552.65        18.31 o                         
  14   2   5          3.16          2.45         1.54 o                         
  15   2   5         43.23         45.47         3.20 o                         
  16   2   5         54.67         51.01         3.62 o                         
  17   2   5          4.87          1.81         2.02 o                         
  18   2   5         14.55         15.66         2.43 o                         
  19   2   5         26.30         27.24         3.08 o                         
  20   2   5          6.35          3.50         2.26 o                         
  21   2   5          0.09         -1.33         2.12 o                         
  22   2   5          0.91         -2.07         2.07 o                         
  23   2   5          0.37          1.42         2.20 o                         
  24   2   5         13.13         11.23         2.71 o                         
 -26   3   5          6.34          4.34         2.48 o                         
 -25   3   5          1.75          2.82         2.12 o                         
 -24   3   5         25.42         22.40         3.07 o                         
 -23   3   5         12.63          9.61         3.24 o                         
 -22   3   5         35.54         32.29         2.90 o                         
 -21   3   5         65.88         60.42         4.94 o                         
 -20   3   5         75.15         68.24         3.92 o                         
 -19   3   5         59.75         54.96         4.17 o                         
 -18   3   5          8.13          3.22         2.55 o                         
 -17   3   5          3.94          3.70         1.75 o                         
 -16   3   5          4.95          6.67         1.70 o                         
 -15   3   5          4.61          2.54         1.82 o                         
 -14   3   5          0.12         -0.92         2.07 o                         
 -13   3   5          0.03          0.02         1.64 o                         
 -12   3   5          0.54         -2.37         2.75 o                         
 -11   3   5        154.05        146.60         6.20 o                         
 -10   3   5        213.36        206.86         7.60 o                         
  -9   3   5        251.81        229.10         8.17 o                         
  -8   3   5        383.17        337.91        11.66 o                         
  -7   3   5         67.38         67.92         3.57 o                         
  -6   3   5       1194.24       1049.91        32.72 o                         
  -5   3   5         92.60         84.57         4.07 o                         
  -4   3   5         37.54         36.73         2.54 o                         
  -3   3   5         62.49         62.94         3.42 o                         
  -2   3   5         19.18         17.22         1.66 o                         
  -1   3   5         50.44         52.17         2.65 o                         
   0   3   5          1.75          2.21         1.29 o                         
   1   3   5          0.12          0.42         1.20 o                         
   2   3   5          8.26         11.31         1.50 o                         
   3   3   5         11.73         10.15         1.70 o                         
   4   3   5         40.64         45.07         2.24 o                         
   5   3   5         70.56         73.36         3.04 o                         
   6   3   5         42.43         41.96         2.19 o                         
   7   3   5        304.49        274.25         8.07 o                         
   8   3   5         19.13         14.97         1.71 o                         
   9   3   5         84.39         80.40         3.87 o                         
  10   3   5          0.79          1.05         1.56 o                         
  11   3   5          0.00          0.83         1.78 o                         
  12   3   5         59.94         60.98         3.57 o                         
  13   3   5          0.26         -0.02         1.77 o                         
  14   3   5         54.51         55.56         3.41 o                         
  15   3   5         38.09         41.91         3.10 o                         
  16   3   5        129.04        146.20         7.78 o                         
  17   3   5         18.14         18.10         2.65 o                         
  18   3   5         79.96         86.72         5.64 o                         
  19   3   5          0.41         -0.01         2.23 o                         
  20   3   5         72.30         83.59         6.46 o                         
  21   3   5         10.18         12.40         3.23 o                         
  22   3   5          3.78          7.55         2.99 o                         
 -22   4   5          1.53          2.21         3.74 o                         
 -21   4   5          2.07         -1.53         2.28 o                         
 -20   4   5          0.33          2.14         2.35 o                         
 -19   4   5          0.00          1.45         2.17 o                         
 -18   4   5          0.59         -1.32         2.09 o                         
 -17   4   5          0.84         -0.48         3.29 o                         
 -16   4   5          0.35          3.41         2.27 o                         
 -15   4   5          0.03         -0.92         2.73 o                         
 -14   4   5         30.98         28.04         3.64 o                         
 -13   4   5          3.14          2.72         3.05 o                         
 -12   4   5          5.23          4.53         3.13 o                         
 -11   4   5         84.07         88.37         4.92 o                         
 -10   4   5         19.47         20.29         2.69 o                         
  -9   4   5          0.02         -1.70         1.87 o                         
  -8   4   5          3.27          1.73         2.23 o                         
  -7   4   5          2.42          1.31         2.70 o                         
  -6   4   5         30.28         32.06         2.70 o                         
  -5   4   5        228.55        220.07         8.48 o                         
  -4   4   5          0.10         -1.00         1.61 o                         
  -3   4   5        110.69        110.94         5.11 o                         
  -2   4   5         28.61         24.39         3.56 o                         
  -1   4   5         10.40          9.95         2.07 o                         
   0   4   5          0.05          0.08         1.81 o                         
   1   4   5          0.01         -0.13         1.70 o                         
   2   4   5         14.57         12.44         1.75 o                         
   3   4   5          6.18          5.52         1.73 o                         
   4   4   5          1.86          3.92         1.44 o                         
   5   4   5          5.39          5.30         1.90 o                         
   6   4   5         20.40         14.16         1.97 o                         
   7   4   5         29.22         25.09         2.10 o                         
   8   4   5         24.71         21.53         2.24 o                         
   9   4   5         35.87         40.15         3.81 o                         
  10   4   5        168.48        154.50         6.73 o                         
  11   4   5         74.06         64.39         4.26 o                         
  12   4   5         19.71         13.15         2.78 o                         
  13   4   5        162.99        166.75         8.70 o                         
  14   4   5          6.57          6.46         2.48 o                         
  15   4   5          6.11          5.93         2.48 o                         
  16   4   5          6.85          7.48         2.67 o                         
  17   4   5          6.07          2.31         2.40 o                         
  18   4   5         19.22         21.99         3.49 o                         
 -16   5   5          4.52          4.80         3.42 o                         
 -15   5   5         27.87         23.37         3.56 o                         
 -14   5   5          3.86          3.38         2.83 o                         
 -13   5   5          2.48          2.69         3.02 o                         
 -12   5   5         19.94         14.27         3.25 o                         
 -11   5   5         52.54         67.41         5.23 o                         
 -10   5   5         22.42         25.68         3.23 o                         
  -9   5   5          0.18         -2.12         2.12 o                         
  -8   5   5          8.22          5.99         2.51 o                         
  -7   5   5          2.75          2.64         3.24 o                         
  -6   5   5         41.38         42.74         3.40 o                         
  -5   5   5          4.11          1.23         2.27 o                         
  -4   5   5          1.47         -0.66         2.22 o                         
  -3   5   5         20.90         22.50         2.86 o                         
  -2   5   5         86.02         91.50         5.41 o                         
  -1   5   5          1.27         -2.12         2.24 o                         
   0   5   5          7.18          4.49         2.55 o                         
   1   5   5         25.27         25.37         3.25 o                         
   2   5   5          4.39          4.39         2.79 o                         
   3   5   5          3.25          3.84         2.54 o                         
   4   5   5          0.44         -1.51         2.86 o                         
   5   5   5          2.53         -0.61         2.47 o                         
   6   5   5         12.59         11.10         2.84 o                         
   7   5   5          0.28         -1.68         2.51 o                         
   8   5   5          7.44          5.48         2.68 o                         
   9   5   5         27.11         27.29         4.32 o                         
  10   5   5         21.02         17.45         4.24 o                         
  11   5   5         24.61         24.53         4.51 o                         
 -29   0   6        264.13        298.42        28.38 o                         
 -28   0   6         23.43         27.85         6.98 o                         
 -27   0   6         23.37         31.42         5.70 o                         
 -26   0   6         23.30         13.58         3.98 o                         
 -25   0   6         61.09         73.19         6.52 o                         
 -24   0   6         19.95         21.15         8.30 o                         
 -23   0   6         22.00         22.53         4.73 o                         
 -22   0   6         13.63          7.84         3.36 o                         
 -21   0   6         17.93         30.93         4.68 o                         
 -20   0   6          8.40          6.79         2.63 o                         
 -19   0   6         13.93         18.26         3.65 o                         
 -18   0   6         21.75         27.74         3.91 o                         
 -17   0   6        121.32        140.17         7.19 o                         
 -16   0   6        113.86        139.86         8.37 o                         
 -15   0   6         16.89         23.48         2.81 o                         
 -14   0   6          1.02          8.00         2.41 o                         
 -13   0   6        651.40        677.74        28.73 o                         
 -12   0   6         12.72         15.84         2.60 o                         
 -11   0   6        489.17        509.22        23.84 o                         
 -10   0   6         16.08         20.76         3.67 o                         
  -9   0   6         16.16         40.29        10.83 o                         
  -8   0   6          1.72         -0.19         2.16 o                         
  -7   0   6         26.59         19.08         3.09 o                         
  -6   0   6         17.43         18.58         2.36 o                         
  -5   0   6          0.97          2.94         1.87 o                         
  -4   0   6       1883.38       1857.42        74.29 o                         
  -3   0   6         16.19         39.21         4.23 o                         
  -2   0   6        644.30        627.64        26.16 o                         
  -1   0   6         19.66         61.48        11.39 o                         
   0   0   6        183.92        187.75         8.85 o                         
   1   0   6          0.01          3.26         1.92 o                         
   2   0   6        114.10        108.62         6.13 o                         
   3   0   6          0.95          1.78         1.95 o                         
   4   0   6          7.43          7.63         2.03 o                         
   5   0   6        223.23        210.41         9.67 o                         
   6   0   6          0.20         10.42         2.29 o                         
   7   0   6          0.41          0.80         1.85 o                         
   8   0   6        285.41        284.14        14.19 o                         
   9   0   6        408.34        426.25        23.75 o                         
  10   0   6        281.40        272.86        18.23 o                         
  11   0   6        704.65        656.70        38.74 o                         
  12   0   6        654.63        615.28        46.18 o                         
  13   0   6         69.02         77.48         7.51 o                         
  14   0   6        150.93        153.73        14.87 o                         
  15   0   6         61.68         69.07        10.14 o                         
  16   0   6         22.86         25.18         4.53 o                         
  17   0   6         12.86         14.24         4.68 o                         
  18   0   6          8.31          1.54         3.59 o                         
  19   0   6         40.11         44.65         5.88 o                         
  20   0   6         21.43          9.28         5.21 o                         
  21   0   6         10.18         15.95         6.24 o                         
  22   0   6          0.25         -3.04         3.04 o                         
  23   0   6         14.81         14.41         8.00 o                         
  24   0   6          6.11         15.76         5.69 o                         
 -29   1   6          5.40          3.36         9.24 o                         
 -28   1   6         43.46         41.70         4.55 o                         
 -27   1   6         23.66         33.49         4.90 o                         
 -26   1   6          6.43          4.42         2.16 o                         
 -25   1   6         58.54         71.66         7.43 o                         
 -24   1   6         47.75         49.48         5.77 o                         
 -23   1   6         47.80         68.24         7.67 o                         
 -22   1   6         37.71         47.40         4.99 o                         
 -21   1   6          1.50         -0.30         1.88 o                         
 -20   1   6          0.80          5.15         2.01 o                         
 -19   1   6          8.74          6.75         1.56 o                         
 -18   1   6          7.14          8.19         2.14 o                         
 -17   1   6         15.79         16.90         1.92 o                         
 -16   1   6          6.37          7.49         1.84 o                         
 -15   1   6          0.83          0.68         1.69 o                         
 -14   1   6         27.45         35.36         2.26 o                         
 -13   1   6         64.76         66.09         3.16 o                         
 -12   1   6          3.87          5.04         1.88 o                         
 -11   1   6          3.60          8.00         1.67 o                         
 -10   1   6        164.03        159.97         6.06 o                         
  -9   1   6          0.11          0.99         1.69 o                         
  -8   1   6         10.30         13.28         2.52 o                         
  -7   1   6          7.48          5.83         1.92 o                         
  -6   1   6         46.33         49.42         2.64 o                         
  -5   1   6         16.64         19.06         2.13 o                         
  -4   1   6        104.48        106.58         3.98 o                         
  -3   1   6         19.88         18.59         1.48 o                         
  -2   1   6          1.21         -1.33         1.36 o                         
  -1   1   6         35.97         39.82         2.40 o                         
   0   1   6          2.73          4.19         1.62 o                         
   1   1   6          8.47         10.54         1.33 o                         
   2   1   6         24.69         24.74         1.73 o                         
   3   1   6          0.01          0.48         1.63 o                         
   4   1   6          0.66          0.60         1.50 o                         
   5   1   6          0.26          3.11         1.31 o                         
   6   1   6        236.28        227.47         7.69 o                         
   7   1   6         35.67         36.79         2.40 o                         
   8   1   6          9.35         11.69         2.28 o                         
   9   1   6        335.25        334.10        12.08 o                         
  10   1   6        138.19        134.67         5.71 o                         
  11   1   6        210.18        199.97         8.54 o                         
  12   1   6         83.96         85.75         4.53 o                         
  13   1   6          5.18          4.09         1.88 o                         
  14   1   6          0.83         -2.22         2.22 o                         
  15   1   6        176.86        172.19        10.95 o                         
  16   1   6         35.83         32.76         3.08 o                         
  17   1   6          2.69          0.74         2.31 o                         
  18   1   6          1.09          2.86         2.27 o                         
  19   1   6          4.02          3.69         2.48 o                         
  20   1   6          9.86          7.23         2.75 o                         
  21   1   6          5.91         11.53         2.60 o                         
  22   1   6          5.37         10.59         3.31 o                         
  23   1   6          3.04          2.75         4.13 o                         
 -27   2   6          1.26         -0.61         2.44 o                         
 -26   2   6          0.23          1.01         2.27 o                         
 -25   2   6          2.18          1.46         2.53 o                         
 -24   2   6          0.00          0.12         3.03 o                         
 -23   2   6         91.01        100.50         7.68 o                         
 -22   2   6         26.48         25.72         3.07 o                         
 -21   2   6          3.53         -0.25         1.74 o                         
 -20   2   6         43.94         45.64         3.67 o                         
 -19   2   6          0.02          0.23         1.76 o                         
 -18   2   6          2.22          2.65         1.54 o                         
 -17   2   6          0.89          0.54         1.57 o                         
 -16   2   6          2.11         -0.04         1.41 o                         
 -15   2   6          2.51          1.12         2.86 o                         
 -14   2   6         42.95         43.70         3.49 o                         
 -13   2   6          4.98          5.53         1.49 o                         
 -12   2   6          5.91          6.89         2.17 o                         
 -11   2   6        454.54        433.39        14.12 o                         
 -10   2   6        138.94        135.13         5.38 o                         
  -9   2   6        315.13        305.46         9.82 o                         
  -8   2   6        635.14        595.46        17.89 o                         
  -7   2   6        534.82        506.10        15.40 o                         
  -6   2   6          7.33          8.03         1.35 o                         
  -5   2   6         69.84         64.43         3.00 o                         
  -4   2   6        166.24        151.57         5.76 o                         
  -3   2   6         82.09         83.26         4.13 o                         
  -2   2   6         28.03         23.74         2.61 o                         
  -1   2   6          1.15          1.74         1.80 o                         
   0   2   6         14.14         13.68         1.65 o                         
   1   2   6         22.40         20.57         2.30 o                         
   2   2   6         13.65         17.05         1.99 o                         
   3   2   6          5.13         17.12         2.02 o                         
   4   2   6          0.01          3.88         1.45 o                         
   5   2   6        243.18        225.75         7.03 o                         
   6   2   6         83.48         84.77         3.37 o                         
   7   2   6          8.89          8.30         1.49 o                         
   8   2   6        104.02        104.57         4.48 o                         
   9   2   6          0.86         -1.57         1.75 o                         
  10   2   6         14.11         13.34         2.59 o                         
  11   2   6          0.01          0.34         1.74 o                         
  12   2   6         15.23         14.28         2.19 o                         
  13   2   6          5.40          6.40         1.94 o                         
  14   2   6         27.92         21.64         2.43 o                         
  15   2   6         80.37         96.34         5.21 o                         
  16   2   6         17.77         20.07         2.74 o                         
  17   2   6        104.16        118.84         6.13 o                         
  18   2   6         78.02         84.47         7.44 o                         
  19   2   6          7.93         10.08         3.46 o                         
  20   2   6          3.18          4.49         2.72 o                         
  21   2   6          2.79          4.29         2.63 o                         
  22   2   6          0.51         -2.58         3.06 o                         
 -24   3   6         25.03         28.56         5.39 o                         
 -23   3   6          1.12          4.02         2.52 o                         
 -22   3   6          4.20          3.17         2.77 o                         
 -21   3   6          5.42          4.24         2.39 o                         
 -20   3   6         18.67         17.48         3.66 o                         
 -19   3   6          1.39          1.35         3.00 o                         
 -18   3   6          1.26          0.56         1.83 o                         
 -17   3   6          0.17         -1.80         2.82 o                         
 -16   3   6          1.17          1.39         1.88 o                         
 -15   3   6         14.07         14.11         3.63 o                         
 -14   3   6          7.72         10.45         3.49 o                         
 -13   3   6        105.17         98.61         5.05 o                         
 -12   3   6          0.10         12.44         2.46 o                         
 -11   3   6        174.48        152.01         6.95 o                         
 -10   3   6          0.24          1.39         2.27 o                         
  -9   3   6          5.53          2.62         1.86 o                         
  -8   3   6         56.58         63.04         4.38 o                         
  -7   3   6          6.58          7.69         2.23 o                         
  -6   3   6         15.51         34.16         2.43 o                         
  -5   3   6         33.56         27.39         2.15 o                         
  -4   3   6        142.13        130.12         5.27 o                         
  -3   3   6         16.22         19.85         2.03 o                         
  -2   3   6         20.34         21.25         2.18 o                         
  -1   3   6          1.12          0.41         1.61 o                         
   0   3   6         21.36         29.45         2.93 o                         
   1   3   6         33.10         33.84         2.60 o                         
   2   3   6          6.38          5.02         1.76 o                         
   3   3   6         12.96         25.54         2.70 o                         
   4   3   6         15.63         13.93         1.80 o                         
   5   3   6          1.59          2.15         1.67 o                         
   6   3   6          0.38          0.55         1.63 o                         
   7   3   6         34.43         38.31         2.62 o                         
   8   3   6         11.84         16.05         2.01 o                         
   9   3   6         60.62         58.14         3.45 o                         
  10   3   6         11.37          5.08         2.10 o                         
  11   3   6         72.11         71.63         4.03 o                         
  12   3   6          1.22          1.75         2.03 o                         
  13   3   6          2.38          1.41         2.11 o                         
  14   3   6         60.49         72.58         4.48 o                         
  15   3   6         20.89         29.25         2.96 o                         
  16   3   6          8.41         10.83         2.66 o                         
  17   3   6          0.00          1.17         2.33 o                         
  18   3   6          0.69          1.48         2.54 o                         
  19   3   6         32.92         39.03         6.07 o                         
 -20   4   6          3.44          2.34         3.06 o                         
 -19   4   6         23.30         26.15         3.97 o                         
 -18   4   6          9.81          8.16         3.88 o                         
 -17   4   6          7.87          6.09         3.29 o                         
 -16   4   6         58.09         68.95         6.02 o                         
 -15   4   6          7.78          5.87         2.68 o                         
 -14   4   6          2.06          6.68         2.68 o                         
 -13   4   6          0.22          1.90         3.08 o                         
 -12   4   6          8.21          7.16         2.97 o                         
 -11   4   6         33.53         30.79         3.52 o                         
 -10   4   6         20.47         20.45         3.47 o                         
  -9   4   6          8.84          7.76         2.59 o                         
  -8   4   6          9.60          9.03         2.99 o                         
  -7   4   6          8.48          5.63         2.23 o                         
  -6   4   6         17.37         21.33         2.76 o                         
  -5   4   6          0.85          5.11         3.39 o                         
  -4   4   6          6.56          2.05         2.26 o                         
  -3   4   6          2.04         -0.97         1.66 o                         
  -2   4   6          0.79         -0.22         1.90 o                         
  -1   4   6         26.16         25.86         2.96 o                         
   0   4   6         98.47        103.54         5.87 o                         
   1   4   6         47.60         48.51         3.14 o                         
   2   4   6          0.35         -0.14         1.76 o                         
   3   4   6         29.51         30.65         2.48 o                         
   4   4   6          5.36          2.98         2.01 o                         
   5   4   6         62.90         57.27         3.49 o                         
   6   4   6          1.10          1.12         1.86 o                         
   7   4   6          8.28          9.05         2.21 o                         
   8   4   6          0.17          1.38         2.04 o                         
   9   4   6          1.89          0.87         2.10 o                         
  10   4   6          5.21          0.60         2.78 o                         
  11   4   6         66.52         77.49         4.76 o                         
  12   4   6         90.31        102.44         5.61 o                         
  13   4   6          5.43          5.63         2.64 o                         
  14   4   6          1.21         -1.66         2.57 o                         
  15   4   6         26.74         38.05        10.80 o                         
 -11   5   6          1.66          0.59         4.51 o                         
 -10   5   6         42.47         52.07         4.39 o                         
  -9   5   6          0.62          4.37         2.64 o                         
  -8   5   6         35.32         40.97         4.59 o                         
  -7   5   6         18.94         21.48         3.35 o                         
  -6   5   6          1.85          1.44         2.43 o                         
  -5   5   6         28.94         21.33         3.11 o                         
  -4   5   6          2.73          4.27         2.49 o                         
  -3   5   6         12.34         10.50         2.82 o                         
  -2   5   6          0.53         -0.74         2.40 o                         
  -1   5   6         50.49         68.43         6.50 o                         
   0   5   6          0.33          1.58         2.59 o                         
   1   5   6         24.75         29.35         3.49 o                         
   2   5   6          9.48          5.77         2.77 o                         
   3   5   6          0.03          0.86         3.51 o                         
   4   5   6         20.05         21.24         3.38 o                         
   5   5   6         28.61         39.41         4.29 o                         
   6   5   6          1.78         -0.81         2.77 o                         
 -26   1   7          0.22         -2.72         2.72 o                         
 -25   1   7          0.11         -2.44         2.51 o                         
 -24   1   7          9.49          9.13         2.68 o                         
 -23   1   7          2.35          1.00         2.38 o                         
 -22   1   7          5.24         12.21         3.35 o                         
 -21   1   7          1.03          0.94         2.40 o                         
 -20   1   7          5.60          4.21         2.45 o                         
 -19   1   7          0.96          2.32         2.17 o                         
 -18   1   7         41.69         50.52         4.48 o                         
 -17   1   7          0.04          8.45         1.94 o                         
 -16   1   7         26.32         30.86         4.16 o                         
 -15   1   7         50.51         66.74         3.73 o                         
 -14   1   7         22.94         19.52         2.60 o                         
 -13   1   7          1.88          1.37         2.32 o                         
 -12   1   7          9.60          6.99         2.22 o                         
 -11   1   7         38.30         39.71         3.15 o                         
 -10   1   7          3.97          6.17         1.72 o                         
  -9   1   7        128.48        137.76         5.89 o                         
  -8   1   7          1.37          3.20         2.22 o                         
  -7   1   7          0.21         -0.05         1.45 o                         
  -6   1   7         72.67         79.78         3.90 o                         
  -5   1   7         72.80         67.70         3.43 o                         
  -4   1   7         51.83         53.00         2.96 o                         
  -3   1   7          5.03          1.62         2.10 o                         
  -2   1   7         25.83         29.10         2.32 o                         
  -1   1   7          6.13         12.86         1.67 o                         
   0   1   7         29.84         38.13         3.37 o                         
   1   1   7         21.45         23.94         2.41 o                         
   2   1   7          1.07          0.10         1.62 o                         
   3   1   7         37.86         49.03         2.74 o                         
   4   1   7         18.93         18.09         2.21 o                         
   5   1   7          2.62          3.27         1.51 o                         
   6   1   7          0.04          1.03         1.60 o                         
   7   1   7         61.74         66.40         4.52 o                         
   8   1   7          2.43          0.58         2.43 o                         
   9   1   7        229.85        229.89        13.12 o                         
  10   1   7        109.84        105.74         5.83 o                         
  11   1   7        196.30        201.43         9.96 o                         
  12   1   7        132.78        127.03         6.40 o                         
  13   1   7         68.62         64.23         5.29 o                         
  14   1   7         16.84         17.13         2.68 o                         
  15   1   7          2.53          6.08         2.34 o                         
  16   1   7         39.45         49.31         4.79 o                         
  17   1   7          0.01         -0.68         2.92 o                         
  18   1   7          4.54          1.66         3.33 o                         
  19   1   7         12.97         17.22         3.23 o                         
  20   1   7          8.83         10.43         3.25 o                         
 -25   2   7          1.77        -25.19        25.19 o                         
 -24   2   7         50.31         47.88         9.50 o                         
 -23   2   7          4.53          5.50         2.66 o                         
 -22   2   7          1.07         -2.90         2.90 o                         
 -21   2   7          1.32         -0.68         2.27 o                         
 -20   2   7          0.07          2.01         2.39 o                         
 -19   2   7          1.25          3.63         2.49 o                         
 -18   2   7          1.65          1.26         1.98 o                         
 -17   2   7         15.04         17.65         4.35 o                         
 -16   2   7          9.23          7.55         2.93 o                         
 -15   2   7         17.89         15.32         2.52 o                         
 -14   2   7         62.94         63.76         3.97 o                         
 -13   2   7         36.08         45.32         3.10 o                         
 -12   2   7         31.01         33.43         2.45 o                         
 -11   2   7         17.82         17.51         1.98 o                         
 -10   2   7         59.11         63.65         3.34 o                         
  -9   2   7         11.22          8.93         2.00 o                         
  -8   2   7         18.48         17.63         2.37 o                         
  -7   2   7          1.23         -2.08         2.08 o                         
  -6   2   7         90.98        102.62         5.09 o                         
  -5   2   7         54.25         59.69         3.59 o                         
  -4   2   7         90.02         87.89         4.58 o                         
  -3   2   7          1.94         -0.97         1.91 o                         
  -2   2   7          0.16          0.36         2.20 o                         
  -1   2   7          2.30          2.78         1.84 o                         
   0   2   7          3.94          2.59         1.60 o                         
   1   2   7          7.17          3.12         1.84 o                         
   2   2   7          3.02          3.19         1.81 o                         
   3   2   7          5.65          6.30         1.61 o                         
   4   2   7          1.67          0.65         1.60 o                         
   5   2   7          0.28          0.57         1.82 o                         
   6   2   7          7.81          3.15         2.58 o                         
   7   2   7        223.70        215.70         9.13 o                         
   8   2   7          8.75          7.98         2.60 o                         
   9   2   7         67.00         71.84         7.60 o                         
  10   2   7         75.36         79.99         4.65 o                         
  11   2   7         24.61         24.05         2.87 o                         
  12   2   7          1.16         -0.95         2.04 o                         
  13   2   7          0.59         -0.94         2.15 o                         
  14   2   7          1.36          7.38         2.34 o                         
  15   2   7          0.44         -1.71         2.06 o                         
  16   2   7         13.04         10.89         2.70 o                         
  17   2   7          2.43          2.68         2.61 o                         
  18   2   7          0.00          3.31         2.92 o                         
 -21   3   7          2.02          5.94         3.38 o                         
 -20   3   7          3.20          1.40         2.48 o                         
 -19   3   7          3.57          3.39         2.77 o                         
 -18   3   7         19.15         12.56         5.51 o                         
 -17   3   7          0.13         -0.52         2.09 o                         
 -16   3   7          2.25          4.55         2.97 o                         
 -15   3   7          0.76         -0.30         2.58 o                         
 -14   3   7          6.88          1.39         3.00 o                         
 -13   3   7         74.25         77.52         5.65 o                         
 -12   3   7        104.96         89.28         5.10 o                         
 -11   3   7         20.33         13.99         2.39 o                         
 -10   3   7         14.78         18.40         2.48 o                         
  -9   3   7        540.93        494.01        18.20 o                         
  -8   3   7          1.67          0.07         2.33 o                         
  -7   3   7          0.32          0.11         2.26 o                         
  -6   3   7         40.74         40.02         2.57 o                         
  -5   3   7         29.87         24.77         2.36 o                         
  -4   3   7         93.86         87.06         5.11 o                         
  -3   3   7         24.74         25.24         2.43 o                         
  -2   3   7          0.38          6.13         2.06 o                         
  -1   3   7          5.38          4.14         2.19 o                         
   0   3   7         13.48          6.81         2.62 o                         
   1   3   7          4.80          5.64         2.13 o                         
   2   3   7          6.63          9.48         2.95 o                         
   3   3   7         74.89         85.41         4.24 o                         
   4   3   7        201.16        187.71         7.01 o                         
   5   3   7         14.94          9.92         1.92 o                         
   6   3   7         33.06         35.48         2.75 o                         
   7   3   7         61.39         66.75         3.95 o                         
   8   3   7          3.31         -0.08         2.08 o                         
   9   3   7          0.28         -2.02         2.02 o                         
  10   3   7          6.70         10.06         2.53 o                         
  11   3   7          6.58          9.03         3.19 o                         
  12   3   7          2.12          3.01         2.32 o                         
  13   3   7         73.67         90.37         5.24 o                         
  14   3   7          0.03          3.17         2.63 o                         
  15   3   7         62.21         67.90         6.21 o                         
 -16   4   7          1.05          1.42         4.30 o                         
 -15   4   7         22.73         27.99         3.67 o                         
 -14   4   7         18.31         17.60         4.40 o                         
 -13   4   7         26.55         21.11         3.43 o                         
 -12   4   7        106.24        113.10         6.30 o                         
 -11   4   7          9.70          2.11         2.46 o                         
 -10   4   7         31.05         32.85         3.79 o                         
  -9   4   7          0.20         -1.12         2.49 o                         
  -8   4   7          2.97         -0.56         1.58 o                         
  -7   4   7          6.07          4.05         1.80 o                         
  -6   4   7          0.01         -1.45         1.74 o                         
  -5   4   7          0.45         -0.30         2.35 o                         
  -4   4   7         23.69         28.16         3.75 o                         
  -3   4   7         45.43         49.19         3.98 o                         
  -2   4   7          1.76          4.33         2.71 o                         
  -1   4   7          5.59          2.03         2.39 o                         
   0   4   7          8.43          0.17         2.31 o                         
   1   4   7          4.50          5.90         3.23 o                         
   2   4   7          1.45         -2.20         2.20 o                         
   3   4   7          0.06         -1.48         2.35 o                         
   4   4   7          0.29          1.86         2.33 o                         
   5   4   7          0.22          0.69         3.36 o                         
   6   4   7          1.14          2.34         3.17 o                         
   7   4   7          8.59          5.78         4.17 o                         
   8   4   7          2.19          7.10         2.98 o                         
   9   4   7          1.29          1.86         2.66 o                         
  10   4   7          4.70          5.20         4.47 o                         
 -24   0   8          5.82          7.02         8.28 o                         
 -23   0   8         14.11         11.71         4.71 o                         
 -22   0   8          6.32         12.02         4.09 o                         
 -21   0   8          6.47          6.58         3.51 o                         
 -20   0   8          6.55         10.15         3.58 o                         
 -19   0   8          2.22          2.21         3.33 o                         
 -18   0   8         10.49         29.10         6.20 o                         
 -17   0   8          6.63          8.44         3.37 o                         
 -16   0   8         38.06         48.80         4.70 o                         
 -15   0   8          6.32          8.67         6.35 o                         
 -14   0   8          3.13         33.74         6.20 o                         
 -13   0   8         22.94         33.64         4.41 o                         
 -12   0   8         35.89         45.46         5.06 o                         
 -11   0   8         57.19         55.49         5.49 o                         
 -10   0   8         29.72         31.75         4.22 o                         
  -9   0   8         25.21         30.40         4.17 o                         
  -8   0   8          0.58          1.18         8.94 o                         
  -7   0   8        150.39        145.39         8.81 o                         
  -6   0   8         14.57         10.21         4.58 o                         
  -5   0   8        188.53        191.84        10.83 o                         
  -4   0   8          1.34          3.89         2.85 o                         
  -3   0   8         35.74         32.38         4.14 o                         
  -2   0   8         21.73         27.03         5.11 o                         
  -1   0   8          0.09          1.83         2.82 o                         
   0   0   8          0.59         10.00         3.79 o                         
   1   0   8          0.32         -0.82         2.22 o                         
   2   0   8         34.21         35.41         3.69 o                         
   3   0   8          0.24          2.02         2.26 o                         
   4   0   8          9.64          9.84         2.88 o                         
   5   0   8         18.93         19.46         4.41 o                         
   6   0   8         82.55        101.69         8.49 o                         
   7   0   8        602.65        577.87        42.68 o                         
   8   0   8        154.70        173.79        13.98 o                         
   9   0   8        132.20        147.03        14.66 o                         
  10   0   8          3.20         -0.05         3.79 o                         
  11   0   8        477.64        479.02        37.61 o                         
  12   0   8          7.42          6.94         3.66 o                         
  13   0   8          0.03         -2.32         4.98 o                         
  14   0   8          0.42          0.98         3.57 o                         
  15   0   8          0.31         -1.67         7.93 o                         
  16   0   8          1.14          5.52         4.49 o                         
  17   0   8          3.77          8.82        17.63 o                         
 -23   1   8          2.16          6.18         3.34 o                         
 -22   1   8          0.07          1.72         2.80 o                         
 -21   1   8          0.99         -2.08         3.67 o                         
 -20   1   8         14.73         11.32         2.66 o                         
 -19   1   8          6.53         11.84         2.59 o                         
 -18   1   8          0.00          2.76         1.91 o                         
 -17   1   8         46.28         53.46         4.23 o                         
 -16   1   8         13.55         18.45         2.58 o                         
 -15   1   8          5.88          4.72         2.20 o                         
 -14   1   8          5.13         14.97         4.01 o                         
 -13   1   8        200.08        224.18         8.97 o                         
 -12   1   8         66.09         73.42         4.35 o                         
 -11   1   8         62.44         72.02         4.15 o                         
 -10   1   8         14.66         21.81         3.34 o                         
  -9   1   8          3.01          2.85         2.09 o                         
  -8   1   8        100.89        119.99         6.66 o                         
  -7   1   8         11.83          8.07         2.49 o                         
  -6   1   8          0.37          1.27         3.66 o                         
  -5   1   8         49.95         55.82         3.82 o                         
  -4   1   8         50.26         51.85         4.29 o                         
  -3   1   8          2.23          4.49         3.80 o                         
  -2   1   8          1.57          2.68         2.06 o                         
  -1   1   8          6.54          7.33         3.46 o                         
   0   1   8          0.18         -2.64         2.64 o                         
   1   1   8          1.28          7.04         2.28 o                         
   2   1   8          2.68          2.30         1.74 o                         
   3   1   8          8.51          5.79         2.75 o                         
   4   1   8          1.54          4.67         1.85 o                         
   5   1   8         46.42         60.95         3.66 o                         
   6   1   8         81.17         92.49         6.26 o                         
   7   1   8        127.52        126.99         6.86 o                         
   8   1   8         24.87         25.65         3.16 o                         
   9   1   8          3.14          1.85         2.32 o                         
  10   1   8          3.02          4.54         2.53 o                         
  11   1   8         24.78         27.84         5.64 o                         
  12   1   8         11.76         11.02         2.75 o                         
  13   1   8          0.60         -0.18         2.45 o                         
  14   1   8         26.90         33.23         4.08 o                         
  15   1   8         29.22         34.08         3.95 o                         
  16   1   8          5.08          1.26         3.22 o                         
 -21   2   8          0.84          5.98         2.74 o                         
 -20   2   8          5.78          1.98         5.30 o                         
 -19   2   8          7.60          4.14         2.36 o                         
 -18   2   8          8.29          3.14         3.90 o                         
 -17   2   8         14.44         12.69         4.13 o                         
 -16   2   8          0.63         -1.81         3.20 o                         
 -15   2   8          0.31          2.94         1.90 o                         
 -14   2   8         36.27         34.89         3.01 o                         
 -13   2   8          1.96          1.80         2.81 o                         
 -12   2   8          0.07          1.38         2.31 o                         
 -11   2   8        181.99        190.01         7.32 o                         
 -10   2   8        130.07        126.28         5.71 o                         
  -9   2   8         16.54         21.64         2.29 o                         
  -8   2   8          6.11          0.64         1.64 o                         
  -7   2   8          9.36          3.60         1.91 o                         
  -6   2   8          7.94         13.17         4.20 o                         
  -5   2   8          5.67          2.60         2.31 o                         
  -4   2   8          4.44          1.53         2.17 o                         
  -3   2   8          0.04         -2.49         2.49 o                         
  -2   2   8          5.75          9.46         2.57 o                         
  -1   2   8          1.13         -2.20         2.20 o                         
   0   2   8          7.30          8.73         2.44 o                         
   1   2   8          1.93         -0.15         2.02 o                         
   2   2   8        155.16        157.31         8.45 o                         
   3   2   8          2.26         11.15         2.66 o                         
   4   2   8          6.22          9.96         2.57 o                         
   5   2   8          4.19          3.98         2.55 o                         
   6   2   8          2.10          0.67         1.95 o                         
   7   2   8          7.92          5.95         2.55 o                         
   8   2   8         12.30         11.34         3.60 o                         
   9   2   8          1.05          0.40         2.51 o                         
  10   2   8          1.87         -1.08         2.45 o                         
  11   2   8          1.87          4.29         2.48 o                         
  12   2   8          2.96         -1.39         2.72 o                         
  13   2   8          4.05          8.69         2.65 o                         
  14   2   8         58.82         72.11         4.93 o                         
 -17   3   8          0.48          0.37         5.13 o                         
 -16   3   8         16.01         20.54         3.67 o                         
 -15   3   8          7.75         -0.44         3.56 o                         
 -14   3   8         71.34         76.42         5.17 o                         
 -13   3   8          4.53          6.53         3.58 o                         
 -12   3   8          2.98          1.81         2.15 o                         
 -11   3   8          0.24          0.67         2.16 o                         
 -10   3   8          3.47          2.85         3.30 o                         
  -9   3   8          1.40          2.85         3.09 o                         
  -8   3   8         21.86         20.41         3.45 o                         
  -7   3   8         46.48         40.47         3.57 o                         
  -6   3   8          6.22         -0.39         2.30 o                         
  -5   3   8          0.19         -2.48         2.48 o                         
  -4   3   8         43.57         51.47         4.26 o                         
  -3   3   8         10.06          2.84         4.26 o                         
  -2   3   8         31.19         35.86         3.69 o                         
  -1   3   8          2.46         -0.59         2.32 o                         
   0   3   8          0.78          3.75         3.70 o                         
   1   3   8          5.06          3.02         2.21 o                         
   2   3   8          9.39          7.81         2.49 o                         
   3   3   8          0.08         -0.90         2.73 o                         
   4   3   8          8.82          6.76         2.49 o                         
   5   3   8          6.69          2.36         2.31 o                         
   6   3   8         11.66         13.88         2.99 o                         
   7   3   8          2.03          1.05         3.90 o                         
   8   3   8          0.03          2.55         2.51 o                         
   9   3   8          9.61         10.01         2.99 o                         
  10   3   8          1.07          0.28         2.56 o                         
  -7   4   8          7.94          7.98        30.23 o                         
  -6   4   8          7.25          4.24         2.97 o                         
  -5   4   8          7.77          2.89         3.51 o                         
  -4   4   8         49.14         51.88         4.68 o                         
  -3   4   8          0.16          2.24         2.83 o                         
  -2   4   8         16.98         19.10         3.42 o                         
  -1   4   8         14.18         11.64         3.14 o                         
   0   4   8          2.14         57.10        31.49 o                         
 -18   1   9          4.32          7.37         2.78 o                         
 -17   1   9          0.29         -4.39         4.39 o                         
 -16   1   9          6.20         10.86         2.75 o                         
 -15   1   9          6.40          5.18         4.12 o                         
 -14   1   9          2.08         -2.38         2.39 o                         
 -13   1   9         15.84         18.55         4.15 o                         
 -12   1   9        136.56        154.24         7.79 o                         
 -11   1   9          2.98          4.94         2.31 o                         
 -10   1   9         12.35          9.33         3.12 o                         
  -9   1   9          5.43          9.26         2.24 o                         
  -8   1   9          0.41         -1.13         2.97 o                         
  -7   1   9         12.43         12.61         4.78 o                         
  -6   1   9          0.08          0.32         2.57 o                         
  -5   1   9          1.53          4.29         2.65 o                         
  -4   1   9          0.48          1.91         2.86 o                         
  -3   1   9         18.15         17.58         4.44 o                         
  -2   1   9         10.26         12.44         3.23 o                         
  -1   1   9          0.21          2.88         2.19 o                         
   0   1   9         21.31         21.38         4.79 o                         
   1   1   9         12.59         11.13         2.62 o                         
   2   1   9          5.11          4.89         2.27 o                         
   3   1   9          1.37          1.81         2.21 o                         
   4   1   9          7.39          9.07         3.69 o                         
   5   1   9         16.23         16.29         3.16 o                         
   6   1   9         88.70         92.83         6.43 o                         
   7   1   9          1.89          2.72         3.13 o                         
   8   1   9         30.68         35.85         4.82 o                         
   9   1   9         85.45         87.34         6.36 o                         
  10   1   9         15.60          6.92         5.09 o                         
 -15   2   9         15.95         10.40         2.97 o                         
 -14   2   9          1.71         -2.46         2.46 o                         
 -13   2   9         72.03         70.58         4.92 o                         
 -12   2   9          2.11         -0.51         3.00 o                         
 -11   2   9          4.59          9.55         4.47 o                         
 -10   2   9         14.70         16.70         2.53 o                         
  -9   2   9         49.16         49.79         4.27 o                         
  -8   2   9          0.36         -2.92         3.25 o                         
  -7   2   9         18.25         10.23         4.68 o                         
  -6   2   9          9.65          4.60         8.61 o                         
  -5   2   9          0.54          4.53         3.33 o                         
  -4   2   9          0.47         -2.14         2.34 o                         
  -3   2   9          0.01          0.89         2.96 o                         
  -2   2   9          0.11         -0.38         2.54 o                         
  -1   2   9          6.27          3.43         2.77 o                         
   0   2   9          1.14          0.11         2.77 o                         
   1   2   9          0.03         -1.24         2.87 o                         
   2   2   9          0.07          2.91         2.76 o                         
   3   2   9         32.30         44.60         5.32 o                         
   4   2   9         61.77         56.94         4.79 o                         
   5   2   9         17.64         13.00         4.31 o                         
   6   2   9         68.60         61.46         5.10 o                         
   7   2   9          1.14          1.89         2.80 o                         
  -7   3   9          4.15          5.88        15.11 o                         
  -6   3   9         33.74         34.54         7.57 o                         
  -5   3   9          2.59          4.71         3.62 o                         
  -4   3   9          8.49          5.97         3.63 o                         
  -3   3   9          5.84          3.43         2.89 o                         
  -2   3   9          1.89          5.28         2.85 o                         
  -1   3   9          0.75          1.82         3.63 o                         
 -10   0  10          0.10         -1.28         4.38 o                         
  -9   0  10          0.02          1.65         3.94 o                         
  -8   0  10          0.14         -3.80         4.31 o                         
  -7   0  10          3.94          3.89         4.44 o                         
  -6   0  10          0.00         -3.12         3.96 o                         
  -5   0  10          4.09         -2.68         5.77 o                         
  -4   0  10          1.16          5.81         4.40 o                         
  -3   0  10          0.54         -4.03         6.86 o                         
  -2   0  10          2.01          0.57         3.48 o                         
  -1   0  10         30.93         40.45         9.55 o                         
   0   0  10          3.82         -0.76         6.58 o                         
   1   0  10         26.92         37.99         5.70 o                         
  -7   1  10         13.68         11.72         5.49 o                         
  -6   1  10         10.95          7.95         4.70 o                         
  -5   1  10          0.08          0.48         4.52 o                         
  -4   1  10          0.15          0.27         2.95 o                         
  -3   1  10          3.22          0.68         3.16 o                         
  -2   1  10          4.73         -2.79         2.79 o                         
  -1   1  10          0.96          9.38         6.54 o                         
                                                                                
