# Supplementary material for: Crystal structures of N-[4-(tri­fluoro­meth­yl)phen­yl]benzamide and N-(4-meth­oxy­phen­yl)benz­amide at 173 K: a study of the energetics of conformational changes due to crystal packing
Source: Acta Crystallogr E Crystallogr Commun. 2022 Feb 8;78(Pt 3):297–305. doi: 10.1107/S2056989022000950 (PMC8900516; doi:10.1107/S2056989022000950)
Supplement: Supplementary file 5 [file e-78-00297-2sup5.cml]

<?xml version="1.0" encoding="UTF-8"?>
<!DOCTYPE CDXML SYSTEM "http://www.cambridgesoft.com/xml/cdxml.dtd">
<CDXML BoldWidth="5.0" BondLength="20.0" BondSpacing="25" CaptionColor="0" CaptionFace="0" CaptionFont="22" CaptionSize="12" ChainAngle="120" CreationProgram="ChemDoodle v9.0.3" FractionalWidths="yes" HashSpacing="3.0" HideImplicitHydrogens="no" InterpretChemically="yes" LabelColor="0" LabelFace="0" LabelFont="21" LabelSize="14" LineWidth="1.0" MacPrintInfo="000000000000000000000000000000000000000000000000000000000000000000000000000000000000000000000000000000000000000000000000000000000000000000000000000000000000000000000000000000000000000000000000000000000000000000000000000000000000000000000000" MarginWidth="2.0" Name="MOP.cdxml" PrintMargins="36.0 36.0 36.0 36.0" ShowNonTerminalCarbonLabels="no" ShowTerminalCarbonLabels="no" id="-1"><colortable><color b="1.0" g="1.0" r="1.0"/><color b="0.0" g="0.0" r="0.0"/></colortable><fonttable><font id="21" name="Arial"/><font id="22" name="Times New Roman"/></fonttable><page BoundingBox="0.0 0.0 540.0 720.0" HeightPages="1" WidthPages="1" id="-1"><fragment id="-1"><n Element="6" id="1" p="139.2053 162.42125"/><n Element="6" id="2" p="149.17671 145.08421"/><n Element="8" id="3" p="119.2052 162.45433"><t color="0" id="3"><s color="0" face="96" font="21" size="14.0">O</s></t></n><n Element="6" id="4" p="149.23392 179.72523"/><n Element="6" id="5" p="169.17667 145.0511"/><n Element="6" id="6" p="101.86862 152.48302"><t color="0" id="6"><s color="0" face="96" font="21" size="14.0">C</s></t></n><n Element="6" id="7" p="169.23404 179.69208"/><n Element="6" id="8" p="179.20534 162.35507"/><n Element="7" id="9" p="199.20526 162.32199"><t color="0" id="9"><s color="0" face="96" font="21" size="14.0">N</s></t></n><n Element="6" id="10" p="219.20529 162.2889"><t color="0" id="10"><s color="0" face="96" font="21" size="14.0">C</s></t></n><n Element="6" id="11" p="239.2052 162.25581"/><n Element="8" id="12" p="219.70969 182.28249"><t color="0" id="12"><s color="0" face="96" font="21" size="14.0">O</s></t></n><n Element="6" id="13" p="249.17667 144.91876"/><n Element="6" id="14" p="249.23383 179.55974"/><n Element="6" id="15" p="269.1764 144.88573"/><n Element="6" id="16" p="269.2338 179.52666"/><n Element="6" id="17" p="279.20526 162.18964"/><b B="1" BoldWidth="5.0" BondSpacing="25" Display="Solid" E="4" HashSpacing="3.0" LineWidth="1.0" Order="1" color="0" id="18"/><b B="4" BoldWidth="5.0" BondSpacing="25" Display="Solid" E="7" HashSpacing="3.0" LineWidth="1.0" Order="2" color="0" id="19"/><b B="7" BoldWidth="5.0" BondSpacing="25" Display="Solid" E="8" HashSpacing="3.0" LineWidth="1.0" Order="1" color="0" id="20"/><b B="8" BoldWidth="5.0" BondSpacing="25" Display="Solid" E="5" HashSpacing="3.0" LineWidth="1.0" Order="2" color="0" id="21"/><b B="5" BoldWidth="5.0" BondSpacing="25" Display="Solid" E="2" HashSpacing="3.0" LineWidth="1.0" Order="1" color="0" id="22"/><b B="2" BoldWidth="5.0" BondSpacing="25" Display="Solid" E="1" HashSpacing="3.0" LineWidth="1.0" Order="2" color="0" id="23"/><b B="1" BoldWidth="5.0" BondSpacing="25" Display="Solid" E="3" HashSpacing="3.0" LineWidth="1.0" Order="1" color="0" id="24"/><b B="3" BoldWidth="5.0" BondSpacing="25" Display="Solid" E="6" HashSpacing="3.0" LineWidth="1.0" Order="1" color="0" id="25"/><b B="8" BoldWidth="5.0" BondSpacing="25" Display="Solid" E="9" HashSpacing="3.0" LineWidth="1.0" Order="1" color="0" id="26"/><b B="9" BoldWidth="5.0" BondSpacing="25" Display="Solid" E="10" HashSpacing="3.0" LineWidth="1.0" Order="1" color="0" id="27"/><b B="10" BoldWidth="5.0" BondSpacing="25" Display="Solid" E="12" HashSpacing="3.0" LineWidth="1.0" Order="2" color="0" id="28"/><b B="10" BoldWidth="5.0" BondSpacing="25" Display="Solid" E="11" HashSpacing="3.0" LineWidth="1.0" Order="1" color="0" id="29"/><b B="11" BoldWidth="5.0" BondSpacing="25" Display="Solid" E="14" HashSpacing="3.0" LineWidth="1.0" Order="1" color="0" id="30"/><b B="14" BoldWidth="5.0" BondSpacing="25" Display="Solid" E="16" HashSpacing="3.0" LineWidth="1.0" Order="2" color="0" id="31"/><b B="16" BoldWidth="5.0" BondSpacing="25" Display="Solid" E="17" HashSpacing="3.0" LineWidth="1.0" Order="1" color="0" id="32"/><b B="17" BoldWidth="5.0" BondSpacing="25" Display="Solid" E="15" HashSpacing="3.0" LineWidth="1.0" Order="2" color="0" id="33"/><b B="15" BoldWidth="5.0" BondSpacing="25" Display="Solid" E="13" HashSpacing="3.0" LineWidth="1.0" Order="1" color="0" id="34"/><b B="13" BoldWidth="5.0" BondSpacing="25" Display="Solid" E="11" HashSpacing="3.0" LineWidth="1.0" Order="2" color="0" id="35"/></fragment></page></CDXML>
